# Supplementary material for: Conserved spatial patterning of gene expression in independent lineages of C4 plants
Source: New Phytol. 2025 Aug 22;249(1):24–38. doi: 10.1111/nph.70475 (PMC12676079; doi:10.1111/nph.70475)
Supplement: Supplementary file 2 — Table S1 Assessment of contiguity and completeness of the reference‐quality assembly. Table S2 Amount of genome sequence data generated using each type of sequencing platform. Table S3 List of marker genes used for cell type annotation. Table S4 List of marker genes for each cell type in G. gynandra. Table S5 List of marker genes for each cell type in F. bidentis. Table S6 Best BLAST hit of G. gynandra genes in A. thaliana. Table S7 Best BLAST hit of F. bidentis genes in A. thaliana. Table S8 GO enrichment analysis of A. thaliana orthologs of G. gynandra cell type marker genes. Table S9 GO enrichment analysis of A. thaliana orthologs of F. bidentis cell type marker genes. Table S10 List of differentially expressed genes between protoplast (avg_log2FC > 0) and nuclei in G. gynandra. Table S11 GO enrichment analysis of A. thaliana orthologs of differentially expressed genes between protoplasts and nuclei in G. gynandra. Table S12 List of differentially expressed genes between protoplast (avg_log2FC > 0) and nuclei in F. bidentis. Table S13 GO enrichment analysis of A. thaliana orthologs of differentially expressed genes between protoplasts and nuclei in F. bidentis. Table S14 Orthogroup description for top marker genes shared between G. gynandra and F. bidentis (deduplicated). Table S15 TargetP prediction of the subcellular localisation of PPAs. Table S16 TargetP prediction of the subcellular localisation of CAs. Table S17 Differentially expressed transcription factors in mesophyll and bundle sheath cells. Table S18 Co‐expression modules in G. gynandra. Table S19 Co‐expression modules in F. bidentis. Please note: Wiley is not responsible for the content or functionality of any Supporting Information supplied by the authors. Any queries (other than missing material) should be directed to the New Phytologist Central Office. [file NPH-249-24-s001.xlsx]

## Sheet: info
New Phytologist Supporting Information
Article title: Conserved spatial patterning of gene expression in independent lineages of C4 plants
Article title: Authors: Tianshu Sun, Venkata Suresh Bonthala, Benjamin Stich, Leonie Luginbuehl, Julian M. Hibberd
Article acceptance date: 16 July 2025

## Sheet: table 1
Supplementary Table 1
Assessment of contiguity and completeness of the reference-quality assembly of F. bidentis.
Est. haploid genome size (Gb)	1.39
# Scaffolds	3925
Min. Length	1Kb
Assembly size (Gb)	1.327
N50 (Mb)	41.811
Assembly gaps %	0.6
BUSCO
Complete (C) & Single-copy (S)	0.872
Complete (C) & Duplicated (D)	0.05
Fragmented (F)	0.003
Missing (M)	0.075
# BUSCO Genes	1614

## Sheet: table 2
Supplementary Table 2
Amount of genome sequence data (F. bidentis) generated using each type of sequencing platform.
Library	Platform	No. libraries produced	Total_bases	Total_bases (Gb)	Coverage (x)
10X	10X linked-reads	16	133979342100	133.98	96.19
MP_2000_4000	Illumina	4	132052580400	132.05	94.81
MP_5000_7000	Illumina	4	143723756205	143.72	103.19
MP_8000_10000	Illumina	4	137374032857	137.37	98.63
SG440	Illumina	2	173582308231	173.58	124.62
SG700	Illumina	4	164004682324	164	117.75
			884716702117	884.72	635.18

## Sheet: table 3
Supplementary Table 3
List of marker genes used for cell type annotation.
Species	Cell type	Gene name	Gene ID	Tair ID	Description	Reference
G. gynandra	Mesophyll	PPDK	Gyn-10X-HIC-v5-00028147	AT4G15530	pyruvate orthophosphate dikinase
G. gynandra	Mesophyll	PEPC	Gyn-10X-HIC-v5-00018699	AT1G53310, AT2G42600, AT3G14940	Phosphoenolpyruvate carboxylase
G. gynandra	Bundle Sheath	NAD-ME	Gyn-10X-HIC-v5-00027505	AT2G13560	NAD-dependent malic enzyme 1
G. gynandra	Bundle Sheath	TKL1	Gyn-10X-HIC-v5-00019024	AT2G45290, AT3G60750	Transketolase
G. gynandra	Bundle Sheath	SCR	Gyn-10X-HIC-v5-00017659	AT3G54220	SCARECROW	DOI: 10.1111/tpj.12470
G. gynandra	Bundle Sheath	SCL23	Gyn-10X-HIC-v5-00011794	AT5G41920	SCR-LIKE 23	DOI: 10.1111/tpj.12470
G. gynandra	Bundle Sheath	SULTR3;3	Gyn-10X-HIC-v5-00003001	AT1G23090	AST91;SULFATE TRANSPORTER 91;SULTR3;3	DOI: 10.1046/j.1365-313x.2000.00768.x;DOI: 10.1111/tpj.12502;DOI: 10.1111/tpj.15292
G. gynandra	Xylem	ACL5	Gyn-10X-HIC-v5-00016900	AT5G19530	Encodes a spermine synthase. Required for internode elongation and vascular development	DOI: 10.1242/dev.019349
G. gynandra	Procambium	TMO6	Gyn-10X-HIC-v5-00017445	AT2G28510, AT3G45610, AT5G60200	TARGET OF MONOPTEROS 6 Encodes a Dof-type transcription factor	https://doi.org/10.1038/nature08836
G. gynandra	Phloem	OPS	Gyn-10X-HIC-v5-00024240	AT3G09070	Encodes a polarly localised membrane-associated protein that regulates phloem differentiation entry.
G. gynandra	Phloem	SWEET12	Gyn-10X-HIC-v5-00016450	AT2G39060, AT3G48740, AT4G25010, AT5G13170, AT5G23660, AT5G50790, AT5G50800	Encodes a member of the SWEET sucrose efflux transporter family proteins
G. gynandra	Companion/siece element	APL	Gyn-10X-HIC-v5-00022559	AT1G79430, AT3G12730	Encodes gene product that is required for several aspects of phloem development in the root: (1) the specific divisions organizing the phloem pole, (2) sieve element differentiation and (3) the expression of a companion-specific gene.	10.1038/nature02100
G. gynandra	Epidermis	LACS1	Gyn-10X-HIC-v5-00019253	AT2G47240, AT2G47245	ncodes an acyl-CoA synthetase that acts on long-chain and very-long-chain fatty acids, involved in cuticular wax and cutin biosynthesis	https://doi.org/10.1111/j.1365-313X.2009.03892.x
G. gynandra	Epidermis	KCS10	Gyn-10X-HIC-v5-00028867	AT2G26250	pidermis-specific, encodes KCS10, a putative 3-ketoacyl-CoA synthase.	doi: 10.1371/journal.pbio.1001531
G. gynandra	Guard cell	FAMA	Gyn-10X-HIC-v5-00027865	AT3G24140	Encodes a basic helix-loop-helix transcription factor whose activity is required to promote differentiation of stomatal guard cells and to halt proliferative divisions in their immediate precursors.	10.1105/tpc.106.046136
G. gynandra	Proliferating	HTA2	Gyn-10X-HIC-v5-00008303	AT1G51060, AT3G20670, AT4G27230, AT5G54640	Encodes HTA2, a histone H2A protein.
G. gynandra	Proliferating	POK2	Gyn-10X-HIC-v5-00005859	AT3G17360	Is one of the two Arabidopsis homologs isolated in yeast two-hybrid screen for interaction partners of maize gene TANGLED1 (TAN1)	doi: 10.15252/embr.201846085
G. gynandra	Trichome	STY1	Gyn-10X-HIC-v5-00000133	AT1G19790, AT1G75520, AT2G18120, AT2G21400, AT3G51060, AT4G36260, AT5G33210, AT5G66350	A member of SHI gene family. Arabidopsis thaliana has ten members that encode proteins with a RING finger-like zinc finger motif.	doi: 10.1007/s11103-013-0142-0. Epub 2013 Oct 20.
G. gynandra	Trichome	MYB23	Gyn-10X-HIC-v5-00013351	AT3G27920, AT5G14750, AT5G40330	Encodes a MYB gene that, when overexpressed ectopically, can induce ectopic trichome formation. I	10.1242/dev.01708
F. bidentis	Mesophyll	PPDK	F-bidentis-S0-002372	AT4G15530	pyruvate orthophosphate dikinase
F. bidentis	Mesophyll	PEPC	FBID-00060088	AT1G53310, AT2G42600, AT3G14940	Phosphoenolpyruvate carboxylase
F. bidentis	Bundle Sheath	NADPME	FBID-00003378	AT1G79750, AT2G19900, AT5G11670, AT5G25880
F. bidentis	Bundle Sheath	TKL1	FBID-00043968	AT2G45290, AT3G60750	Transketolase
F. bidentis	Bundle Sheath	SCR	F-bidentis-1-000463	AT3G54220	SCARECROW	DOI: 10.1111/tpj.12470
F. bidentis	Bundle Sheath	SCL23	F-bidentis-6-000055	AT5G41920	SCR-LIKE 23	DOI: 10.1111/tpj.12470
F. bidentis	Bundle Sheath	SULTR3;3	F-bidentis-1-002349	AT1G23090	AST91;SULFATE TRANSPORTER 91;SULTR3;3	DOI: 10.1046/j.1365-313x.2000.00768.x;DOI: 10.1111/tpj.12502;DOI: 10.1111/tpj.15292
F. bidentis	Xylem	ACL5	FBID-00053265	AT5G19530	Encodes a spermine synthase. Required for internode elongation and vascular development	DOI: 10.1242/dev.019349
F. bidentis	Xylem	VND5	F-bidentis-59-000073	AT1G62700
F. bidentis	Procambium	TMO6	F-bidentis-4-001300	AT2G28510, AT3G45610, AT5G60200	TARGET OF MONOPTEROS 6 Encodes a Dof-type transcription factor	https://doi.org/10.1038/nature08836
F. bidentis	Phloem	OPS	F-bidentis-S0-004020	AT3G09070	Encodes a polarly localised membrane-associated protein that regulates phloem differentiation entry.
F. bidentis	Epidermis	LACS1	FBID-00052318	AT2G47240, AT2G47245	ncodes an acyl-CoA synthetase that acts on long-chain and very-long-chain fatty acids, involved in cuticular wax and cutin biosynthesis	https://doi.org/10.1111/j.1365-313X.2009.03892.x
F. bidentis	Epidermis	KCS10	FBID-00008631	AT2G26250	pidermis-specific, encodes KCS10, a putative 3-ketoacyl-CoA synthase.	doi: 10.1371/journal.pbio.1001531
F. bidentis	Guard cell	FAMA	FBID-00020874'	AT3G24140	Encodes a basic helix-loop-helix transcription factor whose activity is required to promote differentiation of stomatal guard cells and to halt proliferative divisions in their immediate precursors.	10.1105/tpc.106.046136
F. bidentis	Proliferating	HTA2	F-bidentis-S0-000322	AT1G51060, AT3G20670, AT4G27230, AT5G54640	Encodes HTA2, a histone H2A protein.
F. bidentis	Proliferating	POK2	FBID-00008020	AT3G17360	Is one of the two Arabidopsis homologs isolated in yeast two-hybrid screen for interaction partners of maize gene TANGLED1 (TAN1)	doi: 10.15252/embr.201846085

## Sheet: table 4
Supplementary Table 4
List of marker genes for each cell type in G. gynandra.
	p_val	avg_log2FC	pct.1	pct.2	p_val_adj	cluster	gene
Gyn-10X-HIC-v5-00028147	0	3.60938	0.965	0.477	0	mesophyll	Gyn-10X-HIC-v5-00028147
Gyn-10X-HIC-v5-00016984	0	3.35966	0.89	0.301	0	mesophyll	Gyn-10X-HIC-v5-00016984
Gyn-10X-HIC-v5-00018699	0	2.79162	0.632	0.13	0	mesophyll	Gyn-10X-HIC-v5-00018699
Gyn-10X-HIC-v5-00018698	0	2.58856	0.583	0.114	0	mesophyll	Gyn-10X-HIC-v5-00018698
Gyn-10X-HIC-v5-00027123	0	2.36735	0.53	0.072	0	mesophyll	Gyn-10X-HIC-v5-00027123
Gyn-10X-HIC-v5-00027122	0	2.33047	0.498	0.147	0	mesophyll	Gyn-10X-HIC-v5-00027122
Gyn-10X-HIC-v5-00012868	0	2.31925	0.492	0.104	0	mesophyll	Gyn-10X-HIC-v5-00012868
Gyn-10X-HIC-v5-00005585	0	2.18322	0.797	0.417	0	mesophyll	Gyn-10X-HIC-v5-00005585
Gyn-10X-HIC-v5-00006339	0	2.02739	0.396	0.073	0	mesophyll	Gyn-10X-HIC-v5-00006339
Gyn-10X-HIC-v5-00021314	0	1.98808	0.551	0.256	0	mesophyll	Gyn-10X-HIC-v5-00021314
Gyn-10X-HIC-v5-00021411	0	1.98433	0.731	0.371	0	mesophyll	Gyn-10X-HIC-v5-00021411
Gyn-10X-HIC-v5-00025410	0	1.96637	0.398	0.132	0	mesophyll	Gyn-10X-HIC-v5-00025410
Gyn-10X-HIC-v5-00014626	0	1.93371	0.354	0.102	0	mesophyll	Gyn-10X-HIC-v5-00014626
Gyn-10X-HIC-v5-00005340	0	1.88708	0.268	0.041	0	mesophyll	Gyn-10X-HIC-v5-00005340
Gyn-10X-HIC-v5-00002739	0	1.84738	0.482	0.174	0	mesophyll	Gyn-10X-HIC-v5-00002739
Gyn-10X-HIC-v5-00025551	0	1.78956	0.424	0.187	0	mesophyll	Gyn-10X-HIC-v5-00025551
Gyn-10X-HIC-v5-00019871	0	1.74888	0.405	0.089	0	mesophyll	Gyn-10X-HIC-v5-00019871
Gyn-10X-HIC-v5-00015775	0	1.7415	0.285	0.062	0	mesophyll	Gyn-10X-HIC-v5-00015775
Gyn-10X-HIC-v5-00022235	0	1.71927	0.323	0.113	0	mesophyll	Gyn-10X-HIC-v5-00022235
Gyn-10X-HIC-v5-00027602	0	1.71083	0.557	0.279	0	mesophyll	Gyn-10X-HIC-v5-00027602
Gyn-10X-HIC-v5-00026079	0	1.65416	0.296	0.091	0	mesophyll	Gyn-10X-HIC-v5-00026079
Gyn-10X-HIC-v5-00007240	0	1.64258	0.249	0.071	0	mesophyll	Gyn-10X-HIC-v5-00007240
Gyn-10X-HIC-v5-00017385	0	1.62443	0.468	0.247	0	mesophyll	Gyn-10X-HIC-v5-00017385
Gyn-10X-HIC-v5-00022821	0	1.62064	0.351	0.097	0	mesophyll	Gyn-10X-HIC-v5-00022821
Gyn-10X-HIC-v5-00005426	0	1.59851	0.541	0.187	0	mesophyll	Gyn-10X-HIC-v5-00005426
Gyn-10X-HIC-v5-00026957	0	1.59133	0.336	0.086	0	mesophyll	Gyn-10X-HIC-v5-00026957
Gyn-10X-HIC-v5-00004127	0	1.58618	0.599	0.35	0	mesophyll	Gyn-10X-HIC-v5-00004127
Gyn-10X-HIC-v5-00013173	0	1.56358	0.198	0.025	0	mesophyll	Gyn-10X-HIC-v5-00013173
Gyn-10X-HIC-v5-00009833	0	1.51204	0.335	0.127	0	mesophyll	Gyn-10X-HIC-v5-00009833
Gyn-10X-HIC-v5-00027020	0	1.50643	0.55	0.283	0	mesophyll	Gyn-10X-HIC-v5-00027020
Gyn-10X-HIC-v5-00011895	0	1.50194	0.528	0.247	0	mesophyll	Gyn-10X-HIC-v5-00011895
Gyn-10X-HIC-v5-00020072	0	1.49856	0.367	0.13	0	mesophyll	Gyn-10X-HIC-v5-00020072
Gyn-10X-HIC-v5-00002538	0	1.48277	0.281	0.054	0	mesophyll	Gyn-10X-HIC-v5-00002538
Gyn-10X-HIC-v5-00016099	0	1.48274	0.717	0.466	0	mesophyll	Gyn-10X-HIC-v5-00016099
Gyn-10X-HIC-v5-00007751	0	1.48037	0.445	0.192	0	mesophyll	Gyn-10X-HIC-v5-00007751
Gyn-10X-HIC-v5-00018135	0	1.45118	0.616	0.333	0	mesophyll	Gyn-10X-HIC-v5-00018135
Gyn-10X-HIC-v5-00022360	0	1.43745	0.327	0.084	0	mesophyll	Gyn-10X-HIC-v5-00022360
Gyn-10X-HIC-v5-00017797	0	1.4248	0.43	0.164	0	mesophyll	Gyn-10X-HIC-v5-00017797
Gyn-10X-HIC-v5-00028146	0	1.41112	0.508	0.278	0	mesophyll	Gyn-10X-HIC-v5-00028146
Gyn-10X-HIC-v5-00008678	0	1.39615	0.229	0.05	0	mesophyll	Gyn-10X-HIC-v5-00008678
Gyn-10X-HIC-v5-00010488	0	1.38975	0.585	0.293	0	mesophyll	Gyn-10X-HIC-v5-00010488
Gyn-10X-HIC-v5-00026344	0	1.38456	0.881	0.597	0	mesophyll	Gyn-10X-HIC-v5-00026344
Gyn-10X-HIC-v5-00004655	0	1.38425	0.45	0.208	0	mesophyll	Gyn-10X-HIC-v5-00004655
Gyn-10X-HIC-v5-00015825	0	1.38285	0.237	0.06	0	mesophyll	Gyn-10X-HIC-v5-00015825
Gyn-10X-HIC-v5-00012841	0	1.37425	0.682	0.32	0	mesophyll	Gyn-10X-HIC-v5-00012841
Gyn-10X-HIC-v5-00004557	0	1.36883	0.588	0.288	0	mesophyll	Gyn-10X-HIC-v5-00004557
Gyn-10X-HIC-v5-00029386	0	1.35043	0.561	0.241	0	mesophyll	Gyn-10X-HIC-v5-00029386
Gyn-10X-HIC-v5-00014934	0	1.34589	0.875	0.617	0	mesophyll	Gyn-10X-HIC-v5-00014934
Gyn-10X-HIC-v5-00002139	0	1.34581	0.35	0.118	0	mesophyll	Gyn-10X-HIC-v5-00002139
Gyn-10X-HIC-v5-00025948	0	1.33054	0.271	0.093	0	mesophyll	Gyn-10X-HIC-v5-00025948
Gyn-10X-HIC-v5-00004147	0	1.32381	0.193	0.027	0	mesophyll	Gyn-10X-HIC-v5-00004147
Gyn-10X-HIC-v5-00023728	0	1.31319	0.177	0.019	0	mesophyll	Gyn-10X-HIC-v5-00023728
Gyn-10X-HIC-v5-00009826	0	1.30977	0.791	0.529	0	mesophyll	Gyn-10X-HIC-v5-00009826
Gyn-10X-HIC-v5-00022088	0	1.30645	0.682	0.41	0	mesophyll	Gyn-10X-HIC-v5-00022088
Gyn-10X-HIC-v5-00002718	0	1.29883	0.209	0.046	0	mesophyll	Gyn-10X-HIC-v5-00002718
Gyn-10X-HIC-v5-00005029	0	1.28611	0.428	0.166	0	mesophyll	Gyn-10X-HIC-v5-00005029
Gyn-10X-HIC-v5-00008072	0	1.28161	0.417	0.173	0	mesophyll	Gyn-10X-HIC-v5-00008072
Gyn-10X-HIC-v5-00024406	0	1.27694	0.84	0.65	0	mesophyll	Gyn-10X-HIC-v5-00024406
Gyn-10X-HIC-v5-00002995	0	1.27284	0.453	0.248	0	mesophyll	Gyn-10X-HIC-v5-00002995
Gyn-10X-HIC-v5-00004365	0	1.24961	0.364	0.127	0	mesophyll	Gyn-10X-HIC-v5-00004365
Gyn-10X-HIC-v5-00011018	0	1.2426	0.669	0.418	0	mesophyll	Gyn-10X-HIC-v5-00011018
Gyn-10X-HIC-v5-00023414	0	1.23641	0.772	0.494	0	mesophyll	Gyn-10X-HIC-v5-00023414
Gyn-10X-HIC-v5-00016330	0	1.21962	0.815	0.515	0	mesophyll	Gyn-10X-HIC-v5-00016330
Gyn-10X-HIC-v5-00015547	0	1.21078	0.856	0.504	0	mesophyll	Gyn-10X-HIC-v5-00015547
Gyn-10X-HIC-v5-00001915	0	1.19763	0.593	0.311	0	mesophyll	Gyn-10X-HIC-v5-00001915
Gyn-10X-HIC-v5-00027164	0	1.19106	0.266	0.075	0	mesophyll	Gyn-10X-HIC-v5-00027164
Gyn-10X-HIC-v5-00014024	0	1.18433	0.717	0.463	0	mesophyll	Gyn-10X-HIC-v5-00014024
Gyn-10X-HIC-v5-00029533	0	1.17177	0.431	0.205	0	mesophyll	Gyn-10X-HIC-v5-00029533
Gyn-10X-HIC-v5-00006106	0	1.16963	0.343	0.141	0	mesophyll	Gyn-10X-HIC-v5-00006106
Gyn-10X-HIC-v5-00029450	0	1.15758	0.352	0.138	0	mesophyll	Gyn-10X-HIC-v5-00029450
Gyn-10X-HIC-v5-00008399	0	1.1517	0.72	0.519	0	mesophyll	Gyn-10X-HIC-v5-00008399
Gyn-10X-HIC-v5-00004214	0	1.13616	0.436	0.186	0	mesophyll	Gyn-10X-HIC-v5-00004214
Gyn-10X-HIC-v5-00026610	0	1.11461	0.681	0.453	0	mesophyll	Gyn-10X-HIC-v5-00026610
Gyn-10X-HIC-v5-00000436	0	1.1073	0.745	0.515	0	mesophyll	Gyn-10X-HIC-v5-00000436
Gyn-10X-HIC-v5-00000108	0	1.09032	0.713	0.483	0	mesophyll	Gyn-10X-HIC-v5-00000108
Gyn-10X-HIC-v5-00025025	0	1.06577	0.659	0.456	0	mesophyll	Gyn-10X-HIC-v5-00025025
Gyn-10X-HIC-v5-00025878	0	1.03499	0.798	0.595	0	mesophyll	Gyn-10X-HIC-v5-00025878
Gyn-10X-HIC-v5-00015869	0	1.01356	0.812	0.647	0	mesophyll	Gyn-10X-HIC-v5-00015869
Gyn-10X-HIC-v5-00025690	0	1.01122	0.639	0.371	0	mesophyll	Gyn-10X-HIC-v5-00025690
Gyn-10X-HIC-v5-00007845	0	1.01084	0.731	0.411	0	mesophyll	Gyn-10X-HIC-v5-00007845
Gyn-10X-HIC-v5-00027070	0	1.00832	0.476	0.238	0	mesophyll	Gyn-10X-HIC-v5-00027070
Gyn-10X-HIC-v5-00013941	0	0.995209	0.789	0.619	0	mesophyll	Gyn-10X-HIC-v5-00013941
Gyn-10X-HIC-v5-00002573	0	0.913906	0.583	0.342	0	mesophyll	Gyn-10X-HIC-v5-00002573
Gyn-10X-HIC-v5-00006153	0	0.888597	0.833	0.662	0	mesophyll	Gyn-10X-HIC-v5-00006153
Gyn-10X-HIC-v5-00008634	0	0.869593	0.655	0.394	0	mesophyll	Gyn-10X-HIC-v5-00008634
Gyn-10X-HIC-v5-00027088	0	0.847925	0.21	0.052	0	mesophyll	Gyn-10X-HIC-v5-00027088
Gyn-10X-HIC-v5-00001580	2.79714e-303	1.03634	0.31	0.121	6.72294e-299	mesophyll	Gyn-10X-HIC-v5-00001580
Gyn-10X-HIC-v5-00022511	7.42051e-297	1.07884	0.74	0.602	1.78352e-292	mesophyll	Gyn-10X-HIC-v5-00022511
Gyn-10X-HIC-v5-00025999	6.15012e-294	1.01911	0.256	0.083	1.47818e-289	mesophyll	Gyn-10X-HIC-v5-00025999
Gyn-10X-HIC-v5-00000719	8.91719e-293	0.923886	0.613	0.392	2.14325e-288	mesophyll	Gyn-10X-HIC-v5-00000719
Gyn-10X-HIC-v5-00027700	3.3829e-287	0.952937	0.604	0.406	8.13081e-283	mesophyll	Gyn-10X-HIC-v5-00027700
Gyn-10X-HIC-v5-00029548	2.8325e-286	1.41639	0.364	0.178	6.80791e-282	mesophyll	Gyn-10X-HIC-v5-00029548
Gyn-10X-HIC-v5-00008012	3.80617e-286	1.13254	0.435	0.237	9.14814e-282	mesophyll	Gyn-10X-HIC-v5-00008012
Gyn-10X-HIC-v5-00007844	1.74793e-280	0.68609	0.657	0.419	4.20116e-276	mesophyll	Gyn-10X-HIC-v5-00007844
Gyn-10X-HIC-v5-00018550	1.81598e-279	1.1837	0.155	0.03	4.36472e-275	mesophyll	Gyn-10X-HIC-v5-00018550
Gyn-10X-HIC-v5-00027355	1.02517e-277	1.13006	0.41	0.218	2.46401e-273	mesophyll	Gyn-10X-HIC-v5-00027355
Gyn-10X-HIC-v5-00022691	5.53392e-277	0.90017	0.731	0.558	1.33008e-272	mesophyll	Gyn-10X-HIC-v5-00022691
Gyn-10X-HIC-v5-00000758	3.13163e-274	1.08167	0.125	0.017	7.52686e-270	mesophyll	Gyn-10X-HIC-v5-00000758
Gyn-10X-HIC-v5-00019205	1.8893e-273	1.2554	0.156	0.032	4.54093e-269	mesophyll	Gyn-10X-HIC-v5-00019205
Gyn-10X-HIC-v5-00014409	1.39745e-266	2.2353	0.234	0.078	3.35878e-262	mesophyll	Gyn-10X-HIC-v5-00014409
Gyn-10X-HIC-v5-00021858	1.9228e-266	0.890142	0.247	0.084	4.62146e-262	mesophyll	Gyn-10X-HIC-v5-00021858
Gyn-10X-HIC-v5-00007491	2.58093e-266	1.19247	0.21	0.063	6.20327e-262	mesophyll	Gyn-10X-HIC-v5-00007491
Gyn-10X-HIC-v5-00021173	7.12929e-260	1.0772	0.487	0.289	1.71352e-255	mesophyll	Gyn-10X-HIC-v5-00021173
Gyn-10X-HIC-v5-00022400	1.53499e-258	1.1271	0.485	0.31	3.68935e-254	mesophyll	Gyn-10X-HIC-v5-00022400
Gyn-10X-HIC-v5-00028152	1.36035e-253	1.95611	0.156	0.035	3.26959e-249	mesophyll	Gyn-10X-HIC-v5-00028152
Gyn-10X-HIC-v5-00028124	3.70291e-253	1.11337	0.509	0.32	8.89994e-249	mesophyll	Gyn-10X-HIC-v5-00028124
Gyn-10X-HIC-v5-00014085	6.64555e-253	0.772293	0.665	0.452	1.59726e-248	mesophyll	Gyn-10X-HIC-v5-00014085
Gyn-10X-HIC-v5-00014084	2.58684e-252	0.849298	0.482	0.263	6.21747e-248	mesophyll	Gyn-10X-HIC-v5-00014084
Gyn-10X-HIC-v5-00008137	2.60995e-250	1.05209	0.186	0.051	6.27302e-246	mesophyll	Gyn-10X-HIC-v5-00008137
Gyn-10X-HIC-v5-00023650	4.06814e-249	1.30189	0.266	0.106	9.77779e-245	mesophyll	Gyn-10X-HIC-v5-00023650
Gyn-10X-HIC-v5-00028053	2.58049e-248	1.02373	0.6	0.468	6.20221e-244	mesophyll	Gyn-10X-HIC-v5-00028053
Gyn-10X-HIC-v5-00006483	1.23275e-246	1.00542	0.512	0.338	2.96291e-242	mesophyll	Gyn-10X-HIC-v5-00006483
Gyn-10X-HIC-v5-00004359	4.70042e-245	1.11831	0.476	0.297	1.12975e-240	mesophyll	Gyn-10X-HIC-v5-00004359
Gyn-10X-HIC-v5-00017698	6.6573e-244	1.1845	0.429	0.245	1.60008e-239	mesophyll	Gyn-10X-HIC-v5-00017698
Gyn-10X-HIC-v5-00002416	3.81792e-242	1.73047	0.327	0.157	9.17636e-238	mesophyll	Gyn-10X-HIC-v5-00002416
Gyn-10X-HIC-v5-00018305	4.16683e-240	1.00008	0.381	0.203	1.0015e-235	mesophyll	Gyn-10X-HIC-v5-00018305
Gyn-10X-HIC-v5-00019013	3.90083e-236	1.06604	0.173	0.047	9.37566e-232	mesophyll	Gyn-10X-HIC-v5-00019013
Gyn-10X-HIC-v5-00018460	2.56406e-235	1.08222	0.52	0.364	6.16273e-231	mesophyll	Gyn-10X-HIC-v5-00018460
Gyn-10X-HIC-v5-00015687	7.41219e-235	1.52638	0.342	0.175	1.78152e-230	mesophyll	Gyn-10X-HIC-v5-00015687
Gyn-10X-HIC-v5-00024705	3.31504e-233	0.868726	0.473	0.284	7.9677e-229	mesophyll	Gyn-10X-HIC-v5-00024705
Gyn-10X-HIC-v5-00013182	2.02527e-231	0.877159	0.419	0.229	4.86775e-227	mesophyll	Gyn-10X-HIC-v5-00013182
Gyn-10X-HIC-v5-00020047	9.24727e-229	1.15312	0.425	0.249	2.22258e-224	mesophyll	Gyn-10X-HIC-v5-00020047
Gyn-10X-HIC-v5-00024381	6.33037e-228	1.24495	0.161	0.042	1.5215e-223	mesophyll	Gyn-10X-HIC-v5-00024381
Gyn-10X-HIC-v5-00022624	3.66382e-227	0.860252	0.111	0.017	8.806e-223	mesophyll	Gyn-10X-HIC-v5-00022624
Gyn-10X-HIC-v5-00013702	7.23837e-227	1.07822	0.459	0.275	1.73974e-222	mesophyll	Gyn-10X-HIC-v5-00013702
Gyn-10X-HIC-v5-00021216	1.48988e-226	1.13363	0.41	0.234	3.58092e-222	mesophyll	Gyn-10X-HIC-v5-00021216
Gyn-10X-HIC-v5-00024547	3.3621e-225	0.776007	0.635	0.456	8.08081e-221	mesophyll	Gyn-10X-HIC-v5-00024547
Gyn-10X-HIC-v5-00017245	2.73039e-224	1.05113	0.552	0.365	6.5625e-220	mesophyll	Gyn-10X-HIC-v5-00017245
Gyn-10X-HIC-v5-00017157	1.55051e-223	0.63491	0.163	0.042	3.72665e-219	mesophyll	Gyn-10X-HIC-v5-00017157
Gyn-10X-HIC-v5-00019695	7.34157e-222	1.05731	0.344	0.18	1.76455e-217	mesophyll	Gyn-10X-HIC-v5-00019695
Gyn-10X-HIC-v5-00005117	8.27843e-216	0.889287	0.323	0.152	1.98972e-211	mesophyll	Gyn-10X-HIC-v5-00005117
Gyn-10X-HIC-v5-00002032	8.67402e-216	0.791194	0.141	0.032	2.0848e-211	mesophyll	Gyn-10X-HIC-v5-00002032
Gyn-10X-HIC-v5-00000172	1.07128e-211	1.25626	0.347	0.189	2.57483e-207	mesophyll	Gyn-10X-HIC-v5-00000172
Gyn-10X-HIC-v5-00014645	2.90822e-210	0.828517	0.529	0.357	6.9899e-206	mesophyll	Gyn-10X-HIC-v5-00014645
Gyn-10X-HIC-v5-00009053	3.55188e-210	1.43908	0.541	0.402	8.53695e-206	mesophyll	Gyn-10X-HIC-v5-00009053
Gyn-10X-HIC-v5-00019458	5.18846e-208	0.947306	0.487	0.328	1.24705e-203	mesophyll	Gyn-10X-HIC-v5-00019458
Gyn-10X-HIC-v5-00008885	1.02663e-206	0.696139	0.768	0.598	2.4675e-202	mesophyll	Gyn-10X-HIC-v5-00008885
Gyn-10X-HIC-v5-00009547	1.03203e-203	1.00104	0.382	0.219	2.48049e-199	mesophyll	Gyn-10X-HIC-v5-00009547
Gyn-10X-HIC-v5-00007656	5.13626e-201	0.835268	0.537	0.385	1.2345e-196	mesophyll	Gyn-10X-HIC-v5-00007656
Gyn-10X-HIC-v5-00009488	2.12703e-200	0.868805	0.423	0.258	5.11233e-196	mesophyll	Gyn-10X-HIC-v5-00009488
Gyn-10X-HIC-v5-00019030	3.64406e-198	0.849742	0.102	0.017	8.75851e-194	mesophyll	Gyn-10X-HIC-v5-00019030
Gyn-10X-HIC-v5-00013058	6.53823e-196	0.971398	0.2	0.072	1.57146e-191	mesophyll	Gyn-10X-HIC-v5-00013058
Gyn-10X-HIC-v5-00004541	2.99701e-192	0.701755	0.561	0.373	7.20332e-188	mesophyll	Gyn-10X-HIC-v5-00004541
Gyn-10X-HIC-v5-00014202	9.82485e-192	0.751032	0.74	0.576	2.3614e-187	mesophyll	Gyn-10X-HIC-v5-00014202
Gyn-10X-HIC-v5-00015149	2.21824e-190	1.52921	0.17	0.055	5.33155e-186	mesophyll	Gyn-10X-HIC-v5-00015149
Gyn-10X-HIC-v5-00003134	7.82145e-190	0.74888	0.614	0.44	1.87989e-185	mesophyll	Gyn-10X-HIC-v5-00003134
Gyn-10X-HIC-v5-00013493	6.19098e-189	1.03212	0.436	0.277	1.488e-184	mesophyll	Gyn-10X-HIC-v5-00013493
Gyn-10X-HIC-v5-00019193	1.00373e-188	1.1019	0.239	0.102	2.41246e-184	mesophyll	Gyn-10X-HIC-v5-00019193
Gyn-10X-HIC-v5-00001980	5.78107e-187	0.655386	0.846	0.717	1.38948e-182	mesophyll	Gyn-10X-HIC-v5-00001980
Gyn-10X-HIC-v5-00002147	2.03955e-184	1.08773	0.305	0.158	4.90206e-180	mesophyll	Gyn-10X-HIC-v5-00002147
Gyn-10X-HIC-v5-00009932	4.52854e-182	0.645314	0.122	0.028	1.08844e-177	mesophyll	Gyn-10X-HIC-v5-00009932
Gyn-10X-HIC-v5-00013781	6.13651e-181	0.779123	0.114	0.025	1.47491e-176	mesophyll	Gyn-10X-HIC-v5-00013781
Gyn-10X-HIC-v5-00011453	2.15922e-180	0.852667	0.283	0.141	5.18968e-176	mesophyll	Gyn-10X-HIC-v5-00011453
Gyn-10X-HIC-v5-00025260	2.92234e-180	0.775126	0.538	0.36	7.02385e-176	mesophyll	Gyn-10X-HIC-v5-00025260
Gyn-10X-HIC-v5-00022309	3.3881e-180	0.709036	0.347	0.178	8.1433e-176	mesophyll	Gyn-10X-HIC-v5-00022309
Gyn-10X-HIC-v5-00006107	1.32762e-179	0.916355	0.475	0.33	3.19094e-175	mesophyll	Gyn-10X-HIC-v5-00006107
Gyn-10X-HIC-v5-00003511	1.50581e-178	0.890319	0.546	0.382	3.61923e-174	mesophyll	Gyn-10X-HIC-v5-00003511
Gyn-10X-HIC-v5-00019836	1.0142e-176	0.902726	0.359	0.207	2.43762e-172	mesophyll	Gyn-10X-HIC-v5-00019836
Gyn-10X-HIC-v5-00018444	3.04404e-176	1.02946	0.439	0.286	7.31635e-172	mesophyll	Gyn-10X-HIC-v5-00018444
Gyn-10X-HIC-v5-00011722	3.65139e-176	0.710985	0.435	0.257	8.77612e-172	mesophyll	Gyn-10X-HIC-v5-00011722
Gyn-10X-HIC-v5-00014735	6.73563e-174	0.875356	0.603	0.512	1.61891e-169	mesophyll	Gyn-10X-HIC-v5-00014735
Gyn-10X-HIC-v5-00021655	1.30126e-173	0.855999	0.1	0.019	3.12759e-169	mesophyll	Gyn-10X-HIC-v5-00021655
Gyn-10X-HIC-v5-00028579	4.5242e-173	0.993286	0.533	0.421	1.08739e-168	mesophyll	Gyn-10X-HIC-v5-00028579
Gyn-10X-HIC-v5-00011054	1.26883e-171	0.781615	0.52	0.354	3.04964e-167	mesophyll	Gyn-10X-HIC-v5-00011054
Gyn-10X-HIC-v5-00010697	2.9537e-171	1.21002	0.246	0.115	7.09921e-167	mesophyll	Gyn-10X-HIC-v5-00010697
Gyn-10X-HIC-v5-00008075	1.21845e-168	0.889211	0.23	0.101	2.92854e-164	mesophyll	Gyn-10X-HIC-v5-00008075
Gyn-10X-HIC-v5-00027704	6.66377e-168	0.588755	0.19	0.073	1.60164e-163	mesophyll	Gyn-10X-HIC-v5-00027704
Gyn-10X-HIC-v5-00027448	1.93145e-167	0.806747	0.415	0.251	4.64224e-163	mesophyll	Gyn-10X-HIC-v5-00027448
Gyn-10X-HIC-v5-00027075	3.3309e-166	0.838349	0.162	0.056	8.00581e-162	mesophyll	Gyn-10X-HIC-v5-00027075
Gyn-10X-HIC-v5-00013993	1.11943e-165	1.02408	0.272	0.137	2.69056e-161	mesophyll	Gyn-10X-HIC-v5-00013993
Gyn-10X-HIC-v5-00008108	1.77527e-164	0.428293	0.125	0.034	4.26687e-160	mesophyll	Gyn-10X-HIC-v5-00008108
Gyn-10X-HIC-v5-00005605	3.58953e-162	1.00493	0.13	0.038	8.62744e-158	mesophyll	Gyn-10X-HIC-v5-00005605
Gyn-10X-HIC-v5-00021448	6.9708e-161	0.716547	0.537	0.368	1.67543e-156	mesophyll	Gyn-10X-HIC-v5-00021448
Gyn-10X-HIC-v5-00029451	1.86443e-160	0.787109	0.265	0.129	4.48117e-156	mesophyll	Gyn-10X-HIC-v5-00029451
Gyn-10X-HIC-v5-00013782	2.81209e-159	0.686411	0.155	0.052	6.75886e-155	mesophyll	Gyn-10X-HIC-v5-00013782
Gyn-10X-HIC-v5-00028028	6.03327e-158	1.04501	0.171	0.064	1.4501e-153	mesophyll	Gyn-10X-HIC-v5-00028028
Gyn-10X-HIC-v5-00018004	5.00918e-156	1.02944	0.325	0.187	1.20396e-151	mesophyll	Gyn-10X-HIC-v5-00018004
Gyn-10X-HIC-v5-00022959	1.28825e-155	0.747443	0.144	0.047	3.09631e-151	mesophyll	Gyn-10X-HIC-v5-00022959
Gyn-10X-HIC-v5-00008616	1.97097e-154	0.816653	0.549	0.432	4.73722e-150	mesophyll	Gyn-10X-HIC-v5-00008616
Gyn-10X-HIC-v5-00013497	4.07552e-154	0.682505	0.372	0.218	9.7955e-150	mesophyll	Gyn-10X-HIC-v5-00013497
Gyn-10X-HIC-v5-00015148	2.04679e-152	0.768285	0.504	0.352	4.91946e-148	mesophyll	Gyn-10X-HIC-v5-00015148
Gyn-10X-HIC-v5-00006049	5.55803e-151	0.774361	0.509	0.357	1.33587e-146	mesophyll	Gyn-10X-HIC-v5-00006049
Gyn-10X-HIC-v5-00003498	7.00175e-151	0.547371	0.604	0.45	1.68287e-146	mesophyll	Gyn-10X-HIC-v5-00003498
Gyn-10X-HIC-v5-00027693	8.15224e-151	0.687134	0.264	0.136	1.95939e-146	mesophyll	Gyn-10X-HIC-v5-00027693
Gyn-10X-HIC-v5-00013831	1.6151e-150	0.95455	0.314	0.172	3.88188e-146	mesophyll	Gyn-10X-HIC-v5-00013831
Gyn-10X-HIC-v5-00017743	3.21855e-150	0.809287	0.15	0.052	7.73578e-146	mesophyll	Gyn-10X-HIC-v5-00017743
Gyn-10X-HIC-v5-00004925	5.63194e-150	0.71581	0.514	0.38	1.35364e-145	mesophyll	Gyn-10X-HIC-v5-00004925
Gyn-10X-HIC-v5-00005525	2.63221e-148	0.906557	0.289	0.156	6.32651e-144	mesophyll	Gyn-10X-HIC-v5-00005525
Gyn-10X-HIC-v5-00022987	2.45604e-145	0.832637	0.461	0.323	5.90308e-141	mesophyll	Gyn-10X-HIC-v5-00022987
Gyn-10X-HIC-v5-00000317	2.62099e-144	1.03228	0.426	0.296	6.29955e-140	mesophyll	Gyn-10X-HIC-v5-00000317
Gyn-10X-HIC-v5-00027119	4.42776e-144	0.701968	0.358	0.208	1.06421e-139	mesophyll	Gyn-10X-HIC-v5-00027119
Gyn-10X-HIC-v5-00004846	7.68539e-144	0.544443	0.653	0.497	1.84718e-139	mesophyll	Gyn-10X-HIC-v5-00004846
Gyn-10X-HIC-v5-00024585	8.36272e-144	0.834158	0.393	0.252	2.00998e-139	mesophyll	Gyn-10X-HIC-v5-00024585
Gyn-10X-HIC-v5-00001528	1.09469e-143	0.504196	0.177	0.073	2.63109e-139	mesophyll	Gyn-10X-HIC-v5-00001528
Gyn-10X-HIC-v5-00021215	7.27396e-143	0.57082	0.115	0.032	1.7483e-138	mesophyll	Gyn-10X-HIC-v5-00021215
Gyn-10X-HIC-v5-00012162	1.10701e-142	0.985052	0.386	0.247	2.66069e-138	mesophyll	Gyn-10X-HIC-v5-00012162
Gyn-10X-HIC-v5-00008361	1.47979e-141	1.01506	0.252	0.13	3.55667e-137	mesophyll	Gyn-10X-HIC-v5-00008361
Gyn-10X-HIC-v5-00013583	5.48415e-141	0.89983	0.195	0.085	1.31811e-136	mesophyll	Gyn-10X-HIC-v5-00013583
Gyn-10X-HIC-v5-00013195	6.93616e-140	0.77598	0.315	0.18	1.66711e-135	mesophyll	Gyn-10X-HIC-v5-00013195
Gyn-10X-HIC-v5-00027324	9.14201e-140	0.82933	0.289	0.158	2.19728e-135	mesophyll	Gyn-10X-HIC-v5-00027324
Gyn-10X-HIC-v5-00018228	5.08519e-139	0.44803	0.183	0.075	1.22222e-134	mesophyll	Gyn-10X-HIC-v5-00018228
Gyn-10X-HIC-v5-00022939	2.89699e-138	0.770904	0.354	0.213	6.96292e-134	mesophyll	Gyn-10X-HIC-v5-00022939
Gyn-10X-HIC-v5-00019104	7.42661e-137	0.788561	0.304	0.177	1.78498e-132	mesophyll	Gyn-10X-HIC-v5-00019104
Gyn-10X-HIC-v5-00026204	4.73902e-136	0.610386	0.177	0.073	1.13902e-131	mesophyll	Gyn-10X-HIC-v5-00026204
Gyn-10X-HIC-v5-00003096	4.94617e-135	0.768731	0.238	0.118	1.18881e-130	mesophyll	Gyn-10X-HIC-v5-00003096
Gyn-10X-HIC-v5-00025455	1.01464e-134	0.632343	0.501	0.345	2.43869e-130	mesophyll	Gyn-10X-HIC-v5-00025455
Gyn-10X-HIC-v5-00009518	1.68956e-134	0.932477	0.307	0.18	4.06087e-130	mesophyll	Gyn-10X-HIC-v5-00009518
Gyn-10X-HIC-v5-00011499	8.70621e-133	0.751615	0.247	0.128	2.09254e-128	mesophyll	Gyn-10X-HIC-v5-00011499
Gyn-10X-HIC-v5-00018302	1.31056e-132	0.696877	0.353	0.215	3.14993e-128	mesophyll	Gyn-10X-HIC-v5-00018302
Gyn-10X-HIC-v5-00003198	2.47789e-131	0.794438	0.488	0.37	5.95562e-127	mesophyll	Gyn-10X-HIC-v5-00003198
Gyn-10X-HIC-v5-00015256	5.11029e-131	0.41352	0.154	0.058	1.22826e-126	mesophyll	Gyn-10X-HIC-v5-00015256
Gyn-10X-HIC-v5-00004756	5.27792e-131	0.57255	0.328	0.187	1.26855e-126	mesophyll	Gyn-10X-HIC-v5-00004756
Gyn-10X-HIC-v5-00002306	3.88418e-130	0.585915	0.182	0.078	9.33563e-126	mesophyll	Gyn-10X-HIC-v5-00002306
Gyn-10X-HIC-v5-00011752	5.83456e-130	0.72862	0.423	0.301	1.40234e-125	mesophyll	Gyn-10X-HIC-v5-00011752
Gyn-10X-HIC-v5-00000946	7.06387e-128	0.686534	0.334	0.202	1.6978e-123	mesophyll	Gyn-10X-HIC-v5-00000946
Gyn-10X-HIC-v5-00002798	3.43732e-127	0.627912	0.133	0.046	8.26161e-123	mesophyll	Gyn-10X-HIC-v5-00002798
Gyn-10X-HIC-v5-00026797	4.04269e-126	0.492568	0.658	0.501	9.71662e-122	mesophyll	Gyn-10X-HIC-v5-00026797
Gyn-10X-HIC-v5-00019332	1.21966e-125	0.909588	0.362	0.235	2.93145e-121	mesophyll	Gyn-10X-HIC-v5-00019332
Gyn-10X-HIC-v5-00013330	2.53055e-125	0.597092	0.103	0.029	6.08218e-121	mesophyll	Gyn-10X-HIC-v5-00013330
Gyn-10X-HIC-v5-00021823	2.54774e-125	0.408449	0.151	0.058	6.1235e-121	mesophyll	Gyn-10X-HIC-v5-00021823
Gyn-10X-HIC-v5-00016016	5.37995e-125	0.634449	0.614	0.497	1.29307e-120	mesophyll	Gyn-10X-HIC-v5-00016016
Gyn-10X-HIC-v5-00011512	5.96302e-125	0.456914	0.127	0.043	1.43321e-120	mesophyll	Gyn-10X-HIC-v5-00011512
Gyn-10X-HIC-v5-00011613	1.06308e-124	0.854483	0.185	0.084	2.55512e-120	mesophyll	Gyn-10X-HIC-v5-00011613
Gyn-10X-HIC-v5-00012929	1.11358e-123	0.521604	0.231	0.115	2.67649e-119	mesophyll	Gyn-10X-HIC-v5-00012929
Gyn-10X-HIC-v5-00026687	4.47436e-122	0.996959	0.496	0.407	1.07541e-117	mesophyll	Gyn-10X-HIC-v5-00026687
Gyn-10X-HIC-v5-00025735	9.22542e-122	0.675376	0.185	0.082	2.21733e-117	mesophyll	Gyn-10X-HIC-v5-00025735
Gyn-10X-HIC-v5-00025132	3.11337e-121	0.967055	0.357	0.251	7.48299e-117	mesophyll	Gyn-10X-HIC-v5-00025132
Gyn-10X-HIC-v5-00015348	3.8756e-121	0.607596	0.183	0.081	9.31501e-117	mesophyll	Gyn-10X-HIC-v5-00015348
Gyn-10X-HIC-v5-00023649	7.63942e-121	0.584273	0.175	0.078	1.83613e-116	mesophyll	Gyn-10X-HIC-v5-00023649
Gyn-10X-HIC-v5-00022413	7.89456e-121	0.724346	0.445	0.311	1.89746e-116	mesophyll	Gyn-10X-HIC-v5-00022413
Gyn-10X-HIC-v5-00007217	1.05041e-119	0.777214	0.333	0.208	2.52466e-115	mesophyll	Gyn-10X-HIC-v5-00007217
Gyn-10X-HIC-v5-00026291	5.70018e-119	0.325928	0.173	0.074	1.37004e-114	mesophyll	Gyn-10X-HIC-v5-00026291
Gyn-10X-HIC-v5-00028964	8.035e-119	0.551522	0.116	0.039	1.93121e-114	mesophyll	Gyn-10X-HIC-v5-00028964
Gyn-10X-HIC-v5-00007157	2.51921e-118	0.617161	0.255	0.14	6.05491e-114	mesophyll	Gyn-10X-HIC-v5-00007157
Gyn-10X-HIC-v5-00015922	3.74116e-117	0.56564	0.217	0.11	8.99188e-113	mesophyll	Gyn-10X-HIC-v5-00015922
Gyn-10X-HIC-v5-00006268	6.56301e-117	0.728915	0.526	0.403	1.57742e-112	mesophyll	Gyn-10X-HIC-v5-00006268
Gyn-10X-HIC-v5-00025892	7.07044e-117	0.693607	0.454	0.324	1.69938e-112	mesophyll	Gyn-10X-HIC-v5-00025892
Gyn-10X-HIC-v5-00007490	4.47674e-116	0.832766	0.156	0.065	1.07598e-111	mesophyll	Gyn-10X-HIC-v5-00007490
Gyn-10X-HIC-v5-00006029	8.4884e-116	0.42775	0.109	0.035	2.04019e-111	mesophyll	Gyn-10X-HIC-v5-00006029
Gyn-10X-HIC-v5-00004274	3.13385e-114	0.367782	0.191	0.089	7.5322e-110	mesophyll	Gyn-10X-HIC-v5-00004274
Gyn-10X-HIC-v5-00013621	4.37702e-114	0.644662	0.36	0.228	1.05202e-109	mesophyll	Gyn-10X-HIC-v5-00013621
Gyn-10X-HIC-v5-00000285	5.49597e-114	0.715875	0.363	0.239	1.32096e-109	mesophyll	Gyn-10X-HIC-v5-00000285
Gyn-10X-HIC-v5-00017191	2.69294e-112	0.612714	0.275	0.156	6.47248e-108	mesophyll	Gyn-10X-HIC-v5-00017191
Gyn-10X-HIC-v5-00020293	4.90735e-112	1.2248	0.318	0.224	1.17948e-107	mesophyll	Gyn-10X-HIC-v5-00020293
Gyn-10X-HIC-v5-00027065	6.1673e-112	0.329288	0.128	0.048	1.48231e-107	mesophyll	Gyn-10X-HIC-v5-00027065
Gyn-10X-HIC-v5-00026947	7.30008e-112	0.959981	0.202	0.103	1.75458e-107	mesophyll	Gyn-10X-HIC-v5-00026947
Gyn-10X-HIC-v5-00003988	1.84784e-111	0.872399	0.276	0.164	4.44128e-107	mesophyll	Gyn-10X-HIC-v5-00003988
Gyn-10X-HIC-v5-00016050	5.64175e-111	0.618212	0.342	0.226	1.35599e-106	mesophyll	Gyn-10X-HIC-v5-00016050
Gyn-10X-HIC-v5-00014806	7.09379e-111	0.724573	0.279	0.163	1.70499e-106	mesophyll	Gyn-10X-HIC-v5-00014806
Gyn-10X-HIC-v5-00021851	1.73088e-110	0.751414	0.262	0.152	4.16017e-106	mesophyll	Gyn-10X-HIC-v5-00021851
Gyn-10X-HIC-v5-00013558	1.95808e-110	0.863265	0.408	0.292	4.70624e-106	mesophyll	Gyn-10X-HIC-v5-00013558
Gyn-10X-HIC-v5-00008334	6.10855e-110	0.594704	0.213	0.109	1.46819e-105	mesophyll	Gyn-10X-HIC-v5-00008334
Gyn-10X-HIC-v5-00015463	1.43797e-109	0.64266	0.306	0.189	3.45616e-105	mesophyll	Gyn-10X-HIC-v5-00015463
Gyn-10X-HIC-v5-00022353	4.98517e-109	0.692525	0.307	0.186	1.19819e-104	mesophyll	Gyn-10X-HIC-v5-00022353
Gyn-10X-HIC-v5-00023384	1.38133e-108	0.688266	0.446	0.333	3.32002e-104	mesophyll	Gyn-10X-HIC-v5-00023384
Gyn-10X-HIC-v5-00000688	2.72482e-108	0.576154	0.164	0.073	6.54911e-104	mesophyll	Gyn-10X-HIC-v5-00000688
Gyn-10X-HIC-v5-00030093	4.17883e-107	0.659834	0.101	0.033	1.00438e-102	mesophyll	Gyn-10X-HIC-v5-00030093
Gyn-10X-HIC-v5-00019115	4.24896e-107	0.39191	0.112	0.038	1.02124e-102	mesophyll	Gyn-10X-HIC-v5-00019115
Gyn-10X-HIC-v5-00012241	9.27525e-107	0.653962	0.259	0.148	2.22931e-102	mesophyll	Gyn-10X-HIC-v5-00012241
Gyn-10X-HIC-v5-00006365	4.17289e-106	0.904836	0.354	0.242	1.00295e-101	mesophyll	Gyn-10X-HIC-v5-00006365
Gyn-10X-HIC-v5-00004776	5.29462e-106	0.868225	0.256	0.152	1.27256e-101	mesophyll	Gyn-10X-HIC-v5-00004776
Gyn-10X-HIC-v5-00000826	9.02635e-106	0.830882	0.261	0.159	2.16948e-101	mesophyll	Gyn-10X-HIC-v5-00000826
Gyn-10X-HIC-v5-00029637	3.75194e-105	0.72067	0.346	0.228	9.01778e-101	mesophyll	Gyn-10X-HIC-v5-00029637
Gyn-10X-HIC-v5-00029654	6.90488e-105	0.946186	0.437	0.342	1.65959e-100	mesophyll	Gyn-10X-HIC-v5-00029654
Gyn-10X-HIC-v5-00015264	1.54939e-103	0.456327	0.118	0.043	3.72395e-99	mesophyll	Gyn-10X-HIC-v5-00015264
Gyn-10X-HIC-v5-00010086	1.19748e-101	0.606178	0.18	0.087	2.87814e-97	mesophyll	Gyn-10X-HIC-v5-00010086
Gyn-10X-HIC-v5-00008363	2.47652e-100	0.53624	0.394	0.266	5.95232e-96	mesophyll	Gyn-10X-HIC-v5-00008363
Gyn-10X-HIC-v5-00017461	8.50281e-100	0.593096	0.586	0.474	2.04365e-95	mesophyll	Gyn-10X-HIC-v5-00017461
Gyn-10X-HIC-v5-00007785	1.6371e-99	0.895448	0.35	0.238	3.93478e-95	mesophyll	Gyn-10X-HIC-v5-00007785
Gyn-10X-HIC-v5-00005252	4.23e-99	0.470417	0.13	0.053	1.01668e-94	mesophyll	Gyn-10X-HIC-v5-00005252
Gyn-10X-HIC-v5-00028116	6.40919e-99	0.264143	0.426	0.277	1.54045e-94	mesophyll	Gyn-10X-HIC-v5-00028116
Gyn-10X-HIC-v5-00021054	3.84932e-98	1.03267	0.352	0.271	9.25185e-94	mesophyll	Gyn-10X-HIC-v5-00021054
Gyn-10X-HIC-v5-00027057	7.21827e-98	0.529863	0.61	0.529	1.73491e-93	mesophyll	Gyn-10X-HIC-v5-00027057
Gyn-10X-HIC-v5-00030767	9.15824e-98	0.437458	0.169	0.08	2.20118e-93	mesophyll	Gyn-10X-HIC-v5-00030767
Gyn-10X-HIC-v5-00016586	1.66314e-97	0.738253	0.15	0.068	3.99736e-93	mesophyll	Gyn-10X-HIC-v5-00016586
Gyn-10X-HIC-v5-00030302	1.70519e-97	0.636322	0.282	0.176	4.09843e-93	mesophyll	Gyn-10X-HIC-v5-00030302
Gyn-10X-HIC-v5-00023756	1.86451e-97	0.640287	0.405	0.292	4.48136e-93	mesophyll	Gyn-10X-HIC-v5-00023756
Gyn-10X-HIC-v5-00020946	2.04752e-97	0.601903	0.234	0.136	4.92122e-93	mesophyll	Gyn-10X-HIC-v5-00020946
Gyn-10X-HIC-v5-00012578	2.82969e-95	0.561125	0.273	0.162	6.80117e-91	mesophyll	Gyn-10X-HIC-v5-00012578
Gyn-10X-HIC-v5-00015893	3.81861e-95	0.690819	0.578	0.478	9.17803e-91	mesophyll	Gyn-10X-HIC-v5-00015893
Gyn-10X-HIC-v5-00022925	7.49431e-94	0.374039	0.165	0.078	1.80126e-89	mesophyll	Gyn-10X-HIC-v5-00022925
Gyn-10X-HIC-v5-00021565	1.04196e-93	0.499681	0.217	0.117	2.50435e-89	mesophyll	Gyn-10X-HIC-v5-00021565
Gyn-10X-HIC-v5-00022982	9.76788e-93	0.907121	0.357	0.254	2.34771e-88	mesophyll	Gyn-10X-HIC-v5-00022982
Gyn-10X-HIC-v5-00004030	2.16418e-92	0.558401	0.144	0.065	5.20161e-88	mesophyll	Gyn-10X-HIC-v5-00004030
Gyn-10X-HIC-v5-00029292	5.0099e-92	0.822802	0.134	0.059	1.20413e-87	mesophyll	Gyn-10X-HIC-v5-00029292
Gyn-10X-HIC-v5-00008077	1.79747e-91	0.603141	0.29	0.186	4.32022e-87	mesophyll	Gyn-10X-HIC-v5-00008077
Gyn-10X-HIC-v5-00009515	2.34032e-91	0.579801	0.248	0.144	5.62496e-87	mesophyll	Gyn-10X-HIC-v5-00009515
Gyn-10X-HIC-v5-00029281	9.01484e-91	0.334849	0.176	0.089	2.16672e-86	mesophyll	Gyn-10X-HIC-v5-00029281
Gyn-10X-HIC-v5-00009042	1.2682e-90	0.691738	0.374	0.28	3.04811e-86	mesophyll	Gyn-10X-HIC-v5-00009042
Gyn-10X-HIC-v5-00025475	3.56881e-90	0.626122	0.282	0.186	8.57763e-86	mesophyll	Gyn-10X-HIC-v5-00025475
Gyn-10X-HIC-v5-00030928	7.29814e-90	0.73392	0.339	0.232	1.75411e-85	mesophyll	Gyn-10X-HIC-v5-00030928
Gyn-10X-HIC-v5-00029267	4.19126e-89	0.382072	0.213	0.116	1.00737e-84	mesophyll	Gyn-10X-HIC-v5-00029267
Gyn-10X-HIC-v5-00025687	5.29562e-89	0.518043	0.198	0.107	1.2728e-84	mesophyll	Gyn-10X-HIC-v5-00025687
Gyn-10X-HIC-v5-00001561	8.96634e-88	0.920626	0.256	0.164	2.15506e-83	mesophyll	Gyn-10X-HIC-v5-00001561
Gyn-10X-HIC-v5-00008104	1.2297e-87	0.542752	0.27	0.163	2.95559e-83	mesophyll	Gyn-10X-HIC-v5-00008104
Gyn-10X-HIC-v5-00005206	3.95234e-87	0.566704	0.242	0.143	9.49946e-83	mesophyll	Gyn-10X-HIC-v5-00005206
Gyn-10X-HIC-v5-00015611	9.35967e-87	0.638363	0.32	0.217	2.2496e-82	mesophyll	Gyn-10X-HIC-v5-00015611
Gyn-10X-HIC-v5-00027505	1.22763e-86	0.375983	0.528	0.402	2.95061e-82	mesophyll	Gyn-10X-HIC-v5-00027505
Gyn-10X-HIC-v5-00018402	2.05277e-86	0.532166	0.209	0.116	4.93384e-82	mesophyll	Gyn-10X-HIC-v5-00018402
Gyn-10X-HIC-v5-00006940	6.30636e-86	0.739969	0.144	0.069	1.51573e-81	mesophyll	Gyn-10X-HIC-v5-00006940
Gyn-10X-HIC-v5-00011455	1.1076e-85	0.570551	0.175	0.091	2.66211e-81	mesophyll	Gyn-10X-HIC-v5-00011455
Gyn-10X-HIC-v5-00011891	2.69199e-85	0.52707	0.339	0.226	6.4702e-81	mesophyll	Gyn-10X-HIC-v5-00011891
Gyn-10X-HIC-v5-00030426	2.95235e-85	0.684964	0.406	0.317	7.09598e-81	mesophyll	Gyn-10X-HIC-v5-00030426
Gyn-10X-HIC-v5-00004606	6.33615e-85	0.627959	0.363	0.263	1.52289e-80	mesophyll	Gyn-10X-HIC-v5-00004606
Gyn-10X-HIC-v5-00002916	3.7278e-84	0.406975	0.181	0.097	8.95976e-80	mesophyll	Gyn-10X-HIC-v5-00002916
Gyn-10X-HIC-v5-00011531	4.52561e-84	0.445954	0.323	0.207	1.08773e-79	mesophyll	Gyn-10X-HIC-v5-00011531
Gyn-10X-HIC-v5-00026151	6.35309e-84	0.509878	0.182	0.096	1.52696e-79	mesophyll	Gyn-10X-HIC-v5-00026151
Gyn-10X-HIC-v5-00010412	7.47864e-84	0.644194	0.435	0.33	1.79749e-79	mesophyll	Gyn-10X-HIC-v5-00010412
Gyn-10X-HIC-v5-00017516	3.21355e-83	0.436728	0.103	0.04	7.72377e-79	mesophyll	Gyn-10X-HIC-v5-00017516
Gyn-10X-HIC-v5-00023048	3.26792e-83	0.573654	0.287	0.183	7.85445e-79	mesophyll	Gyn-10X-HIC-v5-00023048
Gyn-10X-HIC-v5-00008651	7.28565e-83	0.621245	0.179	0.098	1.75111e-78	mesophyll	Gyn-10X-HIC-v5-00008651
Gyn-10X-HIC-v5-00025300	1.12878e-82	0.801008	0.279	0.19	2.71302e-78	mesophyll	Gyn-10X-HIC-v5-00025300
Gyn-10X-HIC-v5-00027082	1.16347e-82	0.465918	0.309	0.2	2.7964e-78	mesophyll	Gyn-10X-HIC-v5-00027082
Gyn-10X-HIC-v5-00030167	1.20234e-82	0.554461	0.224	0.135	2.88984e-78	mesophyll	Gyn-10X-HIC-v5-00030167
Gyn-10X-HIC-v5-00005395	1.5449e-82	0.689002	0.37	0.273	3.71318e-78	mesophyll	Gyn-10X-HIC-v5-00005395
Gyn-10X-HIC-v5-00017084	1.70255e-82	0.544978	0.314	0.212	4.09208e-78	mesophyll	Gyn-10X-HIC-v5-00017084
Gyn-10X-HIC-v5-00027492	1.93427e-82	0.587669	0.432	0.341	4.64902e-78	mesophyll	Gyn-10X-HIC-v5-00027492
Gyn-10X-HIC-v5-00020702	2.74388e-82	0.625969	0.215	0.123	6.5949e-78	mesophyll	Gyn-10X-HIC-v5-00020702
Gyn-10X-HIC-v5-00025109	2.82798e-82	0.478615	0.211	0.12	6.79705e-78	mesophyll	Gyn-10X-HIC-v5-00025109
Gyn-10X-HIC-v5-00003072	1.09005e-81	0.586586	0.287	0.192	2.61994e-77	mesophyll	Gyn-10X-HIC-v5-00003072
Gyn-10X-HIC-v5-00004364	1.75939e-81	0.435841	0.248	0.149	4.22869e-77	mesophyll	Gyn-10X-HIC-v5-00004364
Gyn-10X-HIC-v5-00003235	2.86367e-81	0.703918	0.278	0.186	6.88284e-77	mesophyll	Gyn-10X-HIC-v5-00003235
Gyn-10X-HIC-v5-00020020	5.14253e-81	0.631287	0.273	0.181	1.23601e-76	mesophyll	Gyn-10X-HIC-v5-00020020
Gyn-10X-HIC-v5-00029733	1.04651e-80	0.510895	0.282	0.184	2.51528e-76	mesophyll	Gyn-10X-HIC-v5-00029733
Gyn-10X-HIC-v5-00022450	2.38617e-80	0.531854	0.35	0.25	5.73516e-76	mesophyll	Gyn-10X-HIC-v5-00022450
Gyn-10X-HIC-v5-00003160	4.4819e-80	0.624162	0.375	0.271	1.07722e-75	mesophyll	Gyn-10X-HIC-v5-00003160
Gyn-10X-HIC-v5-00021178	4.86326e-80	0.72147	0.28	0.183	1.16888e-75	mesophyll	Gyn-10X-HIC-v5-00021178
Gyn-10X-HIC-v5-00000301	9.90143e-80	0.541089	0.176	0.093	2.37981e-75	mesophyll	Gyn-10X-HIC-v5-00000301
Gyn-10X-HIC-v5-00003076	1.03261e-79	0.762434	0.246	0.154	2.48188e-75	mesophyll	Gyn-10X-HIC-v5-00003076
Gyn-10X-HIC-v5-00022314	1.03521e-79	0.254276	0.178	0.095	2.48814e-75	mesophyll	Gyn-10X-HIC-v5-00022314
Gyn-10X-HIC-v5-00015838	1.15843e-79	0.76666	0.407	0.338	2.78428e-75	mesophyll	Gyn-10X-HIC-v5-00015838
Gyn-10X-HIC-v5-00021180	1.90357e-79	0.525089	0.24	0.152	4.57523e-75	mesophyll	Gyn-10X-HIC-v5-00021180
Gyn-10X-HIC-v5-00013847	3.11254e-79	0.495573	0.515	0.409	7.48098e-75	mesophyll	Gyn-10X-HIC-v5-00013847
Gyn-10X-HIC-v5-00022130	6.03793e-79	0.72066	0.2	0.115	1.45122e-74	mesophyll	Gyn-10X-HIC-v5-00022130
Gyn-10X-HIC-v5-00022942	6.4635e-79	0.278533	0.155	0.08	1.5535e-74	mesophyll	Gyn-10X-HIC-v5-00022942
Gyn-10X-HIC-v5-00001014	1.38451e-78	0.606211	0.51	0.46	3.32768e-74	mesophyll	Gyn-10X-HIC-v5-00001014
Gyn-10X-HIC-v5-00011791	4.31457e-78	0.466411	0.192	0.108	1.03701e-73	mesophyll	Gyn-10X-HIC-v5-00011791
Gyn-10X-HIC-v5-00010934	7.19282e-78	0.464706	0.207	0.123	1.72879e-73	mesophyll	Gyn-10X-HIC-v5-00010934
Gyn-10X-HIC-v5-00024259	1.4412e-77	0.342518	0.162	0.085	3.46392e-73	mesophyll	Gyn-10X-HIC-v5-00024259
Gyn-10X-HIC-v5-00017181	2.68193e-77	0.593222	0.504	0.423	6.44603e-73	mesophyll	Gyn-10X-HIC-v5-00017181
Gyn-10X-HIC-v5-00005593	4.28963e-77	0.584612	0.168	0.088	1.03101e-72	mesophyll	Gyn-10X-HIC-v5-00005593
Gyn-10X-HIC-v5-00010736	5.15374e-77	0.606865	0.321	0.233	1.2387e-72	mesophyll	Gyn-10X-HIC-v5-00010736
Gyn-10X-HIC-v5-00012871	5.90625e-77	0.668832	0.391	0.291	1.41957e-72	mesophyll	Gyn-10X-HIC-v5-00012871
Gyn-10X-HIC-v5-00007375	9.09019e-77	0.735877	0.43	0.336	2.18483e-72	mesophyll	Gyn-10X-HIC-v5-00007375
Gyn-10X-HIC-v5-00006608	9.25714e-77	0.535483	0.33	0.228	2.22495e-72	mesophyll	Gyn-10X-HIC-v5-00006608
Gyn-10X-HIC-v5-00019334	2.69961e-76	0.555605	0.174	0.093	6.48851e-72	mesophyll	Gyn-10X-HIC-v5-00019334
Gyn-10X-HIC-v5-00003572	3.54438e-76	0.49809	0.27	0.176	8.51893e-72	mesophyll	Gyn-10X-HIC-v5-00003572
Gyn-10X-HIC-v5-00002073	2.09465e-75	0.612338	0.316	0.224	5.03448e-71	mesophyll	Gyn-10X-HIC-v5-00002073
Gyn-10X-HIC-v5-00006321	3.0018e-75	0.735487	0.365	0.274	7.21482e-71	mesophyll	Gyn-10X-HIC-v5-00006321
Gyn-10X-HIC-v5-00023155	2.9577e-74	0.785798	0.343	0.25	7.10883e-70	mesophyll	Gyn-10X-HIC-v5-00023155
Gyn-10X-HIC-v5-00008302	4.76081e-74	0.643654	0.219	0.133	1.14426e-69	mesophyll	Gyn-10X-HIC-v5-00008302
Gyn-10X-HIC-v5-00016522	5.92845e-74	0.46262	0.108	0.046	1.4249e-69	mesophyll	Gyn-10X-HIC-v5-00016522
Gyn-10X-HIC-v5-00000838	6.005e-74	0.745483	0.335	0.241	1.4433e-69	mesophyll	Gyn-10X-HIC-v5-00000838
Gyn-10X-HIC-v5-00011475	7.08942e-74	0.575677	0.229	0.139	1.70394e-69	mesophyll	Gyn-10X-HIC-v5-00011475
Gyn-10X-HIC-v5-00009264	2.25427e-73	0.305905	0.273	0.176	5.41813e-69	mesophyll	Gyn-10X-HIC-v5-00009264
Gyn-10X-HIC-v5-00004645	2.41337e-73	0.497823	0.121	0.055	5.80054e-69	mesophyll	Gyn-10X-HIC-v5-00004645
Gyn-10X-HIC-v5-00014353	2.61361e-73	0.562544	0.254	0.16	6.28182e-69	mesophyll	Gyn-10X-HIC-v5-00014353
Gyn-10X-HIC-v5-00003541	3.81346e-73	0.486347	0.227	0.142	9.16566e-69	mesophyll	Gyn-10X-HIC-v5-00003541
Gyn-10X-HIC-v5-00006487	7.2461e-73	0.53795	0.455	0.354	1.7416e-68	mesophyll	Gyn-10X-HIC-v5-00006487
Gyn-10X-HIC-v5-00013976	1.08525e-72	0.974438	0.24	0.16	2.6084e-68	mesophyll	Gyn-10X-HIC-v5-00013976
Gyn-10X-HIC-v5-00029139	1.80195e-72	0.347376	0.273	0.172	4.33099e-68	mesophyll	Gyn-10X-HIC-v5-00029139
Gyn-10X-HIC-v5-00017300	2.76162e-72	0.559225	0.25	0.157	6.63756e-68	mesophyll	Gyn-10X-HIC-v5-00017300
Gyn-10X-HIC-v5-00025618	2.82731e-72	0.405931	0.127	0.059	6.79543e-68	mesophyll	Gyn-10X-HIC-v5-00025618
Gyn-10X-HIC-v5-00007721	3.78157e-72	1.0027	0.356	0.277	9.08901e-68	mesophyll	Gyn-10X-HIC-v5-00007721
Gyn-10X-HIC-v5-00013760	4.77253e-72	0.737573	0.247	0.16	1.14708e-67	mesophyll	Gyn-10X-HIC-v5-00013760
Gyn-10X-HIC-v5-00015816	7.37516e-72	0.666848	0.227	0.14	1.77262e-67	mesophyll	Gyn-10X-HIC-v5-00015816
Gyn-10X-HIC-v5-00019724	1.00803e-71	0.576629	0.232	0.148	2.42281e-67	mesophyll	Gyn-10X-HIC-v5-00019724
Gyn-10X-HIC-v5-00023609	1.08618e-71	0.398471	0.111	0.05	2.61064e-67	mesophyll	Gyn-10X-HIC-v5-00023609
Gyn-10X-HIC-v5-00023931	1.14694e-71	0.486373	0.212	0.125	2.75666e-67	mesophyll	Gyn-10X-HIC-v5-00023931
Gyn-10X-HIC-v5-00000717	1.28458e-71	0.454627	0.173	0.096	3.0875e-67	mesophyll	Gyn-10X-HIC-v5-00000717
Gyn-10X-HIC-v5-00006901	1.42764e-71	0.55881	0.163	0.087	3.43134e-67	mesophyll	Gyn-10X-HIC-v5-00006901
Gyn-10X-HIC-v5-00006513	1.49977e-71	0.455045	0.232	0.141	3.60469e-67	mesophyll	Gyn-10X-HIC-v5-00006513
Gyn-10X-HIC-v5-00008477	1.53858e-71	0.442739	0.208	0.122	3.69798e-67	mesophyll	Gyn-10X-HIC-v5-00008477
Gyn-10X-HIC-v5-00008710	1.63625e-71	0.651568	0.397	0.304	3.93273e-67	mesophyll	Gyn-10X-HIC-v5-00008710
Gyn-10X-HIC-v5-00023842	2.591e-71	0.560274	0.308	0.222	6.22747e-67	mesophyll	Gyn-10X-HIC-v5-00023842
Gyn-10X-HIC-v5-00009067	6.56713e-71	0.58964	0.43	0.354	1.57841e-66	mesophyll	Gyn-10X-HIC-v5-00009067
Gyn-10X-HIC-v5-00027637	1.46077e-70	0.655334	0.279	0.188	3.51096e-66	mesophyll	Gyn-10X-HIC-v5-00027637
Gyn-10X-HIC-v5-00013743	1.48094e-70	0.410313	0.168	0.094	3.55944e-66	mesophyll	Gyn-10X-HIC-v5-00013743
Gyn-10X-HIC-v5-00025703	2.22674e-70	0.286735	0.138	0.069	5.35198e-66	mesophyll	Gyn-10X-HIC-v5-00025703
Gyn-10X-HIC-v5-00030373	4.37559e-70	0.469914	0.108	0.047	1.05167e-65	mesophyll	Gyn-10X-HIC-v5-00030373
Gyn-10X-HIC-v5-00005022	7.29596e-70	0.446077	0.367	0.265	1.75358e-65	mesophyll	Gyn-10X-HIC-v5-00005022
Gyn-10X-HIC-v5-00000831	7.70343e-70	0.349914	0.18	0.101	1.85152e-65	mesophyll	Gyn-10X-HIC-v5-00000831
Gyn-10X-HIC-v5-00018388	7.94373e-70	0.568268	0.355	0.269	1.90928e-65	mesophyll	Gyn-10X-HIC-v5-00018388
Gyn-10X-HIC-v5-00005027	9.04787e-70	0.624814	0.274	0.191	2.17465e-65	mesophyll	Gyn-10X-HIC-v5-00005027
Gyn-10X-HIC-v5-00009308	1.84489e-69	0.329324	0.227	0.141	4.43419e-65	mesophyll	Gyn-10X-HIC-v5-00009308
Gyn-10X-HIC-v5-00000935	2.6636e-69	0.258235	0.175	0.098	6.40197e-65	mesophyll	Gyn-10X-HIC-v5-00000935
Gyn-10X-HIC-v5-00023358	3.83768e-69	0.539883	0.553	0.49	9.22386e-65	mesophyll	Gyn-10X-HIC-v5-00023358
Gyn-10X-HIC-v5-00016813	4.81662e-69	0.578824	0.248	0.158	1.15767e-64	mesophyll	Gyn-10X-HIC-v5-00016813
Gyn-10X-HIC-v5-00008804	6.12807e-69	0.502852	0.303	0.206	1.47288e-64	mesophyll	Gyn-10X-HIC-v5-00008804
Gyn-10X-HIC-v5-00021408	8.14055e-69	0.589977	0.295	0.21	1.95658e-64	mesophyll	Gyn-10X-HIC-v5-00021408
Gyn-10X-HIC-v5-00025445	1.79871e-68	0.493901	0.151	0.082	4.3232e-64	mesophyll	Gyn-10X-HIC-v5-00025445
Gyn-10X-HIC-v5-00017125	2.16337e-68	0.537776	0.163	0.089	5.19966e-64	mesophyll	Gyn-10X-HIC-v5-00017125
Gyn-10X-HIC-v5-00007742	3.42572e-68	0.276651	0.106	0.046	8.23372e-64	mesophyll	Gyn-10X-HIC-v5-00007742
Gyn-10X-HIC-v5-00009823	8.3348e-68	0.533733	0.225	0.143	2.00327e-63	mesophyll	Gyn-10X-HIC-v5-00009823
Gyn-10X-HIC-v5-00013893	1.14886e-67	0.398252	0.155	0.081	2.76129e-63	mesophyll	Gyn-10X-HIC-v5-00013893
Gyn-10X-HIC-v5-00021432	1.3288e-67	0.471281	0.128	0.062	3.19378e-63	mesophyll	Gyn-10X-HIC-v5-00021432
Gyn-10X-HIC-v5-00007497	1.7494e-67	0.392773	0.146	0.076	4.20467e-63	mesophyll	Gyn-10X-HIC-v5-00007497
Gyn-10X-HIC-v5-00021846	2.40231e-67	0.51216	0.351	0.258	5.77395e-63	mesophyll	Gyn-10X-HIC-v5-00021846
Gyn-10X-HIC-v5-00015607	2.58572e-67	0.689376	0.409	0.347	6.21478e-63	mesophyll	Gyn-10X-HIC-v5-00015607
Gyn-10X-HIC-v5-00017611	2.59508e-67	0.464897	0.29	0.198	6.23728e-63	mesophyll	Gyn-10X-HIC-v5-00017611
Gyn-10X-HIC-v5-00023305	3.21493e-67	0.52638	0.278	0.185	7.7271e-63	mesophyll	Gyn-10X-HIC-v5-00023305
Gyn-10X-HIC-v5-00027191	3.42468e-67	0.581553	0.354	0.262	8.23121e-63	mesophyll	Gyn-10X-HIC-v5-00027191
Gyn-10X-HIC-v5-00027817	4.76863e-67	0.459217	0.271	0.181	1.14614e-62	mesophyll	Gyn-10X-HIC-v5-00027817
Gyn-10X-HIC-v5-00005942	4.78419e-67	0.317045	0.181	0.102	1.14988e-62	mesophyll	Gyn-10X-HIC-v5-00005942
Gyn-10X-HIC-v5-00013719	9.86616e-67	0.588344	0.393	0.313	2.37133e-62	mesophyll	Gyn-10X-HIC-v5-00013719
Gyn-10X-HIC-v5-00020745	1.0955e-66	0.530234	0.181	0.105	2.63304e-62	mesophyll	Gyn-10X-HIC-v5-00020745
Gyn-10X-HIC-v5-00014449	1.15346e-66	0.612344	0.106	0.048	2.77234e-62	mesophyll	Gyn-10X-HIC-v5-00014449
Gyn-10X-HIC-v5-00024334	1.66656e-66	0.636795	0.296	0.206	4.00557e-62	mesophyll	Gyn-10X-HIC-v5-00024334
Gyn-10X-HIC-v5-00003083	1.80892e-66	0.634606	0.285	0.209	4.34773e-62	mesophyll	Gyn-10X-HIC-v5-00003083
Gyn-10X-HIC-v5-00027643	1.94671e-66	0.745979	0.144	0.077	4.67893e-62	mesophyll	Gyn-10X-HIC-v5-00027643
Gyn-10X-HIC-v5-00016633	2.40433e-66	0.62079	0.372	0.286	5.77881e-62	mesophyll	Gyn-10X-HIC-v5-00016633
Gyn-10X-HIC-v5-00021682	2.71468e-66	0.442193	0.18	0.107	6.52473e-62	mesophyll	Gyn-10X-HIC-v5-00021682
Gyn-10X-HIC-v5-00014484	4.8279e-66	0.636918	0.233	0.153	1.16039e-61	mesophyll	Gyn-10X-HIC-v5-00014484
Gyn-10X-HIC-v5-00018345	7.59573e-66	0.525372	0.192	0.114	1.82563e-61	mesophyll	Gyn-10X-HIC-v5-00018345
Gyn-10X-HIC-v5-00017538	9.03344e-66	0.612867	0.468	0.381	2.17119e-61	mesophyll	Gyn-10X-HIC-v5-00017538
Gyn-10X-HIC-v5-00012537	1.16043e-65	0.285917	0.159	0.086	2.78909e-61	mesophyll	Gyn-10X-HIC-v5-00012537
Gyn-10X-HIC-v5-00013546	1.47235e-65	0.491577	0.267	0.18	3.53878e-61	mesophyll	Gyn-10X-HIC-v5-00013546
Gyn-10X-HIC-v5-00029983	1.66389e-65	0.583554	0.266	0.187	3.99916e-61	mesophyll	Gyn-10X-HIC-v5-00029983
Gyn-10X-HIC-v5-00014220	1.81173e-65	0.294157	0.168	0.095	4.35449e-61	mesophyll	Gyn-10X-HIC-v5-00014220
Gyn-10X-HIC-v5-00018727	3.3255e-65	0.515984	0.284	0.195	7.99284e-61	mesophyll	Gyn-10X-HIC-v5-00018727
Gyn-10X-HIC-v5-00018721	3.4932e-65	0.401636	0.104	0.046	8.3959e-61	mesophyll	Gyn-10X-HIC-v5-00018721
Gyn-10X-HIC-v5-00009569	3.70389e-65	0.491541	0.328	0.231	8.9023e-61	mesophyll	Gyn-10X-HIC-v5-00009569
Gyn-10X-HIC-v5-00025747	8.15958e-65	0.475817	0.36	0.264	1.96116e-60	mesophyll	Gyn-10X-HIC-v5-00025747
Gyn-10X-HIC-v5-00023234	1.90722e-64	0.373568	0.21	0.126	4.58399e-60	mesophyll	Gyn-10X-HIC-v5-00023234
Gyn-10X-HIC-v5-00029551	6.15577e-64	0.38158	0.228	0.146	1.47954e-59	mesophyll	Gyn-10X-HIC-v5-00029551
Gyn-10X-HIC-v5-00007614	6.60339e-64	0.470731	0.262	0.177	1.58712e-59	mesophyll	Gyn-10X-HIC-v5-00007614
Gyn-10X-HIC-v5-00019366	8.77022e-64	0.447148	0.303	0.211	2.10792e-59	mesophyll	Gyn-10X-HIC-v5-00019366
Gyn-10X-HIC-v5-00028094	7.89023e-63	0.583398	0.124	0.062	1.89642e-58	mesophyll	Gyn-10X-HIC-v5-00028094
Gyn-10X-HIC-v5-00015426	1.0399e-62	0.298188	0.172	0.098	2.4994e-58	mesophyll	Gyn-10X-HIC-v5-00015426
Gyn-10X-HIC-v5-00028843	2.08839e-62	0.542075	0.273	0.187	5.01945e-58	mesophyll	Gyn-10X-HIC-v5-00028843
Gyn-10X-HIC-v5-00008543	4.14997e-62	0.572256	0.338	0.261	9.97446e-58	mesophyll	Gyn-10X-HIC-v5-00008543
Gyn-10X-HIC-v5-00021691	4.1606e-62	0.476938	0.285	0.201	1e-57	mesophyll	Gyn-10X-HIC-v5-00021691
Gyn-10X-HIC-v5-00009509	6.66889e-62	0.583153	0.377	0.289	1.60287e-57	mesophyll	Gyn-10X-HIC-v5-00009509
Gyn-10X-HIC-v5-00020095	6.83975e-62	0.537162	0.156	0.086	1.64393e-57	mesophyll	Gyn-10X-HIC-v5-00020095
Gyn-10X-HIC-v5-00006214	7.61804e-62	0.848235	0.318	0.242	1.831e-57	mesophyll	Gyn-10X-HIC-v5-00006214
Gyn-10X-HIC-v5-00014828	1.22677e-61	0.531244	0.361	0.284	2.94854e-57	mesophyll	Gyn-10X-HIC-v5-00014828
Gyn-10X-HIC-v5-00017601	1.97069e-61	0.532044	0.192	0.116	4.73655e-57	mesophyll	Gyn-10X-HIC-v5-00017601
Gyn-10X-HIC-v5-00000356	2.04619e-61	0.587473	0.298	0.22	4.91802e-57	mesophyll	Gyn-10X-HIC-v5-00000356
Gyn-10X-HIC-v5-00008190	2.818e-61	0.515595	0.113	0.055	6.77306e-57	mesophyll	Gyn-10X-HIC-v5-00008190
Gyn-10X-HIC-v5-00016177	3.24814e-61	0.410547	0.242	0.159	7.8069e-57	mesophyll	Gyn-10X-HIC-v5-00016177
Gyn-10X-HIC-v5-00001318	3.75314e-61	0.54334	0.325	0.233	9.02068e-57	mesophyll	Gyn-10X-HIC-v5-00001318
Gyn-10X-HIC-v5-00013226	4.7109e-61	0.473413	0.176	0.102	1.13226e-56	mesophyll	Gyn-10X-HIC-v5-00013226
Gyn-10X-HIC-v5-00024620	8.26509e-61	0.627681	0.137	0.073	1.98651e-56	mesophyll	Gyn-10X-HIC-v5-00024620
Gyn-10X-HIC-v5-00020531	1.2362e-60	0.299817	0.123	0.062	2.97122e-56	mesophyll	Gyn-10X-HIC-v5-00020531
Gyn-10X-HIC-v5-00006976	1.76551e-60	0.452917	0.169	0.097	4.24341e-56	mesophyll	Gyn-10X-HIC-v5-00006976
Gyn-10X-HIC-v5-00000952	3.30445e-60	0.616879	0.278	0.194	7.94225e-56	mesophyll	Gyn-10X-HIC-v5-00000952
Gyn-10X-HIC-v5-00006758	4.96276e-60	0.322317	0.188	0.114	1.1928e-55	mesophyll	Gyn-10X-HIC-v5-00006758
Gyn-10X-HIC-v5-00030833	7.97879e-60	0.488761	0.221	0.139	1.9177e-55	mesophyll	Gyn-10X-HIC-v5-00030833
Gyn-10X-HIC-v5-00019136	1.14025e-59	0.656204	0.206	0.131	2.7406e-55	mesophyll	Gyn-10X-HIC-v5-00019136
Gyn-10X-HIC-v5-00027494	1.83991e-59	0.462555	0.382	0.292	4.42222e-55	mesophyll	Gyn-10X-HIC-v5-00027494
Gyn-10X-HIC-v5-00011836	2.82545e-59	0.502165	0.187	0.111	6.79097e-55	mesophyll	Gyn-10X-HIC-v5-00011836
Gyn-10X-HIC-v5-00001934	3.3921e-59	0.471469	0.125	0.064	8.15291e-55	mesophyll	Gyn-10X-HIC-v5-00001934
Gyn-10X-HIC-v5-00015591	4.17418e-59	0.475841	0.296	0.207	1.00326e-54	mesophyll	Gyn-10X-HIC-v5-00015591
Gyn-10X-HIC-v5-00024510	1.26101e-58	0.381161	0.114	0.056	3.03085e-54	mesophyll	Gyn-10X-HIC-v5-00024510
Gyn-10X-HIC-v5-00006131	1.94891e-58	0.630199	0.134	0.072	4.6842e-54	mesophyll	Gyn-10X-HIC-v5-00006131
Gyn-10X-HIC-v5-00013148	2.35815e-58	0.550458	0.472	0.391	5.66781e-54	mesophyll	Gyn-10X-HIC-v5-00013148
Gyn-10X-HIC-v5-00019509	3.43568e-58	0.524967	0.331	0.246	8.25766e-54	mesophyll	Gyn-10X-HIC-v5-00019509
Gyn-10X-HIC-v5-00004591	5.91281e-58	0.515747	0.336	0.248	1.42114e-53	mesophyll	Gyn-10X-HIC-v5-00004591
Gyn-10X-HIC-v5-00023750	7.25045e-58	0.378521	0.192	0.12	1.74265e-53	mesophyll	Gyn-10X-HIC-v5-00023750
Gyn-10X-HIC-v5-00018519	8.7566e-58	0.577903	0.204	0.129	2.10465e-53	mesophyll	Gyn-10X-HIC-v5-00018519
Gyn-10X-HIC-v5-00018417	1.11425e-57	0.603752	0.309	0.231	2.67811e-53	mesophyll	Gyn-10X-HIC-v5-00018417
Gyn-10X-HIC-v5-00004389	1.15449e-57	0.769129	0.337	0.286	2.77481e-53	mesophyll	Gyn-10X-HIC-v5-00004389
Gyn-10X-HIC-v5-00000020	1.22369e-57	0.464364	0.117	0.059	2.94115e-53	mesophyll	Gyn-10X-HIC-v5-00000020
Gyn-10X-HIC-v5-00021301	1.27029e-57	0.495885	0.233	0.159	3.05315e-53	mesophyll	Gyn-10X-HIC-v5-00021301
Gyn-10X-HIC-v5-00011218	2.03373e-57	0.400816	0.103	0.048	4.88806e-53	mesophyll	Gyn-10X-HIC-v5-00011218
Gyn-10X-HIC-v5-00007062	2.5847e-57	0.527105	0.394	0.307	6.21233e-53	mesophyll	Gyn-10X-HIC-v5-00007062
Gyn-10X-HIC-v5-00008089	3.39949e-57	0.403346	0.281	0.193	8.17068e-53	mesophyll	Gyn-10X-HIC-v5-00008089
Gyn-10X-HIC-v5-00003879	3.86171e-57	0.300969	0.148	0.082	9.28162e-53	mesophyll	Gyn-10X-HIC-v5-00003879
Gyn-10X-HIC-v5-00027584	5.3931e-57	0.449634	0.363	0.283	1.29623e-52	mesophyll	Gyn-10X-HIC-v5-00027584
Gyn-10X-HIC-v5-00007456	8.58777e-57	0.463592	0.454	0.36	2.06407e-52	mesophyll	Gyn-10X-HIC-v5-00007456
Gyn-10X-HIC-v5-00013969	1.27209e-56	0.314842	0.184	0.113	3.05746e-52	mesophyll	Gyn-10X-HIC-v5-00013969
Gyn-10X-HIC-v5-00021038	1.84038e-56	0.434176	0.23	0.149	4.42335e-52	mesophyll	Gyn-10X-HIC-v5-00021038
Gyn-10X-HIC-v5-00027843	1.86732e-56	0.411682	0.264	0.18	4.48811e-52	mesophyll	Gyn-10X-HIC-v5-00027843
Gyn-10X-HIC-v5-00021085	2.11122e-56	0.561194	0.411	0.327	5.07432e-52	mesophyll	Gyn-10X-HIC-v5-00021085
Gyn-10X-HIC-v5-00008899	4.786e-56	0.310098	0.257	0.176	1.15032e-51	mesophyll	Gyn-10X-HIC-v5-00008899
Gyn-10X-HIC-v5-00006152	6.30538e-56	0.540746	0.267	0.197	1.5155e-51	mesophyll	Gyn-10X-HIC-v5-00006152
Gyn-10X-HIC-v5-00021024	6.43391e-56	0.455503	0.187	0.114	1.54639e-51	mesophyll	Gyn-10X-HIC-v5-00021024
Gyn-10X-HIC-v5-00004819	8.09416e-56	0.281982	0.186	0.114	1.94543e-51	mesophyll	Gyn-10X-HIC-v5-00004819
Gyn-10X-HIC-v5-00021101	1.17496e-55	0.410929	0.128	0.067	2.82401e-51	mesophyll	Gyn-10X-HIC-v5-00021101
Gyn-10X-HIC-v5-00021079	1.45154e-55	0.525661	0.301	0.227	3.48878e-51	mesophyll	Gyn-10X-HIC-v5-00021079
Gyn-10X-HIC-v5-00017982	1.53145e-55	0.455048	0.231	0.15	3.68084e-51	mesophyll	Gyn-10X-HIC-v5-00017982
Gyn-10X-HIC-v5-00008999	1.56563e-55	0.501841	0.249	0.168	3.76298e-51	mesophyll	Gyn-10X-HIC-v5-00008999
Gyn-10X-HIC-v5-00002189	2.2217e-55	0.668931	0.376	0.299	5.33985e-51	mesophyll	Gyn-10X-HIC-v5-00002189
Gyn-10X-HIC-v5-00007977	2.49404e-55	0.53452	0.291	0.216	5.99442e-51	mesophyll	Gyn-10X-HIC-v5-00007977
Gyn-10X-HIC-v5-00026682	3.01171e-55	0.475256	0.341	0.256	7.23864e-51	mesophyll	Gyn-10X-HIC-v5-00026682
Gyn-10X-HIC-v5-00011661	3.55489e-55	0.414304	0.486	0.408	8.54417e-51	mesophyll	Gyn-10X-HIC-v5-00011661
Gyn-10X-HIC-v5-00018230	3.58517e-55	0.651359	0.309	0.238	8.61695e-51	mesophyll	Gyn-10X-HIC-v5-00018230
Gyn-10X-HIC-v5-00003239	4.85643e-55	0.521876	0.24	0.172	1.16724e-50	mesophyll	Gyn-10X-HIC-v5-00003239
Gyn-10X-HIC-v5-00018768	5.24649e-55	0.618508	0.21	0.136	1.26099e-50	mesophyll	Gyn-10X-HIC-v5-00018768
Gyn-10X-HIC-v5-00020929	5.99039e-55	0.638365	0.156	0.092	1.43979e-50	mesophyll	Gyn-10X-HIC-v5-00020929
Gyn-10X-HIC-v5-00009806	8.31866e-55	0.346741	0.119	0.062	1.99939e-50	mesophyll	Gyn-10X-HIC-v5-00009806
Gyn-10X-HIC-v5-00013365	9.85581e-55	0.622041	0.299	0.23	2.36884e-50	mesophyll	Gyn-10X-HIC-v5-00013365
Gyn-10X-HIC-v5-00018133	1.03569e-54	0.575602	0.238	0.162	2.48927e-50	mesophyll	Gyn-10X-HIC-v5-00018133
Gyn-10X-HIC-v5-00005361	1.16553e-54	0.280184	0.162	0.093	2.80134e-50	mesophyll	Gyn-10X-HIC-v5-00005361
Gyn-10X-HIC-v5-00002089	1.16867e-54	0.284709	0.178	0.105	2.80889e-50	mesophyll	Gyn-10X-HIC-v5-00002089
Gyn-10X-HIC-v5-00020189	2.59517e-54	0.49298	0.117	0.061	6.23749e-50	mesophyll	Gyn-10X-HIC-v5-00020189
Gyn-10X-HIC-v5-00005582	3.62724e-54	0.37831	0.157	0.091	8.71806e-50	mesophyll	Gyn-10X-HIC-v5-00005582
Gyn-10X-HIC-v5-00002633	5.68528e-54	0.334873	0.165	0.101	1.36646e-49	mesophyll	Gyn-10X-HIC-v5-00002633
Gyn-10X-HIC-v5-00005842	8.82319e-54	0.560268	0.323	0.24	2.12065e-49	mesophyll	Gyn-10X-HIC-v5-00005842
Gyn-10X-HIC-v5-00017960	1.07666e-53	0.497779	0.287	0.21	2.58776e-49	mesophyll	Gyn-10X-HIC-v5-00017960
Gyn-10X-HIC-v5-00001716	4.32617e-53	0.33817	0.172	0.103	1.0398e-48	mesophyll	Gyn-10X-HIC-v5-00001716
Gyn-10X-HIC-v5-00013317	8.22038e-53	0.267147	0.2	0.128	1.97577e-48	mesophyll	Gyn-10X-HIC-v5-00013317
Gyn-10X-HIC-v5-00007911	1.30819e-52	0.526634	0.18	0.111	3.14424e-48	mesophyll	Gyn-10X-HIC-v5-00007911
Gyn-10X-HIC-v5-00006588	1.66948e-52	0.357049	0.126	0.067	4.01261e-48	mesophyll	Gyn-10X-HIC-v5-00006588
Gyn-10X-HIC-v5-00007025	1.71506e-52	0.277356	0.129	0.07	4.12214e-48	mesophyll	Gyn-10X-HIC-v5-00007025
Gyn-10X-HIC-v5-00012312	2.10848e-52	0.250734	0.185	0.113	5.06772e-48	mesophyll	Gyn-10X-HIC-v5-00012312
Gyn-10X-HIC-v5-00003840	2.34537e-52	0.540949	0.171	0.104	5.63709e-48	mesophyll	Gyn-10X-HIC-v5-00003840
Gyn-10X-HIC-v5-00014374	7.68988e-52	0.287325	0.151	0.088	1.84826e-47	mesophyll	Gyn-10X-HIC-v5-00014374
Gyn-10X-HIC-v5-00019220	1.13149e-51	0.295691	0.278	0.196	2.71953e-47	mesophyll	Gyn-10X-HIC-v5-00019220
Gyn-10X-HIC-v5-00003449	2.16792e-51	0.464026	0.493	0.421	5.21059e-47	mesophyll	Gyn-10X-HIC-v5-00003449
Gyn-10X-HIC-v5-00024134	2.7339e-51	0.459143	0.292	0.211	6.57092e-47	mesophyll	Gyn-10X-HIC-v5-00024134
Gyn-10X-HIC-v5-00021088	4.3294e-51	0.408018	0.191	0.121	1.04057e-46	mesophyll	Gyn-10X-HIC-v5-00021088
Gyn-10X-HIC-v5-00006650	7.31686e-51	0.43397	0.173	0.107	1.75861e-46	mesophyll	Gyn-10X-HIC-v5-00006650
Gyn-10X-HIC-v5-00000198	4.63837e-50	0.355462	0.187	0.12	1.11483e-45	mesophyll	Gyn-10X-HIC-v5-00000198
Gyn-10X-HIC-v5-00018346	7.77347e-50	0.644713	0.229	0.16	1.86835e-45	mesophyll	Gyn-10X-HIC-v5-00018346
Gyn-10X-HIC-v5-00018085	1.13633e-49	0.539651	0.127	0.071	2.73118e-45	mesophyll	Gyn-10X-HIC-v5-00018085
Gyn-10X-HIC-v5-00019403	1.48346e-49	0.488454	0.308	0.227	3.5655e-45	mesophyll	Gyn-10X-HIC-v5-00019403
Gyn-10X-HIC-v5-00007774	2.49773e-49	0.676587	0.211	0.144	6.00329e-45	mesophyll	Gyn-10X-HIC-v5-00007774
Gyn-10X-HIC-v5-00022867	4.50602e-49	0.436251	0.153	0.091	1.08302e-44	mesophyll	Gyn-10X-HIC-v5-00022867
Gyn-10X-HIC-v5-00015052	8.09092e-49	1.08777	0.169	0.109	1.94465e-44	mesophyll	Gyn-10X-HIC-v5-00015052
Gyn-10X-HIC-v5-00019264	1.1305e-48	0.412526	0.26	0.182	2.71715e-44	mesophyll	Gyn-10X-HIC-v5-00019264
Gyn-10X-HIC-v5-00012668	1.28633e-48	0.517931	0.19	0.123	3.0917e-44	mesophyll	Gyn-10X-HIC-v5-00012668
Gyn-10X-HIC-v5-00030119	1.44986e-48	0.565703	0.216	0.146	3.48475e-44	mesophyll	Gyn-10X-HIC-v5-00030119
Gyn-10X-HIC-v5-00023360	1.69815e-48	0.528307	0.118	0.064	4.0815e-44	mesophyll	Gyn-10X-HIC-v5-00023360
Gyn-10X-HIC-v5-00005130	1.97932e-48	0.482371	0.136	0.077	4.7573e-44	mesophyll	Gyn-10X-HIC-v5-00005130
Gyn-10X-HIC-v5-00024524	3.52176e-48	0.618715	0.103	0.053	8.46456e-44	mesophyll	Gyn-10X-HIC-v5-00024524
Gyn-10X-HIC-v5-00030137	3.79445e-48	0.55352	0.325	0.251	9.11995e-44	mesophyll	Gyn-10X-HIC-v5-00030137
Gyn-10X-HIC-v5-00025444	1.30711e-47	0.37236	0.178	0.111	3.14164e-43	mesophyll	Gyn-10X-HIC-v5-00025444
Gyn-10X-HIC-v5-00009481	2.25965e-47	0.269271	0.154	0.094	5.43108e-43	mesophyll	Gyn-10X-HIC-v5-00009481
Gyn-10X-HIC-v5-00006611	2.77708e-47	0.311211	0.177	0.11	6.67472e-43	mesophyll	Gyn-10X-HIC-v5-00006611
Gyn-10X-HIC-v5-00028988	3.50478e-47	0.365355	0.203	0.132	8.42374e-43	mesophyll	Gyn-10X-HIC-v5-00028988
Gyn-10X-HIC-v5-00012375	4.32992e-47	0.33858	0.199	0.131	1.0407e-42	mesophyll	Gyn-10X-HIC-v5-00012375
Gyn-10X-HIC-v5-00011259	4.42912e-47	0.483037	0.103	0.054	1.06454e-42	mesophyll	Gyn-10X-HIC-v5-00011259
Gyn-10X-HIC-v5-00003026	6.87081e-47	0.5267	0.342	0.266	1.6514e-42	mesophyll	Gyn-10X-HIC-v5-00003026
Gyn-10X-HIC-v5-00029201	8.97818e-47	0.932141	0.341	0.299	2.15791e-42	mesophyll	Gyn-10X-HIC-v5-00029201
Gyn-10X-HIC-v5-00029880	1.45299e-46	0.406396	0.203	0.136	3.49225e-42	mesophyll	Gyn-10X-HIC-v5-00029880
Gyn-10X-HIC-v5-00003926	1.81757e-46	0.3161	0.242	0.168	4.36854e-42	mesophyll	Gyn-10X-HIC-v5-00003926
Gyn-10X-HIC-v5-00025824	1.84583e-46	0.279663	0.202	0.133	4.43645e-42	mesophyll	Gyn-10X-HIC-v5-00025824
Gyn-10X-HIC-v5-00018254	2.68843e-46	0.31258	0.105	0.056	6.46164e-42	mesophyll	Gyn-10X-HIC-v5-00018254
Gyn-10X-HIC-v5-00002976	3.13937e-46	0.412423	0.415	0.349	7.54547e-42	mesophyll	Gyn-10X-HIC-v5-00002976
Gyn-10X-HIC-v5-00029724	3.38662e-46	0.505426	0.142	0.084	8.13974e-42	mesophyll	Gyn-10X-HIC-v5-00029724
Gyn-10X-HIC-v5-00025264	4.46857e-46	0.561975	0.264	0.194	1.07402e-41	mesophyll	Gyn-10X-HIC-v5-00025264
Gyn-10X-HIC-v5-00003311	6.48891e-46	0.629161	0.246	0.186	1.55961e-41	mesophyll	Gyn-10X-HIC-v5-00003311
Gyn-10X-HIC-v5-00018511	9.64251e-46	0.362583	0.219	0.152	2.31758e-41	mesophyll	Gyn-10X-HIC-v5-00018511
Gyn-10X-HIC-v5-00023485	1.64138e-45	0.383687	0.66	0.681	3.94507e-41	mesophyll	Gyn-10X-HIC-v5-00023485
Gyn-10X-HIC-v5-00019398	2.87387e-45	0.395908	0.348	0.266	6.90734e-41	mesophyll	Gyn-10X-HIC-v5-00019398
Gyn-10X-HIC-v5-00021106	2.98095e-45	0.467736	0.304	0.229	7.1647e-41	mesophyll	Gyn-10X-HIC-v5-00021106
Gyn-10X-HIC-v5-00014756	5.921e-45	0.366824	0.114	0.063	1.42311e-40	mesophyll	Gyn-10X-HIC-v5-00014756
Gyn-10X-HIC-v5-00021956	7.8681e-45	0.320218	0.158	0.097	1.8911e-40	mesophyll	Gyn-10X-HIC-v5-00021956
Gyn-10X-HIC-v5-00021419	1.36936e-44	0.52851	0.249	0.182	3.29125e-40	mesophyll	Gyn-10X-HIC-v5-00021419
Gyn-10X-HIC-v5-00004155	1.92034e-44	0.306178	0.23	0.155	4.61555e-40	mesophyll	Gyn-10X-HIC-v5-00004155
Gyn-10X-HIC-v5-00007496	3.14902e-44	0.487559	0.203	0.136	7.56867e-40	mesophyll	Gyn-10X-HIC-v5-00007496
Gyn-10X-HIC-v5-00010494	6.65241e-44	0.478507	0.29	0.215	1.59891e-39	mesophyll	Gyn-10X-HIC-v5-00010494
Gyn-10X-HIC-v5-00001749	7.52511e-44	0.367407	0.241	0.17	1.80866e-39	mesophyll	Gyn-10X-HIC-v5-00001749
Gyn-10X-HIC-v5-00000342	9.41989e-44	0.462519	0.191	0.131	2.26407e-39	mesophyll	Gyn-10X-HIC-v5-00000342
Gyn-10X-HIC-v5-00028972	9.44884e-44	0.511927	0.41	0.358	2.27103e-39	mesophyll	Gyn-10X-HIC-v5-00028972
Gyn-10X-HIC-v5-00005180	1.05773e-43	0.275444	0.119	0.067	2.54226e-39	mesophyll	Gyn-10X-HIC-v5-00005180
Gyn-10X-HIC-v5-00023435	1.06009e-43	0.477638	0.216	0.148	2.54793e-39	mesophyll	Gyn-10X-HIC-v5-00023435
Gyn-10X-HIC-v5-00023830	1.17449e-43	0.611286	0.325	0.258	2.82288e-39	mesophyll	Gyn-10X-HIC-v5-00023830
Gyn-10X-HIC-v5-00016729	1.33941e-43	0.300079	0.151	0.092	3.21927e-39	mesophyll	Gyn-10X-HIC-v5-00016729
Gyn-10X-HIC-v5-00010080	1.40939e-43	1.12958	0.132	0.08	3.38747e-39	mesophyll	Gyn-10X-HIC-v5-00010080
Gyn-10X-HIC-v5-00012726	2.34502e-43	0.520195	0.136	0.081	5.63625e-39	mesophyll	Gyn-10X-HIC-v5-00012726
Gyn-10X-HIC-v5-00027991	4.50265e-43	0.551482	0.234	0.167	1.08221e-38	mesophyll	Gyn-10X-HIC-v5-00027991
Gyn-10X-HIC-v5-00007701	5.38967e-43	0.467537	0.202	0.137	1.29541e-38	mesophyll	Gyn-10X-HIC-v5-00007701
Gyn-10X-HIC-v5-00017744	6.44402e-43	0.521937	0.134	0.08	1.54882e-38	mesophyll	Gyn-10X-HIC-v5-00017744
Gyn-10X-HIC-v5-00013852	8.00188e-43	0.284434	0.219	0.15	1.92325e-38	mesophyll	Gyn-10X-HIC-v5-00013852
Gyn-10X-HIC-v5-00008122	1.16264e-42	0.548628	0.342	0.286	2.79441e-38	mesophyll	Gyn-10X-HIC-v5-00008122
Gyn-10X-HIC-v5-00013657	1.4897e-42	0.282181	0.12	0.068	3.5805e-38	mesophyll	Gyn-10X-HIC-v5-00013657
Gyn-10X-HIC-v5-00024914	1.54597e-42	0.530342	0.242	0.175	3.71574e-38	mesophyll	Gyn-10X-HIC-v5-00024914
Gyn-10X-HIC-v5-00013878	1.65202e-42	0.415949	0.182	0.119	3.97064e-38	mesophyll	Gyn-10X-HIC-v5-00013878
Gyn-10X-HIC-v5-00025182	1.83125e-42	0.289657	0.168	0.107	4.40142e-38	mesophyll	Gyn-10X-HIC-v5-00025182
Gyn-10X-HIC-v5-00001385	2.19089e-42	0.449744	0.139	0.083	5.26581e-38	mesophyll	Gyn-10X-HIC-v5-00001385
Gyn-10X-HIC-v5-00014021	5.56992e-42	0.365272	0.339	0.257	1.33873e-37	mesophyll	Gyn-10X-HIC-v5-00014021
Gyn-10X-HIC-v5-00029661	6.63099e-42	0.474012	0.29	0.23	1.59376e-37	mesophyll	Gyn-10X-HIC-v5-00029661
Gyn-10X-HIC-v5-00002285	6.72451e-42	0.403537	0.381	0.311	1.61624e-37	mesophyll	Gyn-10X-HIC-v5-00002285
Gyn-10X-HIC-v5-00023214	7.64338e-42	0.459333	0.128	0.075	1.83709e-37	mesophyll	Gyn-10X-HIC-v5-00023214
Gyn-10X-HIC-v5-00026961	1.08849e-41	0.326918	0.224	0.158	2.61618e-37	mesophyll	Gyn-10X-HIC-v5-00026961
Gyn-10X-HIC-v5-00030146	1.20767e-41	0.25935	0.145	0.089	2.90264e-37	mesophyll	Gyn-10X-HIC-v5-00030146
Gyn-10X-HIC-v5-00013437	1.61453e-41	0.595493	0.178	0.12	3.88053e-37	mesophyll	Gyn-10X-HIC-v5-00013437
Gyn-10X-HIC-v5-00019336	2.48145e-41	0.440385	0.117	0.067	5.96417e-37	mesophyll	Gyn-10X-HIC-v5-00019336
Gyn-10X-HIC-v5-00025836	2.55458e-41	0.420772	0.362	0.298	6.13994e-37	mesophyll	Gyn-10X-HIC-v5-00025836
Gyn-10X-HIC-v5-00028337	3.27662e-41	0.42441	0.132	0.079	7.87536e-37	mesophyll	Gyn-10X-HIC-v5-00028337
Gyn-10X-HIC-v5-00019653	5.23376e-41	0.653558	0.201	0.142	1.25793e-36	mesophyll	Gyn-10X-HIC-v5-00019653
Gyn-10X-HIC-v5-00004646	6.29382e-41	0.374566	0.137	0.082	1.51272e-36	mesophyll	Gyn-10X-HIC-v5-00004646
Gyn-10X-HIC-v5-00019094	8.94716e-41	0.605901	0.293	0.229	2.15045e-36	mesophyll	Gyn-10X-HIC-v5-00019094
Gyn-10X-HIC-v5-00014880	9.74653e-41	0.334012	0.195	0.136	2.34258e-36	mesophyll	Gyn-10X-HIC-v5-00014880
Gyn-10X-HIC-v5-00017207	1.00898e-40	0.316471	0.299	0.219	2.42509e-36	mesophyll	Gyn-10X-HIC-v5-00017207
Gyn-10X-HIC-v5-00006291	1.82769e-40	0.891961	0.179	0.121	4.39286e-36	mesophyll	Gyn-10X-HIC-v5-00006291
Gyn-10X-HIC-v5-00009840	2.06223e-40	0.328136	0.234	0.169	4.95657e-36	mesophyll	Gyn-10X-HIC-v5-00009840
Gyn-10X-HIC-v5-00005412	2.84681e-40	0.3458	0.2	0.136	6.84231e-36	mesophyll	Gyn-10X-HIC-v5-00005412
Gyn-10X-HIC-v5-00006292	4.07228e-40	0.529488	0.11	0.063	9.78774e-36	mesophyll	Gyn-10X-HIC-v5-00006292
Gyn-10X-HIC-v5-00018852	4.32262e-40	0.335255	0.379	0.306	1.03894e-35	mesophyll	Gyn-10X-HIC-v5-00018852
Gyn-10X-HIC-v5-00024504	4.34766e-40	0.271188	0.194	0.132	1.04496e-35	mesophyll	Gyn-10X-HIC-v5-00024504
Gyn-10X-HIC-v5-00014521	5.43486e-40	0.287365	0.104	0.057	1.30627e-35	mesophyll	Gyn-10X-HIC-v5-00014521
Gyn-10X-HIC-v5-00007372	6.92613e-40	1.33131	0.402	0.359	1.6647e-35	mesophyll	Gyn-10X-HIC-v5-00007372
Gyn-10X-HIC-v5-00007910	1.09885e-39	0.491927	0.112	0.064	2.64108e-35	mesophyll	Gyn-10X-HIC-v5-00007910
Gyn-10X-HIC-v5-00007357	1.16904e-39	0.507686	0.281	0.218	2.80978e-35	mesophyll	Gyn-10X-HIC-v5-00007357
Gyn-10X-HIC-v5-00004857	1.91783e-39	0.326303	0.185	0.126	4.60951e-35	mesophyll	Gyn-10X-HIC-v5-00004857
Gyn-10X-HIC-v5-00028383	3.18895e-39	0.517396	0.28	0.212	7.66464e-35	mesophyll	Gyn-10X-HIC-v5-00028383
Gyn-10X-HIC-v5-00014748	3.85647e-39	0.300855	0.164	0.108	9.26903e-35	mesophyll	Gyn-10X-HIC-v5-00014748
Gyn-10X-HIC-v5-00003501	5.34189e-39	0.370542	0.267	0.198	1.28392e-34	mesophyll	Gyn-10X-HIC-v5-00003501
Gyn-10X-HIC-v5-00019767	7.15167e-39	0.506229	0.327	0.263	1.7189e-34	mesophyll	Gyn-10X-HIC-v5-00019767
Gyn-10X-HIC-v5-00014079	7.63821e-39	0.391734	0.459	0.392	1.83584e-34	mesophyll	Gyn-10X-HIC-v5-00014079
Gyn-10X-HIC-v5-00027193	8.60693e-39	0.438794	0.287	0.226	2.06868e-34	mesophyll	Gyn-10X-HIC-v5-00027193
Gyn-10X-HIC-v5-00020750	9.6543e-39	0.440313	0.144	0.091	2.32041e-34	mesophyll	Gyn-10X-HIC-v5-00020750
Gyn-10X-HIC-v5-00002207	1.24253e-38	0.56525	0.17	0.114	2.98642e-34	mesophyll	Gyn-10X-HIC-v5-00002207
Gyn-10X-HIC-v5-00001956	1.69387e-38	0.363093	0.301	0.23	4.07122e-34	mesophyll	Gyn-10X-HIC-v5-00001956
Gyn-10X-HIC-v5-00022222	2.2713e-38	0.366875	0.221	0.156	5.45907e-34	mesophyll	Gyn-10X-HIC-v5-00022222
Gyn-10X-HIC-v5-00015663	2.48349e-38	0.472402	0.53	0.473	5.96907e-34	mesophyll	Gyn-10X-HIC-v5-00015663
Gyn-10X-HIC-v5-00005771	4.32772e-38	0.572684	0.301	0.239	1.04017e-33	mesophyll	Gyn-10X-HIC-v5-00005771
Gyn-10X-HIC-v5-00000089	8.24449e-38	0.25389	0.151	0.099	1.98156e-33	mesophyll	Gyn-10X-HIC-v5-00000089
Gyn-10X-HIC-v5-00007457	8.64213e-38	0.428809	0.259	0.204	2.07713e-33	mesophyll	Gyn-10X-HIC-v5-00007457
Gyn-10X-HIC-v5-00001003	1.16672e-37	0.514221	0.179	0.122	2.80421e-33	mesophyll	Gyn-10X-HIC-v5-00001003
Gyn-10X-HIC-v5-00021327	2.12916e-37	0.295326	0.107	0.061	5.11743e-33	mesophyll	Gyn-10X-HIC-v5-00021327
Gyn-10X-HIC-v5-00023218	2.27536e-37	0.46327	0.179	0.121	5.46883e-33	mesophyll	Gyn-10X-HIC-v5-00023218
Gyn-10X-HIC-v5-00000732	2.42478e-37	0.369961	0.203	0.145	5.82796e-33	mesophyll	Gyn-10X-HIC-v5-00000732
Gyn-10X-HIC-v5-00029461	3.33845e-37	0.484419	0.191	0.133	8.02395e-33	mesophyll	Gyn-10X-HIC-v5-00029461
Gyn-10X-HIC-v5-00020377	4.19926e-37	0.481035	0.122	0.074	1.00929e-32	mesophyll	Gyn-10X-HIC-v5-00020377
Gyn-10X-HIC-v5-00009941	4.20152e-37	0.44397	0.251	0.187	1.00984e-32	mesophyll	Gyn-10X-HIC-v5-00009941
Gyn-10X-HIC-v5-00007500	4.29796e-37	0.401202	0.329	0.255	1.03302e-32	mesophyll	Gyn-10X-HIC-v5-00007500
Gyn-10X-HIC-v5-00027005	4.89634e-37	0.554322	0.286	0.224	1.17684e-32	mesophyll	Gyn-10X-HIC-v5-00027005
Gyn-10X-HIC-v5-00008975	6.4665e-37	0.31261	0.184	0.128	1.55422e-32	mesophyll	Gyn-10X-HIC-v5-00008975
Gyn-10X-HIC-v5-00008586	1.61124e-36	0.257613	0.369	0.286	3.87261e-32	mesophyll	Gyn-10X-HIC-v5-00008586
Gyn-10X-HIC-v5-00021433	1.90685e-36	0.694456	0.243	0.188	4.58312e-32	mesophyll	Gyn-10X-HIC-v5-00021433
Gyn-10X-HIC-v5-00005349	1.9971e-36	0.42465	0.17	0.114	4.80004e-32	mesophyll	Gyn-10X-HIC-v5-00005349
Gyn-10X-HIC-v5-00008841	2.17517e-36	0.311639	0.112	0.065	5.22801e-32	mesophyll	Gyn-10X-HIC-v5-00008841
Gyn-10X-HIC-v5-00028367	2.28948e-36	0.624494	0.178	0.124	5.50278e-32	mesophyll	Gyn-10X-HIC-v5-00028367
Gyn-10X-HIC-v5-00018978	2.97277e-36	0.402083	0.258	0.191	7.14504e-32	mesophyll	Gyn-10X-HIC-v5-00018978
Gyn-10X-HIC-v5-00019491	3.4676e-36	0.475453	0.182	0.126	8.33438e-32	mesophyll	Gyn-10X-HIC-v5-00019491
Gyn-10X-HIC-v5-00007451	6.70048e-36	0.553653	0.305	0.247	1.61046e-31	mesophyll	Gyn-10X-HIC-v5-00007451
Gyn-10X-HIC-v5-00021140	7.63745e-36	0.443464	0.158	0.105	1.83566e-31	mesophyll	Gyn-10X-HIC-v5-00021140
Gyn-10X-HIC-v5-00026856	7.69786e-36	0.298694	0.184	0.127	1.85018e-31	mesophyll	Gyn-10X-HIC-v5-00026856
Gyn-10X-HIC-v5-00021195	9.39311e-36	0.461285	0.24	0.18	2.25763e-31	mesophyll	Gyn-10X-HIC-v5-00021195
Gyn-10X-HIC-v5-00009096	1.43297e-35	0.436367	0.207	0.147	3.44414e-31	mesophyll	Gyn-10X-HIC-v5-00009096
Gyn-10X-HIC-v5-00007054	3.22414e-35	0.760363	0.209	0.155	7.74923e-31	mesophyll	Gyn-10X-HIC-v5-00007054
Gyn-10X-HIC-v5-00017603	3.41427e-35	0.368449	0.152	0.1	8.2062e-31	mesophyll	Gyn-10X-HIC-v5-00017603
Gyn-10X-HIC-v5-00007044	3.88996e-35	0.500386	0.337	0.275	9.34953e-31	mesophyll	Gyn-10X-HIC-v5-00007044
Gyn-10X-HIC-v5-00018428	4.43161e-35	0.908992	0.133	0.086	1.06514e-30	mesophyll	Gyn-10X-HIC-v5-00018428
Gyn-10X-HIC-v5-00001603	4.81393e-35	0.368945	0.205	0.146	1.15703e-30	mesophyll	Gyn-10X-HIC-v5-00001603
Gyn-10X-HIC-v5-00003014	6.58185e-35	0.421647	0.268	0.208	1.58195e-30	mesophyll	Gyn-10X-HIC-v5-00003014
Gyn-10X-HIC-v5-00022257	7.16766e-35	0.457789	0.293	0.23	1.72275e-30	mesophyll	Gyn-10X-HIC-v5-00022257
Gyn-10X-HIC-v5-00003662	8.74565e-35	0.422697	0.347	0.299	2.10202e-30	mesophyll	Gyn-10X-HIC-v5-00003662
Gyn-10X-HIC-v5-00019776	9.01616e-35	0.422253	0.21	0.151	2.16703e-30	mesophyll	Gyn-10X-HIC-v5-00019776
Gyn-10X-HIC-v5-00008801	9.03121e-35	0.559512	0.362	0.304	2.17065e-30	mesophyll	Gyn-10X-HIC-v5-00008801
Gyn-10X-HIC-v5-00011524	1.89196e-34	0.328861	0.262	0.208	4.54733e-30	mesophyll	Gyn-10X-HIC-v5-00011524
Gyn-10X-HIC-v5-00025367	2.0345e-34	0.269139	0.158	0.106	4.88992e-30	mesophyll	Gyn-10X-HIC-v5-00025367
Gyn-10X-HIC-v5-00010499	2.04414e-34	0.524397	0.22	0.163	4.91308e-30	mesophyll	Gyn-10X-HIC-v5-00010499
Gyn-10X-HIC-v5-00007864	2.04832e-34	0.510907	0.165	0.112	4.92314e-30	mesophyll	Gyn-10X-HIC-v5-00007864
Gyn-10X-HIC-v5-00027864	2.14281e-34	0.313987	0.102	0.059	5.15024e-30	mesophyll	Gyn-10X-HIC-v5-00027864
Gyn-10X-HIC-v5-00019791	2.32087e-34	0.256906	0.219	0.164	5.57821e-30	mesophyll	Gyn-10X-HIC-v5-00019791
Gyn-10X-HIC-v5-00024602	3.28453e-34	0.286178	0.238	0.176	7.89436e-30	mesophyll	Gyn-10X-HIC-v5-00024602
Gyn-10X-HIC-v5-00014157	3.67589e-34	0.555531	0.297	0.246	8.835e-30	mesophyll	Gyn-10X-HIC-v5-00014157
Gyn-10X-HIC-v5-00001855	3.72008e-34	0.265384	0.132	0.082	8.94121e-30	mesophyll	Gyn-10X-HIC-v5-00001855
Gyn-10X-HIC-v5-00004992	3.8025e-34	0.433509	0.101	0.059	9.13931e-30	mesophyll	Gyn-10X-HIC-v5-00004992
Gyn-10X-HIC-v5-00014550	5.6814e-34	0.350292	0.155	0.102	1.36552e-29	mesophyll	Gyn-10X-HIC-v5-00014550
Gyn-10X-HIC-v5-00028322	2.10324e-33	0.726997	0.319	0.267	5.05514e-29	mesophyll	Gyn-10X-HIC-v5-00028322
Gyn-10X-HIC-v5-00021765	2.15206e-33	0.423747	0.173	0.118	5.17249e-29	mesophyll	Gyn-10X-HIC-v5-00021765
Gyn-10X-HIC-v5-00014844	2.66566e-33	0.352139	0.201	0.148	6.40691e-29	mesophyll	Gyn-10X-HIC-v5-00014844
Gyn-10X-HIC-v5-00011250	3.2816e-33	0.428144	0.455	0.398	7.88733e-29	mesophyll	Gyn-10X-HIC-v5-00011250
Gyn-10X-HIC-v5-00013817	3.41065e-33	0.388321	0.245	0.184	8.19749e-29	mesophyll	Gyn-10X-HIC-v5-00013817
Gyn-10X-HIC-v5-00014694	3.49046e-33	0.598654	0.258	0.204	8.38932e-29	mesophyll	Gyn-10X-HIC-v5-00014694
Gyn-10X-HIC-v5-00013154	3.55148e-33	0.535874	0.268	0.224	8.53597e-29	mesophyll	Gyn-10X-HIC-v5-00013154
Gyn-10X-HIC-v5-00005113	4.31092e-33	0.439298	0.558	0.518	1.03613e-28	mesophyll	Gyn-10X-HIC-v5-00005113
Gyn-10X-HIC-v5-00013899	5.32615e-33	0.467858	0.162	0.109	1.28014e-28	mesophyll	Gyn-10X-HIC-v5-00013899
Gyn-10X-HIC-v5-00003850	6.18018e-33	0.272865	0.217	0.159	1.48541e-28	mesophyll	Gyn-10X-HIC-v5-00003850
Gyn-10X-HIC-v5-00021734	7.45889e-33	0.305701	0.281	0.213	1.79274e-28	mesophyll	Gyn-10X-HIC-v5-00021734
Gyn-10X-HIC-v5-00025509	7.90076e-33	0.338722	0.284	0.225	1.89895e-28	mesophyll	Gyn-10X-HIC-v5-00025509
Gyn-10X-HIC-v5-00008428	1.10058e-32	0.296946	0.176	0.12	2.64524e-28	mesophyll	Gyn-10X-HIC-v5-00008428
Gyn-10X-HIC-v5-00007003	2.03281e-32	0.291558	0.166	0.112	4.88585e-28	mesophyll	Gyn-10X-HIC-v5-00007003
Gyn-10X-HIC-v5-00013629	2.28946e-32	0.406848	0.122	0.075	5.50273e-28	mesophyll	Gyn-10X-HIC-v5-00013629
Gyn-10X-HIC-v5-00005409	3.86851e-32	0.443973	0.303	0.244	9.29797e-28	mesophyll	Gyn-10X-HIC-v5-00005409
Gyn-10X-HIC-v5-00017479	4.87795e-32	0.418149	0.13	0.083	1.17241e-27	mesophyll	Gyn-10X-HIC-v5-00017479
Gyn-10X-HIC-v5-00006580	5.87748e-32	0.398489	0.406	0.342	1.41265e-27	mesophyll	Gyn-10X-HIC-v5-00006580
Gyn-10X-HIC-v5-00018817	6.69101e-32	0.298234	0.547	0.476	1.60818e-27	mesophyll	Gyn-10X-HIC-v5-00018817
Gyn-10X-HIC-v5-00002423	1.57383e-31	0.273119	0.162	0.109	3.78269e-27	mesophyll	Gyn-10X-HIC-v5-00002423
Gyn-10X-HIC-v5-00012896	1.65413e-31	0.302862	0.201	0.147	3.97569e-27	mesophyll	Gyn-10X-HIC-v5-00012896
Gyn-10X-HIC-v5-00013337	1.70592e-31	0.403221	0.314	0.26	4.10018e-27	mesophyll	Gyn-10X-HIC-v5-00013337
Gyn-10X-HIC-v5-00015448	1.95778e-31	0.379503	0.141	0.093	4.70551e-27	mesophyll	Gyn-10X-HIC-v5-00015448
Gyn-10X-HIC-v5-00025758	2.42904e-31	0.376259	0.345	0.299	5.8382e-27	mesophyll	Gyn-10X-HIC-v5-00025758
Gyn-10X-HIC-v5-00027583	6.8116e-31	0.585512	0.308	0.263	1.63717e-26	mesophyll	Gyn-10X-HIC-v5-00027583
Gyn-10X-HIC-v5-00005686	1.24828e-30	0.355066	0.143	0.094	3.00025e-26	mesophyll	Gyn-10X-HIC-v5-00005686
Gyn-10X-HIC-v5-00005884	1.25037e-30	0.414285	0.149	0.1	3.00525e-26	mesophyll	Gyn-10X-HIC-v5-00005884
Gyn-10X-HIC-v5-00025927	1.37296e-30	0.37515	0.275	0.213	3.2999e-26	mesophyll	Gyn-10X-HIC-v5-00025927
Gyn-10X-HIC-v5-00003200	1.54474e-30	0.423341	0.284	0.224	3.71278e-26	mesophyll	Gyn-10X-HIC-v5-00003200
Gyn-10X-HIC-v5-00014161	1.92545e-30	0.386017	0.141	0.092	4.62782e-26	mesophyll	Gyn-10X-HIC-v5-00014161
Gyn-10X-HIC-v5-00021123	1.98021e-30	0.389431	0.173	0.122	4.75944e-26	mesophyll	Gyn-10X-HIC-v5-00021123
Gyn-10X-HIC-v5-00027447	2.11183e-30	0.458826	0.128	0.084	5.07577e-26	mesophyll	Gyn-10X-HIC-v5-00027447
Gyn-10X-HIC-v5-00003214	2.51113e-30	0.502417	0.175	0.125	6.0355e-26	mesophyll	Gyn-10X-HIC-v5-00003214
Gyn-10X-HIC-v5-00022794	2.99518e-30	0.388883	0.21	0.153	7.19893e-26	mesophyll	Gyn-10X-HIC-v5-00022794
Gyn-10X-HIC-v5-00029730	3.42626e-30	0.515419	0.192	0.141	8.23501e-26	mesophyll	Gyn-10X-HIC-v5-00029730
Gyn-10X-HIC-v5-00022786	4.71822e-30	0.32216	0.171	0.119	1.13402e-25	mesophyll	Gyn-10X-HIC-v5-00022786
Gyn-10X-HIC-v5-00010630	7.3651e-30	0.429178	0.382	0.326	1.7702e-25	mesophyll	Gyn-10X-HIC-v5-00010630
Gyn-10X-HIC-v5-00008291	8.07253e-30	0.437672	0.144	0.097	1.94023e-25	mesophyll	Gyn-10X-HIC-v5-00008291
Gyn-10X-HIC-v5-00024916	8.2921e-30	0.317351	0.253	0.196	1.99301e-25	mesophyll	Gyn-10X-HIC-v5-00024916
Gyn-10X-HIC-v5-00028402	1.37167e-29	0.252488	0.163	0.112	3.2968e-25	mesophyll	Gyn-10X-HIC-v5-00028402
Gyn-10X-HIC-v5-00015110	1.58903e-29	0.791253	0.101	0.061	3.81924e-25	mesophyll	Gyn-10X-HIC-v5-00015110
Gyn-10X-HIC-v5-00006041	1.60935e-29	0.543448	0.152	0.105	3.86808e-25	mesophyll	Gyn-10X-HIC-v5-00006041
Gyn-10X-HIC-v5-00024612	1.67896e-29	0.46007	0.125	0.082	4.03538e-25	mesophyll	Gyn-10X-HIC-v5-00024612
Gyn-10X-HIC-v5-00026673	2.13093e-29	0.474816	0.241	0.186	5.1217e-25	mesophyll	Gyn-10X-HIC-v5-00026673
Gyn-10X-HIC-v5-00029864	2.85656e-29	0.280152	0.188	0.138	6.86573e-25	mesophyll	Gyn-10X-HIC-v5-00029864
Gyn-10X-HIC-v5-00030197	3.77565e-29	0.45347	0.31	0.263	9.07478e-25	mesophyll	Gyn-10X-HIC-v5-00030197
Gyn-10X-HIC-v5-00016156	5.35147e-29	0.407209	0.221	0.174	1.28623e-24	mesophyll	Gyn-10X-HIC-v5-00016156
Gyn-10X-HIC-v5-00007842	7.60059e-29	0.317857	0.265	0.205	1.8268e-24	mesophyll	Gyn-10X-HIC-v5-00007842
Gyn-10X-HIC-v5-00006462	7.66229e-29	0.311365	0.272	0.217	1.84163e-24	mesophyll	Gyn-10X-HIC-v5-00006462
Gyn-10X-HIC-v5-00018570	1.31966e-28	0.385219	0.206	0.154	3.1718e-24	mesophyll	Gyn-10X-HIC-v5-00018570
Gyn-10X-HIC-v5-00015546	1.48039e-28	0.465937	0.104	0.065	3.55811e-24	mesophyll	Gyn-10X-HIC-v5-00015546
Gyn-10X-HIC-v5-00028281	1.69844e-28	0.335911	0.339	0.276	4.08219e-24	mesophyll	Gyn-10X-HIC-v5-00028281
Gyn-10X-HIC-v5-00019225	2.12331e-28	0.427276	0.103	0.063	5.10337e-24	mesophyll	Gyn-10X-HIC-v5-00019225
Gyn-10X-HIC-v5-00006464	2.57972e-28	0.306166	0.222	0.168	6.20037e-24	mesophyll	Gyn-10X-HIC-v5-00006464
Gyn-10X-HIC-v5-00005075	2.85621e-28	0.470658	0.353	0.302	6.8649e-24	mesophyll	Gyn-10X-HIC-v5-00005075
Gyn-10X-HIC-v5-00002887	4.0325e-28	0.449297	0.364	0.31	9.69212e-24	mesophyll	Gyn-10X-HIC-v5-00002887
Gyn-10X-HIC-v5-00021335	4.10234e-28	0.461339	0.4	0.355	9.85997e-24	mesophyll	Gyn-10X-HIC-v5-00021335
Gyn-10X-HIC-v5-00011852	4.70218e-28	0.500029	0.27	0.22	1.13017e-23	mesophyll	Gyn-10X-HIC-v5-00011852
Gyn-10X-HIC-v5-00025792	4.74444e-28	0.376416	0.242	0.184	1.14033e-23	mesophyll	Gyn-10X-HIC-v5-00025792
Gyn-10X-HIC-v5-00015202	1.26681e-27	0.350758	0.23	0.179	3.04479e-23	mesophyll	Gyn-10X-HIC-v5-00015202
Gyn-10X-HIC-v5-00008700	3.07823e-27	0.313279	0.338	0.281	7.39852e-23	mesophyll	Gyn-10X-HIC-v5-00008700
Gyn-10X-HIC-v5-00000015	3.18341e-27	0.340073	0.137	0.091	7.65133e-23	mesophyll	Gyn-10X-HIC-v5-00000015
Gyn-10X-HIC-v5-00012045	5.82732e-27	0.35965	0.254	0.198	1.4006e-22	mesophyll	Gyn-10X-HIC-v5-00012045
Gyn-10X-HIC-v5-00009183	7.00113e-27	0.387117	0.202	0.15	1.68272e-22	mesophyll	Gyn-10X-HIC-v5-00009183
Gyn-10X-HIC-v5-00018527	9.62456e-27	0.311959	0.289	0.236	2.31326e-22	mesophyll	Gyn-10X-HIC-v5-00018527
Gyn-10X-HIC-v5-00002647	1.00002e-26	0.325667	0.146	0.1	2.40355e-22	mesophyll	Gyn-10X-HIC-v5-00002647
Gyn-10X-HIC-v5-00019216	2.47446e-26	0.358666	0.148	0.103	5.94736e-22	mesophyll	Gyn-10X-HIC-v5-00019216
Gyn-10X-HIC-v5-00014033	2.48616e-26	0.275836	0.15	0.104	5.97549e-22	mesophyll	Gyn-10X-HIC-v5-00014033
Gyn-10X-HIC-v5-00000403	2.68035e-26	0.481059	0.401	0.374	6.44221e-22	mesophyll	Gyn-10X-HIC-v5-00000403
Gyn-10X-HIC-v5-00004299	3.65703e-26	0.254101	0.129	0.086	8.78967e-22	mesophyll	Gyn-10X-HIC-v5-00004299
Gyn-10X-HIC-v5-00029306	3.69458e-26	0.416245	0.261	0.207	8.87992e-22	mesophyll	Gyn-10X-HIC-v5-00029306
Gyn-10X-HIC-v5-00024386	4.55132e-26	0.46291	0.224	0.176	1.09391e-21	mesophyll	Gyn-10X-HIC-v5-00024386
Gyn-10X-HIC-v5-00020743	5.06436e-26	0.482552	0.308	0.258	1.21722e-21	mesophyll	Gyn-10X-HIC-v5-00020743
Gyn-10X-HIC-v5-00019484	5.45642e-26	0.519487	0.19	0.143	1.31145e-21	mesophyll	Gyn-10X-HIC-v5-00019484
Gyn-10X-HIC-v5-00001425	7.94036e-26	0.453725	0.424	0.379	1.90846e-21	mesophyll	Gyn-10X-HIC-v5-00001425
Gyn-10X-HIC-v5-00018624	8.59606e-26	0.53381	0.13	0.09	2.06606e-21	mesophyll	Gyn-10X-HIC-v5-00018624
Gyn-10X-HIC-v5-00011221	1.12565e-25	0.437075	0.242	0.191	2.7055e-21	mesophyll	Gyn-10X-HIC-v5-00011221
Gyn-10X-HIC-v5-00007825	1.17459e-25	0.509377	0.325	0.279	2.82312e-21	mesophyll	Gyn-10X-HIC-v5-00007825
Gyn-10X-HIC-v5-00009111	1.22722e-25	0.328812	0.211	0.162	2.94962e-21	mesophyll	Gyn-10X-HIC-v5-00009111
Gyn-10X-HIC-v5-00008060	2.24937e-25	0.28083	0.214	0.169	5.40636e-21	mesophyll	Gyn-10X-HIC-v5-00008060
Gyn-10X-HIC-v5-00007883	2.37935e-25	0.480621	0.228	0.19	5.71877e-21	mesophyll	Gyn-10X-HIC-v5-00007883
Gyn-10X-HIC-v5-00011809	3.07694e-25	0.485999	0.232	0.187	7.39541e-21	mesophyll	Gyn-10X-HIC-v5-00011809
Gyn-10X-HIC-v5-00009386	4.7549e-25	0.409034	0.315	0.265	1.14284e-20	mesophyll	Gyn-10X-HIC-v5-00009386
Gyn-10X-HIC-v5-00020565	4.94754e-25	0.369944	0.237	0.189	1.18914e-20	mesophyll	Gyn-10X-HIC-v5-00020565
Gyn-10X-HIC-v5-00015268	5.02966e-25	0.429116	0.199	0.151	1.20888e-20	mesophyll	Gyn-10X-HIC-v5-00015268
Gyn-10X-HIC-v5-00017810	5.35028e-25	0.370824	0.203	0.153	1.28594e-20	mesophyll	Gyn-10X-HIC-v5-00017810
Gyn-10X-HIC-v5-00021166	7.24152e-25	0.282813	0.175	0.128	1.7405e-20	mesophyll	Gyn-10X-HIC-v5-00021166
Gyn-10X-HIC-v5-00030418	7.3397e-25	0.317172	0.225	0.172	1.7641e-20	mesophyll	Gyn-10X-HIC-v5-00030418
Gyn-10X-HIC-v5-00003363	1.02631e-24	0.738022	0.194	0.154	2.46675e-20	mesophyll	Gyn-10X-HIC-v5-00003363
Gyn-10X-HIC-v5-00011788	1.21963e-24	0.268963	0.228	0.175	2.93138e-20	mesophyll	Gyn-10X-HIC-v5-00011788
Gyn-10X-HIC-v5-00006531	1.54617e-24	0.439702	0.136	0.095	3.71622e-20	mesophyll	Gyn-10X-HIC-v5-00006531
Gyn-10X-HIC-v5-00006021	1.63492e-24	0.455676	0.223	0.175	3.92953e-20	mesophyll	Gyn-10X-HIC-v5-00006021
Gyn-10X-HIC-v5-00026972	1.6442e-24	0.331636	0.202	0.153	3.95184e-20	mesophyll	Gyn-10X-HIC-v5-00026972
Gyn-10X-HIC-v5-00010575	1.72824e-24	0.426228	0.233	0.184	4.15383e-20	mesophyll	Gyn-10X-HIC-v5-00010575
Gyn-10X-HIC-v5-00025902	1.90603e-24	0.395251	0.158	0.114	4.58115e-20	mesophyll	Gyn-10X-HIC-v5-00025902
Gyn-10X-HIC-v5-00021230	2.56135e-24	0.39871	0.338	0.282	6.15619e-20	mesophyll	Gyn-10X-HIC-v5-00021230
Gyn-10X-HIC-v5-00027907	2.75757e-24	0.298676	0.244	0.19	6.62781e-20	mesophyll	Gyn-10X-HIC-v5-00027907
Gyn-10X-HIC-v5-00006266	6.56189e-24	0.338224	0.272	0.226	1.57715e-19	mesophyll	Gyn-10X-HIC-v5-00006266
Gyn-10X-HIC-v5-00030256	2.08764e-23	0.33757	0.195	0.152	5.01763e-19	mesophyll	Gyn-10X-HIC-v5-00030256
Gyn-10X-HIC-v5-00007395	2.18559e-23	0.497838	0.234	0.19	5.25307e-19	mesophyll	Gyn-10X-HIC-v5-00007395
Gyn-10X-HIC-v5-00018548	2.54097e-23	0.555176	0.201	0.159	6.10723e-19	mesophyll	Gyn-10X-HIC-v5-00018548
Gyn-10X-HIC-v5-00002470	2.65329e-23	0.389706	0.37	0.321	6.37718e-19	mesophyll	Gyn-10X-HIC-v5-00002470
Gyn-10X-HIC-v5-00027056	2.71783e-23	0.359327	0.2	0.152	6.5323e-19	mesophyll	Gyn-10X-HIC-v5-00027056
Gyn-10X-HIC-v5-00006894	2.75751e-23	0.336411	0.1	0.064	6.62767e-19	mesophyll	Gyn-10X-HIC-v5-00006894
Gyn-10X-HIC-v5-00005517	3.5041e-23	0.333181	0.312	0.258	8.4221e-19	mesophyll	Gyn-10X-HIC-v5-00005517
Gyn-10X-HIC-v5-00001025	3.74756e-23	0.291695	0.112	0.075	9.00726e-19	mesophyll	Gyn-10X-HIC-v5-00001025
Gyn-10X-HIC-v5-00019641	3.97876e-23	0.376804	0.362	0.313	9.56295e-19	mesophyll	Gyn-10X-HIC-v5-00019641
Gyn-10X-HIC-v5-00021082	4.20531e-23	0.415579	0.271	0.222	1.01075e-18	mesophyll	Gyn-10X-HIC-v5-00021082
Gyn-10X-HIC-v5-00011500	4.50677e-23	0.320491	0.177	0.131	1.0832e-18	mesophyll	Gyn-10X-HIC-v5-00011500
Gyn-10X-HIC-v5-00029541	4.89172e-23	0.370507	0.252	0.206	1.17573e-18	mesophyll	Gyn-10X-HIC-v5-00029541
Gyn-10X-HIC-v5-00017780	4.93517e-23	0.358676	0.26	0.209	1.18617e-18	mesophyll	Gyn-10X-HIC-v5-00017780
Gyn-10X-HIC-v5-00022778	5.28254e-23	0.476072	0.217	0.174	1.26966e-18	mesophyll	Gyn-10X-HIC-v5-00022778
Gyn-10X-HIC-v5-00017728	6.20556e-23	0.370338	0.244	0.199	1.49151e-18	mesophyll	Gyn-10X-HIC-v5-00017728
Gyn-10X-HIC-v5-00024307	8.21164e-23	0.383141	0.414	0.366	1.97367e-18	mesophyll	Gyn-10X-HIC-v5-00024307
Gyn-10X-HIC-v5-00006168	8.90478e-23	0.278519	0.151	0.108	2.14026e-18	mesophyll	Gyn-10X-HIC-v5-00006168
Gyn-10X-HIC-v5-00013499	9.10362e-23	0.299079	0.116	0.079	2.18805e-18	mesophyll	Gyn-10X-HIC-v5-00013499
Gyn-10X-HIC-v5-00002875	9.32497e-23	0.38804	0.204	0.157	2.24126e-18	mesophyll	Gyn-10X-HIC-v5-00002875
Gyn-10X-HIC-v5-00003399	1.05735e-22	0.271602	0.121	0.083	2.54134e-18	mesophyll	Gyn-10X-HIC-v5-00003399
Gyn-10X-HIC-v5-00008603	1.23327e-22	0.340705	0.485	0.46	2.96416e-18	mesophyll	Gyn-10X-HIC-v5-00008603
Gyn-10X-HIC-v5-00003275	6.67163e-22	0.524887	0.251	0.209	1.60353e-17	mesophyll	Gyn-10X-HIC-v5-00003275
Gyn-10X-HIC-v5-00013724	8.33324e-22	0.353344	0.326	0.276	2.00289e-17	mesophyll	Gyn-10X-HIC-v5-00013724
Gyn-10X-HIC-v5-00006663	1.15574e-21	0.318877	0.315	0.264	2.77782e-17	mesophyll	Gyn-10X-HIC-v5-00006663
Gyn-10X-HIC-v5-00020425	1.17413e-21	0.541475	0.31	0.29	2.82202e-17	mesophyll	Gyn-10X-HIC-v5-00020425
Gyn-10X-HIC-v5-00017536	2.40777e-21	0.394389	0.262	0.214	5.78707e-17	mesophyll	Gyn-10X-HIC-v5-00017536
Gyn-10X-HIC-v5-00006447	2.53219e-21	0.355521	0.243	0.205	6.08611e-17	mesophyll	Gyn-10X-HIC-v5-00006447
Gyn-10X-HIC-v5-00011176	2.89947e-21	0.254084	0.2	0.158	6.96887e-17	mesophyll	Gyn-10X-HIC-v5-00011176
Gyn-10X-HIC-v5-00003409	3.06704e-21	0.423838	0.228	0.183	7.37163e-17	mesophyll	Gyn-10X-HIC-v5-00003409
Gyn-10X-HIC-v5-00024357	3.28032e-21	0.366867	0.266	0.227	7.88425e-17	mesophyll	Gyn-10X-HIC-v5-00024357
Gyn-10X-HIC-v5-00005608	6.38965e-21	0.474209	0.219	0.176	1.53575e-16	mesophyll	Gyn-10X-HIC-v5-00005608
Gyn-10X-HIC-v5-00003819	7.45941e-21	0.363933	0.183	0.14	1.79287e-16	mesophyll	Gyn-10X-HIC-v5-00003819
Gyn-10X-HIC-v5-00006418	8.82818e-21	0.421387	0.166	0.126	2.12185e-16	mesophyll	Gyn-10X-HIC-v5-00006418
Gyn-10X-HIC-v5-00018773	1.38571e-20	0.535303	0.182	0.142	3.33055e-16	mesophyll	Gyn-10X-HIC-v5-00018773
Gyn-10X-HIC-v5-00011473	1.47693e-20	0.388609	0.468	0.435	3.5498e-16	mesophyll	Gyn-10X-HIC-v5-00011473
Gyn-10X-HIC-v5-00024306	1.68698e-20	0.406806	0.143	0.106	4.05465e-16	mesophyll	Gyn-10X-HIC-v5-00024306
Gyn-10X-HIC-v5-00019470	1.83136e-20	0.312115	0.133	0.095	4.40167e-16	mesophyll	Gyn-10X-HIC-v5-00019470
Gyn-10X-HIC-v5-00006440	1.9e-20	0.419645	0.269	0.227	4.56666e-16	mesophyll	Gyn-10X-HIC-v5-00006440
Gyn-10X-HIC-v5-00004247	1.90375e-20	0.349712	0.185	0.141	4.57566e-16	mesophyll	Gyn-10X-HIC-v5-00004247
Gyn-10X-HIC-v5-00018434	1.98276e-20	0.375432	0.174	0.132	4.76555e-16	mesophyll	Gyn-10X-HIC-v5-00018434
Gyn-10X-HIC-v5-00028366	2.41101e-20	0.512435	0.388	0.355	5.79487e-16	mesophyll	Gyn-10X-HIC-v5-00028366
Gyn-10X-HIC-v5-00029549	2.47387e-20	0.524916	0.241	0.2	5.94594e-16	mesophyll	Gyn-10X-HIC-v5-00029549
Gyn-10X-HIC-v5-00008192	4.15929e-20	0.431053	0.161	0.122	9.99684e-16	mesophyll	Gyn-10X-HIC-v5-00008192
Gyn-10X-HIC-v5-00017801	4.67972e-20	0.432875	0.332	0.291	1.12477e-15	mesophyll	Gyn-10X-HIC-v5-00017801
Gyn-10X-HIC-v5-00010915	5.19492e-20	0.315537	0.112	0.078	1.2486e-15	mesophyll	Gyn-10X-HIC-v5-00010915
Gyn-10X-HIC-v5-00014329	6.32235e-20	0.312662	0.243	0.195	1.51958e-15	mesophyll	Gyn-10X-HIC-v5-00014329
Gyn-10X-HIC-v5-00015508	6.44093e-20	0.421978	0.19	0.149	1.54808e-15	mesophyll	Gyn-10X-HIC-v5-00015508
Gyn-10X-HIC-v5-00029612	6.82214e-20	0.336646	0.389	0.347	1.6397e-15	mesophyll	Gyn-10X-HIC-v5-00029612
Gyn-10X-HIC-v5-00021744	7.00077e-20	0.261409	0.239	0.192	1.68263e-15	mesophyll	Gyn-10X-HIC-v5-00021744
Gyn-10X-HIC-v5-00001554	8.44117e-20	0.298053	0.24	0.193	2.02883e-15	mesophyll	Gyn-10X-HIC-v5-00001554
Gyn-10X-HIC-v5-00003534	1.45862e-19	0.284732	0.145	0.107	3.50578e-15	mesophyll	Gyn-10X-HIC-v5-00003534
Gyn-10X-HIC-v5-00013030	1.59573e-19	0.471821	0.158	0.12	3.83534e-15	mesophyll	Gyn-10X-HIC-v5-00013030
Gyn-10X-HIC-v5-00003374	1.64748e-19	0.309761	0.125	0.089	3.95971e-15	mesophyll	Gyn-10X-HIC-v5-00003374
Gyn-10X-HIC-v5-00029565	1.74216e-19	0.44861	0.228	0.187	4.18728e-15	mesophyll	Gyn-10X-HIC-v5-00029565
Gyn-10X-HIC-v5-00020198	1.94263e-19	0.402852	0.146	0.109	4.66912e-15	mesophyll	Gyn-10X-HIC-v5-00020198
Gyn-10X-HIC-v5-00017539	3.31601e-19	0.87772	0.256	0.228	7.97004e-15	mesophyll	Gyn-10X-HIC-v5-00017539
Gyn-10X-HIC-v5-00019457	4.15491e-19	0.400334	0.173	0.139	9.98632e-15	mesophyll	Gyn-10X-HIC-v5-00019457
Gyn-10X-HIC-v5-00019209	4.97267e-19	0.289217	0.653	0.626	1.19518e-14	mesophyll	Gyn-10X-HIC-v5-00019209
Gyn-10X-HIC-v5-00007933	5.20171e-19	0.477922	0.214	0.174	1.25023e-14	mesophyll	Gyn-10X-HIC-v5-00007933
Gyn-10X-HIC-v5-00005043	6.30742e-19	0.255836	0.199	0.161	1.51599e-14	mesophyll	Gyn-10X-HIC-v5-00005043
Gyn-10X-HIC-v5-00012913	7.21948e-19	0.389164	0.125	0.091	1.7352e-14	mesophyll	Gyn-10X-HIC-v5-00012913
Gyn-10X-HIC-v5-00024013	9.80527e-19	0.395174	0.107	0.075	2.3567e-14	mesophyll	Gyn-10X-HIC-v5-00024013
Gyn-10X-HIC-v5-00001983	1.33942e-18	0.467193	0.318	0.28	3.2193e-14	mesophyll	Gyn-10X-HIC-v5-00001983
Gyn-10X-HIC-v5-00005154	1.74746e-18	1.01613	0.148	0.114	4.20003e-14	mesophyll	Gyn-10X-HIC-v5-00005154
Gyn-10X-HIC-v5-00022888	1.88066e-18	0.486815	0.27	0.231	4.52017e-14	mesophyll	Gyn-10X-HIC-v5-00022888
Gyn-10X-HIC-v5-00022889	2.22497e-18	0.386306	0.378	0.355	5.34771e-14	mesophyll	Gyn-10X-HIC-v5-00022889
Gyn-10X-HIC-v5-00005023	2.33255e-18	0.386496	0.359	0.323	5.60628e-14	mesophyll	Gyn-10X-HIC-v5-00005023
Gyn-10X-HIC-v5-00000046	2.47856e-18	0.341437	0.114	0.08	5.95722e-14	mesophyll	Gyn-10X-HIC-v5-00000046
Gyn-10X-HIC-v5-00021175	3.22554e-18	0.429022	0.219	0.179	7.75259e-14	mesophyll	Gyn-10X-HIC-v5-00021175
Gyn-10X-HIC-v5-00013441	3.32728e-18	0.403676	0.261	0.22	7.99712e-14	mesophyll	Gyn-10X-HIC-v5-00013441
Gyn-10X-HIC-v5-00009510	3.45748e-18	0.391638	0.135	0.1	8.31005e-14	mesophyll	Gyn-10X-HIC-v5-00009510
Gyn-10X-HIC-v5-00027476	3.52358e-18	0.306049	0.17	0.131	8.46893e-14	mesophyll	Gyn-10X-HIC-v5-00027476
Gyn-10X-HIC-v5-00005436	3.99611e-18	0.272407	0.153	0.114	9.60465e-14	mesophyll	Gyn-10X-HIC-v5-00005436
Gyn-10X-HIC-v5-00017924	4.80042e-18	0.388633	0.152	0.115	1.15378e-13	mesophyll	Gyn-10X-HIC-v5-00017924
Gyn-10X-HIC-v5-00024834	7.31037e-18	0.421458	0.221	0.182	1.75705e-13	mesophyll	Gyn-10X-HIC-v5-00024834
Gyn-10X-HIC-v5-00009457	7.8661e-18	0.384954	0.131	0.097	1.89062e-13	mesophyll	Gyn-10X-HIC-v5-00009457
Gyn-10X-HIC-v5-00020922	8.04161e-18	0.286679	0.222	0.179	1.9328e-13	mesophyll	Gyn-10X-HIC-v5-00020922
Gyn-10X-HIC-v5-00030411	8.35434e-18	0.275971	0.1	0.069	2.00797e-13	mesophyll	Gyn-10X-HIC-v5-00030411
Gyn-10X-HIC-v5-00008810	9.15958e-18	0.426259	0.175	0.138	2.20151e-13	mesophyll	Gyn-10X-HIC-v5-00008810
Gyn-10X-HIC-v5-00025901	1.01987e-17	0.403459	0.204	0.166	2.45125e-13	mesophyll	Gyn-10X-HIC-v5-00025901
Gyn-10X-HIC-v5-00019835	1.21672e-17	0.280741	0.217	0.178	2.92439e-13	mesophyll	Gyn-10X-HIC-v5-00019835
Gyn-10X-HIC-v5-00018950	1.22753e-17	0.304236	0.134	0.098	2.95037e-13	mesophyll	Gyn-10X-HIC-v5-00018950
Gyn-10X-HIC-v5-00009662	1.3892e-17	0.46258	0.279	0.243	3.33895e-13	mesophyll	Gyn-10X-HIC-v5-00009662
Gyn-10X-HIC-v5-00023186	1.42574e-17	0.282352	0.184	0.144	3.42678e-13	mesophyll	Gyn-10X-HIC-v5-00023186
Gyn-10X-HIC-v5-00001045	1.43228e-17	0.379755	0.184	0.147	3.44249e-13	mesophyll	Gyn-10X-HIC-v5-00001045
Gyn-10X-HIC-v5-00003146	1.86416e-17	0.292202	0.399	0.357	4.48052e-13	mesophyll	Gyn-10X-HIC-v5-00003146
Gyn-10X-HIC-v5-00028392	1.96255e-17	0.373381	0.246	0.206	4.71699e-13	mesophyll	Gyn-10X-HIC-v5-00028392
Gyn-10X-HIC-v5-00006686	1.96719e-17	0.333047	0.219	0.18	4.72815e-13	mesophyll	Gyn-10X-HIC-v5-00006686
Gyn-10X-HIC-v5-00016921	2.6063e-17	0.352344	0.109	0.078	6.26425e-13	mesophyll	Gyn-10X-HIC-v5-00016921
Gyn-10X-HIC-v5-00007783	3.03632e-17	0.333832	0.263	0.221	7.29779e-13	mesophyll	Gyn-10X-HIC-v5-00007783
Gyn-10X-HIC-v5-00019677	3.12951e-17	0.427594	0.196	0.159	7.52179e-13	mesophyll	Gyn-10X-HIC-v5-00019677
Gyn-10X-HIC-v5-00017459	3.13639e-17	0.323813	0.44	0.408	7.53831e-13	mesophyll	Gyn-10X-HIC-v5-00017459
Gyn-10X-HIC-v5-00007865	3.14834e-17	0.360372	0.166	0.129	7.56705e-13	mesophyll	Gyn-10X-HIC-v5-00007865
Gyn-10X-HIC-v5-00024380	3.37735e-17	0.458719	0.285	0.25	8.11746e-13	mesophyll	Gyn-10X-HIC-v5-00024380
Gyn-10X-HIC-v5-00010820	3.50326e-17	0.301846	0.206	0.165	8.42007e-13	mesophyll	Gyn-10X-HIC-v5-00010820
Gyn-10X-HIC-v5-00015840	4.70995e-17	0.382195	0.239	0.194	1.13204e-12	mesophyll	Gyn-10X-HIC-v5-00015840
Gyn-10X-HIC-v5-00029150	5.93397e-17	1.77182	0.145	0.11	1.42623e-12	mesophyll	Gyn-10X-HIC-v5-00029150
Gyn-10X-HIC-v5-00002800	1.07846e-16	0.394931	0.305	0.267	2.59208e-12	mesophyll	Gyn-10X-HIC-v5-00002800
Gyn-10X-HIC-v5-00030181	1.60461e-16	0.30168	0.195	0.159	3.85668e-12	mesophyll	Gyn-10X-HIC-v5-00030181
Gyn-10X-HIC-v5-00013725	1.72964e-16	0.275427	0.402	0.356	4.15719e-12	mesophyll	Gyn-10X-HIC-v5-00013725
Gyn-10X-HIC-v5-00016784	2.75521e-16	0.379233	0.151	0.118	6.62215e-12	mesophyll	Gyn-10X-HIC-v5-00016784
Gyn-10X-HIC-v5-00007572	3.69073e-16	0.273917	0.11	0.079	8.87067e-12	mesophyll	Gyn-10X-HIC-v5-00007572
Gyn-10X-HIC-v5-00025893	4.54552e-16	0.56562	0.184	0.15	1.09252e-11	mesophyll	Gyn-10X-HIC-v5-00025893
Gyn-10X-HIC-v5-00016409	8.05038e-16	0.367254	0.122	0.091	1.93491e-11	mesophyll	Gyn-10X-HIC-v5-00016409
Gyn-10X-HIC-v5-00006554	9.44151e-16	0.328535	0.22	0.181	2.26927e-11	mesophyll	Gyn-10X-HIC-v5-00006554
Gyn-10X-HIC-v5-00026951	1.02639e-15	0.267714	0.182	0.149	2.46692e-11	mesophyll	Gyn-10X-HIC-v5-00026951
Gyn-10X-HIC-v5-00025656	1.58323e-15	0.39679	0.252	0.228	3.80529e-11	mesophyll	Gyn-10X-HIC-v5-00025656
Gyn-10X-HIC-v5-00029542	1.61369e-15	0.635064	0.195	0.163	3.8785e-11	mesophyll	Gyn-10X-HIC-v5-00029542
Gyn-10X-HIC-v5-00017419	1.71387e-15	0.26467	0.223	0.186	4.11929e-11	mesophyll	Gyn-10X-HIC-v5-00017419
Gyn-10X-HIC-v5-00009820	2.36643e-15	0.278303	0.133	0.1	5.68771e-11	mesophyll	Gyn-10X-HIC-v5-00009820
Gyn-10X-HIC-v5-00028969	2.85603e-15	0.318771	0.11	0.08	6.86447e-11	mesophyll	Gyn-10X-HIC-v5-00028969
Gyn-10X-HIC-v5-00024336	4.3288e-15	0.361314	0.188	0.154	1.04043e-10	mesophyll	Gyn-10X-HIC-v5-00024336
Gyn-10X-HIC-v5-00010257	4.43651e-15	0.276311	0.109	0.079	1.06632e-10	mesophyll	Gyn-10X-HIC-v5-00010257
Gyn-10X-HIC-v5-00013508	5.90335e-15	0.3336	0.211	0.173	1.41887e-10	mesophyll	Gyn-10X-HIC-v5-00013508
Gyn-10X-HIC-v5-00029135	6.24392e-15	0.32504	0.178	0.143	1.50073e-10	mesophyll	Gyn-10X-HIC-v5-00029135
Gyn-10X-HIC-v5-00024135	6.85162e-15	0.402134	0.335	0.315	1.64679e-10	mesophyll	Gyn-10X-HIC-v5-00024135
Gyn-10X-HIC-v5-00024283	7.59242e-15	0.349237	0.138	0.109	1.82484e-10	mesophyll	Gyn-10X-HIC-v5-00024283
Gyn-10X-HIC-v5-00000186	9.01404e-15	0.425099	0.129	0.099	2.16652e-10	mesophyll	Gyn-10X-HIC-v5-00000186
Gyn-10X-HIC-v5-00021036	9.20236e-15	0.327337	0.11	0.081	2.21179e-10	mesophyll	Gyn-10X-HIC-v5-00021036
Gyn-10X-HIC-v5-00022027	9.53157e-15	0.281233	0.205	0.169	2.29091e-10	mesophyll	Gyn-10X-HIC-v5-00022027
Gyn-10X-HIC-v5-00008564	1.01465e-14	0.299229	0.332	0.297	2.43872e-10	mesophyll	Gyn-10X-HIC-v5-00008564
Gyn-10X-HIC-v5-00019946	1.37655e-14	0.299888	0.126	0.095	3.30854e-10	mesophyll	Gyn-10X-HIC-v5-00019946
Gyn-10X-HIC-v5-00000779	1.399e-14	0.374917	0.138	0.107	3.36249e-10	mesophyll	Gyn-10X-HIC-v5-00000779
Gyn-10X-HIC-v5-00011358	1.94256e-14	0.278722	0.254	0.214	4.66894e-10	mesophyll	Gyn-10X-HIC-v5-00011358
Gyn-10X-HIC-v5-00025790	2.25231e-14	0.338987	0.139	0.107	5.41343e-10	mesophyll	Gyn-10X-HIC-v5-00025790
Gyn-10X-HIC-v5-00010001	4.09346e-14	0.277115	0.136	0.104	9.83864e-10	mesophyll	Gyn-10X-HIC-v5-00010001
Gyn-10X-HIC-v5-00028315	5.66337e-14	0.391156	0.298	0.266	1.36119e-09	mesophyll	Gyn-10X-HIC-v5-00028315
Gyn-10X-HIC-v5-00009048	6.85427e-14	0.254741	0.236	0.201	1.64742e-09	mesophyll	Gyn-10X-HIC-v5-00009048
Gyn-10X-HIC-v5-00002966	7.01326e-14	0.370892	0.161	0.129	1.68564e-09	mesophyll	Gyn-10X-HIC-v5-00002966
Gyn-10X-HIC-v5-00013184	1.44952e-13	0.354646	0.179	0.146	3.48393e-09	mesophyll	Gyn-10X-HIC-v5-00013184
Gyn-10X-HIC-v5-00004964	1.54293e-13	0.385838	0.192	0.159	3.70842e-09	mesophyll	Gyn-10X-HIC-v5-00004964
Gyn-10X-HIC-v5-00019395	1.72386e-13	0.264155	0.183	0.149	4.14329e-09	mesophyll	Gyn-10X-HIC-v5-00019395
Gyn-10X-HIC-v5-00028308	1.86166e-13	0.412569	0.174	0.143	4.47451e-09	mesophyll	Gyn-10X-HIC-v5-00028308
Gyn-10X-HIC-v5-00024127	2.23321e-13	0.286273	0.243	0.216	5.36752e-09	mesophyll	Gyn-10X-HIC-v5-00024127
Gyn-10X-HIC-v5-00011302	2.54779e-13	0.265917	0.301	0.271	6.12361e-09	mesophyll	Gyn-10X-HIC-v5-00011302
Gyn-10X-HIC-v5-00009298	2.92498e-13	0.282601	0.108	0.081	7.03018e-09	mesophyll	Gyn-10X-HIC-v5-00009298
Gyn-10X-HIC-v5-00027803	3.01227e-13	0.439651	0.314	0.308	7.23998e-09	mesophyll	Gyn-10X-HIC-v5-00027803
Gyn-10X-HIC-v5-00019994	3.769e-13	0.383119	0.161	0.13	9.0588e-09	mesophyll	Gyn-10X-HIC-v5-00019994
Gyn-10X-HIC-v5-00019073	5.08171e-13	0.442112	0.245	0.215	1.22139e-08	mesophyll	Gyn-10X-HIC-v5-00019073
Gyn-10X-HIC-v5-00001697	5.17742e-13	0.328061	0.2	0.167	1.24439e-08	mesophyll	Gyn-10X-HIC-v5-00001697
Gyn-10X-HIC-v5-00023570	5.33e-13	0.510835	0.206	0.176	1.28107e-08	mesophyll	Gyn-10X-HIC-v5-00023570
Gyn-10X-HIC-v5-00010373	9.0162e-13	0.256662	0.155	0.124	2.16704e-08	mesophyll	Gyn-10X-HIC-v5-00010373
Gyn-10X-HIC-v5-00002163	1.21613e-12	0.345927	0.105	0.079	2.92298e-08	mesophyll	Gyn-10X-HIC-v5-00002163
Gyn-10X-HIC-v5-00029442	1.6442e-12	0.321536	0.285	0.256	3.95183e-08	mesophyll	Gyn-10X-HIC-v5-00029442
Gyn-10X-HIC-v5-00003742	2.08585e-12	0.290334	0.302	0.281	5.01335e-08	mesophyll	Gyn-10X-HIC-v5-00003742
Gyn-10X-HIC-v5-00007253	3.95702e-12	0.354501	0.297	0.276	9.5107e-08	mesophyll	Gyn-10X-HIC-v5-00007253
Gyn-10X-HIC-v5-00021697	4.16437e-12	0.431948	0.187	0.159	1.00091e-07	mesophyll	Gyn-10X-HIC-v5-00021697
Gyn-10X-HIC-v5-00012811	4.31682e-12	0.335421	0.222	0.191	1.03755e-07	mesophyll	Gyn-10X-HIC-v5-00012811
Gyn-10X-HIC-v5-00019098	4.70168e-12	0.338994	0.112	0.086	1.13005e-07	mesophyll	Gyn-10X-HIC-v5-00019098
Gyn-10X-HIC-v5-00020777	5.94048e-12	0.346542	0.137	0.109	1.42779e-07	mesophyll	Gyn-10X-HIC-v5-00020777
Gyn-10X-HIC-v5-00018216	6.05381e-12	0.486088	0.174	0.145	1.45503e-07	mesophyll	Gyn-10X-HIC-v5-00018216
Gyn-10X-HIC-v5-00000239	6.1635e-12	0.326336	0.341	0.31	1.4814e-07	mesophyll	Gyn-10X-HIC-v5-00000239
Gyn-10X-HIC-v5-00025217	6.56204e-12	0.30491	0.147	0.118	1.57719e-07	mesophyll	Gyn-10X-HIC-v5-00025217
Gyn-10X-HIC-v5-00001297	9.48323e-12	0.289954	0.219	0.186	2.27929e-07	mesophyll	Gyn-10X-HIC-v5-00001297
Gyn-10X-HIC-v5-00001530	1.12593e-11	0.328259	0.215	0.184	2.70618e-07	mesophyll	Gyn-10X-HIC-v5-00001530
Gyn-10X-HIC-v5-00022049	1.44341e-11	0.306397	0.195	0.164	3.46923e-07	mesophyll	Gyn-10X-HIC-v5-00022049
Gyn-10X-HIC-v5-00009588	1.47203e-11	0.365569	0.137	0.11	3.53803e-07	mesophyll	Gyn-10X-HIC-v5-00009588
Gyn-10X-HIC-v5-00009025	3.5635e-11	0.268647	0.2	0.168	8.56487e-07	mesophyll	Gyn-10X-HIC-v5-00009025
Gyn-10X-HIC-v5-00002896	3.60019e-11	0.359179	0.155	0.128	8.65306e-07	mesophyll	Gyn-10X-HIC-v5-00002896
Gyn-10X-HIC-v5-00002767	4.23955e-11	0.522637	0.255	0.231	1.01898e-06	mesophyll	Gyn-10X-HIC-v5-00002767
Gyn-10X-HIC-v5-00020165	5.0549e-11	0.298745	0.144	0.117	1.21495e-06	mesophyll	Gyn-10X-HIC-v5-00020165
Gyn-10X-HIC-v5-00010749	8.45476e-11	0.290411	0.102	0.078	2.0321e-06	mesophyll	Gyn-10X-HIC-v5-00010749
Gyn-10X-HIC-v5-00017918	8.48899e-11	0.36393	0.312	0.286	2.04033e-06	mesophyll	Gyn-10X-HIC-v5-00017918
Gyn-10X-HIC-v5-00004978	9.72197e-11	0.255283	0.146	0.119	2.33668e-06	mesophyll	Gyn-10X-HIC-v5-00004978
Gyn-10X-HIC-v5-00009856	1.46082e-10	0.269665	0.122	0.097	3.51109e-06	mesophyll	Gyn-10X-HIC-v5-00009856
Gyn-10X-HIC-v5-00005620	1.8532e-10	0.324391	0.171	0.144	4.45417e-06	mesophyll	Gyn-10X-HIC-v5-00005620
Gyn-10X-HIC-v5-00003413	2.2313e-10	0.304346	0.126	0.101	5.36293e-06	mesophyll	Gyn-10X-HIC-v5-00003413
Gyn-10X-HIC-v5-00002733	2.64018e-10	0.272513	0.17	0.142	6.34568e-06	mesophyll	Gyn-10X-HIC-v5-00002733
Gyn-10X-HIC-v5-00022217	3.8192e-10	0.393762	0.148	0.124	9.17945e-06	mesophyll	Gyn-10X-HIC-v5-00022217
Gyn-10X-HIC-v5-00022226	3.9294e-10	0.325351	0.11	0.087	9.44431e-06	mesophyll	Gyn-10X-HIC-v5-00022226
Gyn-10X-HIC-v5-00005663	3.97627e-10	0.287166	0.125	0.1	9.55696e-06	mesophyll	Gyn-10X-HIC-v5-00005663
Gyn-10X-HIC-v5-00004789	4.01723e-10	0.365678	0.305	0.299	9.6554e-06	mesophyll	Gyn-10X-HIC-v5-00004789
Gyn-10X-HIC-v5-00011242	5.61322e-10	0.380589	0.107	0.085	1.34914e-05	mesophyll	Gyn-10X-HIC-v5-00011242
Gyn-10X-HIC-v5-00007752	1.12487e-09	0.331517	0.166	0.14	2.70363e-05	mesophyll	Gyn-10X-HIC-v5-00007752
Gyn-10X-HIC-v5-00017748	1.46725e-09	0.32233	0.309	0.282	3.52654e-05	mesophyll	Gyn-10X-HIC-v5-00017748
Gyn-10X-HIC-v5-00018838	1.92292e-09	0.325777	0.189	0.163	4.62174e-05	mesophyll	Gyn-10X-HIC-v5-00018838
Gyn-10X-HIC-v5-00015761	2.06712e-09	0.284333	0.164	0.138	4.96832e-05	mesophyll	Gyn-10X-HIC-v5-00015761
Gyn-10X-HIC-v5-00020218	2.85455e-09	0.306802	0.165	0.141	6.8609e-05	mesophyll	Gyn-10X-HIC-v5-00020218
Gyn-10X-HIC-v5-00029261	3.07153e-09	0.341066	0.184	0.16	7.38242e-05	mesophyll	Gyn-10X-HIC-v5-00029261
Gyn-10X-HIC-v5-00013981	4.03904e-09	0.306647	0.162	0.139	9.70784e-05	mesophyll	Gyn-10X-HIC-v5-00013981
Gyn-10X-HIC-v5-00016469	4.99982e-09	0.463964	0.141	0.12	0.000120171	mesophyll	Gyn-10X-HIC-v5-00016469
Gyn-10X-HIC-v5-00011813	6.0004e-09	0.294532	0.257	0.232	0.00014422	mesophyll	Gyn-10X-HIC-v5-00011813
Gyn-10X-HIC-v5-00019158	7.12064e-09	0.437697	0.241	0.216	0.000171145	mesophyll	Gyn-10X-HIC-v5-00019158
Gyn-10X-HIC-v5-00011197	7.37872e-09	0.347364	0.201	0.176	0.000177347	mesophyll	Gyn-10X-HIC-v5-00011197
Gyn-10X-HIC-v5-00029484	7.60892e-09	0.31782	0.243	0.214	0.00018288	mesophyll	Gyn-10X-HIC-v5-00029484
Gyn-10X-HIC-v5-00006352	8.78546e-09	0.333252	0.237	0.212	0.000211158	mesophyll	Gyn-10X-HIC-v5-00006352
Gyn-10X-HIC-v5-00021248	9.19307e-09	0.333056	0.305	0.282	0.000220955	mesophyll	Gyn-10X-HIC-v5-00021248
Gyn-10X-HIC-v5-00000682	1.22879e-08	0.273502	0.114	0.091	0.000295339	mesophyll	Gyn-10X-HIC-v5-00000682
Gyn-10X-HIC-v5-00016481	1.42228e-08	0.255092	0.172	0.148	0.000341845	mesophyll	Gyn-10X-HIC-v5-00016481
Gyn-10X-HIC-v5-00017193	1.86423e-08	0.265488	0.111	0.09	0.000448067	mesophyll	Gyn-10X-HIC-v5-00017193
Gyn-10X-HIC-v5-00023351	1.87972e-08	0.341684	0.125	0.104	0.00045179	mesophyll	Gyn-10X-HIC-v5-00023351
Gyn-10X-HIC-v5-00010746	2.10175e-08	0.263485	0.116	0.095	0.000505155	mesophyll	Gyn-10X-HIC-v5-00010746
Gyn-10X-HIC-v5-00029001	2.19573e-08	0.321084	0.116	0.095	0.000527745	mesophyll	Gyn-10X-HIC-v5-00029001
Gyn-10X-HIC-v5-00028090	2.35077e-08	0.259129	0.127	0.104	0.000565007	mesophyll	Gyn-10X-HIC-v5-00028090
Gyn-10X-HIC-v5-00014514	3.78517e-08	0.267914	0.102	0.082	0.000909766	mesophyll	Gyn-10X-HIC-v5-00014514
Gyn-10X-HIC-v5-00000068	6.03799e-08	0.476521	0.116	0.097	0.00145123	mesophyll	Gyn-10X-HIC-v5-00000068
Gyn-10X-HIC-v5-00024221	6.05631e-08	0.290762	0.119	0.098	0.00145563	mesophyll	Gyn-10X-HIC-v5-00024221
Gyn-10X-HIC-v5-00007756	9.27195e-08	0.264764	0.184	0.161	0.00222851	mesophyll	Gyn-10X-HIC-v5-00007756
Gyn-10X-HIC-v5-00028680	1.00299e-07	0.296234	0.121	0.101	0.00241068	mesophyll	Gyn-10X-HIC-v5-00028680
Gyn-10X-HIC-v5-00024553	1.25299e-07	0.308776	0.143	0.122	0.00301155	mesophyll	Gyn-10X-HIC-v5-00024553
Gyn-10X-HIC-v5-00016335	1.37346e-07	0.290732	0.163	0.142	0.00330112	mesophyll	Gyn-10X-HIC-v5-00016335
Gyn-10X-HIC-v5-00028391	1.64107e-07	0.262614	0.167	0.145	0.00394431	mesophyll	Gyn-10X-HIC-v5-00028391
Gyn-10X-HIC-v5-00009228	1.8293e-07	0.417832	0.15	0.129	0.00439673	mesophyll	Gyn-10X-HIC-v5-00009228
Gyn-10X-HIC-v5-00029179	1.89701e-07	0.296698	0.227	0.204	0.00455947	mesophyll	Gyn-10X-HIC-v5-00029179
Gyn-10X-HIC-v5-00021513	1.90305e-07	0.354808	0.27	0.249	0.00457398	mesophyll	Gyn-10X-HIC-v5-00021513
Gyn-10X-HIC-v5-00017715	2.07551e-07	0.295561	0.27	0.248	0.00498848	mesophyll	Gyn-10X-HIC-v5-00017715
Gyn-10X-HIC-v5-00010294	2.07719e-07	0.256893	0.17	0.148	0.00499254	mesophyll	Gyn-10X-HIC-v5-00010294
Gyn-10X-HIC-v5-00022775	3.01384e-07	0.388714	0.299	0.281	0.00724376	mesophyll	Gyn-10X-HIC-v5-00022775
Gyn-10X-HIC-v5-00001560	3.42083e-07	0.329554	0.198	0.177	0.00822196	mesophyll	Gyn-10X-HIC-v5-00001560
Gyn-10X-HIC-v5-00004448	4.33435e-07	0.300447	0.107	0.089	0.0104176	mesophyll	Gyn-10X-HIC-v5-00004448
Gyn-10X-HIC-v5-00019350	5.4693e-07	0.334084	0.129	0.111	0.0131455	mesophyll	Gyn-10X-HIC-v5-00019350
Gyn-10X-HIC-v5-00027437	7.92714e-07	0.261989	0.167	0.146	0.0190529	mesophyll	Gyn-10X-HIC-v5-00027437
Gyn-10X-HIC-v5-00011715	7.93756e-07	0.317382	0.209	0.196	0.0190779	mesophyll	Gyn-10X-HIC-v5-00011715
Gyn-10X-HIC-v5-00015686	9.34418e-07	0.276149	0.253	0.235	0.0224587	mesophyll	Gyn-10X-HIC-v5-00015686
Gyn-10X-HIC-v5-00011612	9.85377e-07	0.275427	0.316	0.297	0.0236835	mesophyll	Gyn-10X-HIC-v5-00011612
Gyn-10X-HIC-v5-00007330	1.00277e-06	0.337089	0.169	0.151	0.0241017	mesophyll	Gyn-10X-HIC-v5-00007330
Gyn-10X-HIC-v5-00004243	1.8205e-06	0.292616	0.169	0.15	0.0437556	mesophyll	Gyn-10X-HIC-v5-00004243
Gyn-10X-HIC-v5-00008143	2.33463e-06	0.26761	0.176	0.156	0.0561128	mesophyll	Gyn-10X-HIC-v5-00008143
Gyn-10X-HIC-v5-00007753	2.49154e-06	0.296277	0.181	0.162	0.0598842	mesophyll	Gyn-10X-HIC-v5-00007753
Gyn-10X-HIC-v5-00009668	2.53046e-06	0.255741	0.12	0.102	0.0608196	mesophyll	Gyn-10X-HIC-v5-00009668
Gyn-10X-HIC-v5-00016000	3.06939e-06	0.353974	0.176	0.158	0.0737728	mesophyll	Gyn-10X-HIC-v5-00016000
Gyn-10X-HIC-v5-00007206	3.92509e-06	0.346137	0.201	0.184	0.0943397	mesophyll	Gyn-10X-HIC-v5-00007206
Gyn-10X-HIC-v5-00009600	4.95333e-06	0.293768	0.291	0.275	0.119053	mesophyll	Gyn-10X-HIC-v5-00009600
Gyn-10X-HIC-v5-00016049	6.66583e-06	0.407516	0.124	0.109	0.160213	mesophyll	Gyn-10X-HIC-v5-00016049
Gyn-10X-HIC-v5-00003361	7.51225e-06	0.335284	0.124	0.107	0.180557	mesophyll	Gyn-10X-HIC-v5-00003361
Gyn-10X-HIC-v5-00014577	9.12373e-06	0.333029	0.271	0.255	0.219289	mesophyll	Gyn-10X-HIC-v5-00014577
Gyn-10X-HIC-v5-00024877	1.34262e-05	0.358774	0.245	0.231	0.322699	mesophyll	Gyn-10X-HIC-v5-00024877
Gyn-10X-HIC-v5-00025505	1.41255e-05	0.268549	0.373	0.358	0.339506	mesophyll	Gyn-10X-HIC-v5-00025505
Gyn-10X-HIC-v5-00019834	1.73567e-05	0.308811	0.185	0.168	0.417169	mesophyll	Gyn-10X-HIC-v5-00019834
Gyn-10X-HIC-v5-00017463	1.76924e-05	0.294419	0.232	0.218	0.425237	mesophyll	Gyn-10X-HIC-v5-00017463
Gyn-10X-HIC-v5-00011699	1.77757e-05	0.338872	0.123	0.108	0.427239	mesophyll	Gyn-10X-HIC-v5-00011699
Gyn-10X-HIC-v5-00016377	2.44793e-05	0.27343	0.216	0.199	0.588361	mesophyll	Gyn-10X-HIC-v5-00016377
Gyn-10X-HIC-v5-00021567	2.71355e-05	0.885341	0.175	0.162	0.652201	mesophyll	Gyn-10X-HIC-v5-00021567
Gyn-10X-HIC-v5-00006342	2.75906e-05	0.510683	0.344	0.375	0.663141	mesophyll	Gyn-10X-HIC-v5-00006342
Gyn-10X-HIC-v5-00016027	2.82295e-05	0.278429	0.478	0.482	0.678497	mesophyll	Gyn-10X-HIC-v5-00016027
Gyn-10X-HIC-v5-00003606	2.83674e-05	0.349408	0.215	0.2	0.68181	mesophyll	Gyn-10X-HIC-v5-00003606
Gyn-10X-HIC-v5-00022764	6.59871e-05	0.286922	0.147	0.133	1	mesophyll	Gyn-10X-HIC-v5-00022764
Gyn-10X-HIC-v5-00028228	7.52073e-05	0.353871	0.206	0.194	1	mesophyll	Gyn-10X-HIC-v5-00028228
Gyn-10X-HIC-v5-00004071	0.000104529	0.306246	0.219	0.205	1	mesophyll	Gyn-10X-HIC-v5-00004071
Gyn-10X-HIC-v5-00015926	0.000107525	0.336474	0.291	0.279	1	mesophyll	Gyn-10X-HIC-v5-00015926
Gyn-10X-HIC-v5-00013714	0.000134152	0.272052	0.158	0.144	1	mesophyll	Gyn-10X-HIC-v5-00013714
Gyn-10X-HIC-v5-00007224	0.000151541	0.253696	0.152	0.137	1	mesophyll	Gyn-10X-HIC-v5-00007224
Gyn-10X-HIC-v5-00029056	0.000227925	0.266955	0.2	0.187	1	mesophyll	Gyn-10X-HIC-v5-00029056
Gyn-10X-HIC-v5-00025544	0.000267285	0.274548	0.166	0.153	1	mesophyll	Gyn-10X-HIC-v5-00025544
Gyn-10X-HIC-v5-00010771	0.000309528	0.287499	0.26	0.248	1	mesophyll	Gyn-10X-HIC-v5-00010771
Gyn-10X-HIC-v5-00030685	0.000390143	0.27757	0.121	0.109	1	mesophyll	Gyn-10X-HIC-v5-00030685
Gyn-10X-HIC-v5-00022772	0.000400566	0.324625	0.159	0.185	1	mesophyll	Gyn-10X-HIC-v5-00022772
Gyn-10X-HIC-v5-00009363	0.000405666	0.588982	0.266	0.267	1	mesophyll	Gyn-10X-HIC-v5-00009363
Gyn-10X-HIC-v5-00029688	0.000458814	0.270683	0.103	0.091	1	mesophyll	Gyn-10X-HIC-v5-00029688
Gyn-10X-HIC-v5-00006144	0.00050581	0.28103	0.141	0.128	1	mesophyll	Gyn-10X-HIC-v5-00006144
Gyn-10X-HIC-v5-00019172	0.000603534	0.257327	0.148	0.135	1	mesophyll	Gyn-10X-HIC-v5-00019172
Gyn-10X-HIC-v5-00028066	0.000616983	0.30452	0.311	0.306	1	mesophyll	Gyn-10X-HIC-v5-00028066
Gyn-10X-HIC-v5-00017973	0.000638365	0.315695	0.167	0.155	1	mesophyll	Gyn-10X-HIC-v5-00017973
Gyn-10X-HIC-v5-00020355	0.00065847	0.272504	0.293	0.289	1	mesophyll	Gyn-10X-HIC-v5-00020355
Gyn-10X-HIC-v5-00012738	0.00107882	0.268228	0.282	0.272	1	mesophyll	Gyn-10X-HIC-v5-00012738
Gyn-10X-HIC-v5-00013245	0.00113397	0.291263	0.124	0.113	1	mesophyll	Gyn-10X-HIC-v5-00013245
Gyn-10X-HIC-v5-00000312	0.00143044	0.468231	0.176	0.167	1	mesophyll	Gyn-10X-HIC-v5-00000312
Gyn-10X-HIC-v5-00002568	0.00155969	0.349767	0.167	0.157	1	mesophyll	Gyn-10X-HIC-v5-00002568
Gyn-10X-HIC-v5-00019888	0.00169789	0.275528	0.339	0.333	1	mesophyll	Gyn-10X-HIC-v5-00019888
Gyn-10X-HIC-v5-00014536	0.00171811	0.271481	0.136	0.125	1	mesophyll	Gyn-10X-HIC-v5-00014536
Gyn-10X-HIC-v5-00025499	0.0017529	0.277911	0.185	0.174	1	mesophyll	Gyn-10X-HIC-v5-00025499
Gyn-10X-HIC-v5-00016422	0.00217752	0.349346	0.232	0.222	1	mesophyll	Gyn-10X-HIC-v5-00016422
Gyn-10X-HIC-v5-00025880	0.00222462	0.298151	0.249	0.241	1	mesophyll	Gyn-10X-HIC-v5-00025880
Gyn-10X-HIC-v5-00016055	0.0025142	0.271195	0.103	0.094	1	mesophyll	Gyn-10X-HIC-v5-00016055
Gyn-10X-HIC-v5-00002923	0.00262565	0.380548	0.147	0.14	1	mesophyll	Gyn-10X-HIC-v5-00002923
Gyn-10X-HIC-v5-00021658	0.00382982	0.315332	0.245	0.24	1	mesophyll	Gyn-10X-HIC-v5-00021658
Gyn-10X-HIC-v5-00001363	0.0045745	0.289771	0.29	0.289	1	mesophyll	Gyn-10X-HIC-v5-00001363
Gyn-10X-HIC-v5-00011125	0.00474896	0.323075	0.202	0.195	1	mesophyll	Gyn-10X-HIC-v5-00011125
Gyn-10X-HIC-v5-00000882	0.0052731	0.371067	0.22	0.214	1	mesophyll	Gyn-10X-HIC-v5-00000882
Gyn-10X-HIC-v5-00010672	0.0061667	0.346049	0.176	0.174	1	mesophyll	Gyn-10X-HIC-v5-00010672
Gyn-10X-HIC-v5-00015503	0.00752673	0.276768	0.234	0.231	1	mesophyll	Gyn-10X-HIC-v5-00015503
Gyn-10X-HIC-v5-00002534	0.00796271	0.382493	0.203	0.198	1	mesophyll	Gyn-10X-HIC-v5-00002534
Gyn-10X-HIC-v5-00022971	0.00939954	0.462504	0.238	0.26	1	mesophyll	Gyn-10X-HIC-v5-00022971
Gyn-10X-HIC-v5-00003051	0	4.59146	0.969	0.136	0	BS	Gyn-10X-HIC-v5-00003051
Gyn-10X-HIC-v5-00028063	0	3.63343	0.81	0.183	0	BS	Gyn-10X-HIC-v5-00028063
Gyn-10X-HIC-v5-00009315	0	3.29363	0.737	0.093	0	BS	Gyn-10X-HIC-v5-00009315
Gyn-10X-HIC-v5-00000105	0	2.94887	0.606	0.061	0	BS	Gyn-10X-HIC-v5-00000105
Gyn-10X-HIC-v5-00027233	0	2.94412	0.552	0.034	0	BS	Gyn-10X-HIC-v5-00027233
Gyn-10X-HIC-v5-00018942	0	2.84823	0.437	0.041	0	BS	Gyn-10X-HIC-v5-00018942
Gyn-10X-HIC-v5-00003416	0	2.77523	0.468	0.032	0	BS	Gyn-10X-HIC-v5-00003416
Gyn-10X-HIC-v5-00003737	0	2.5589	0.526	0.087	0	BS	Gyn-10X-HIC-v5-00003737
Gyn-10X-HIC-v5-00019383	0	2.35395	0.557	0.109	0	BS	Gyn-10X-HIC-v5-00019383
Gyn-10X-HIC-v5-00010275	0	2.31312	0.516	0.073	0	BS	Gyn-10X-HIC-v5-00010275
Gyn-10X-HIC-v5-00028751	0	2.18581	0.596	0.14	0	BS	Gyn-10X-HIC-v5-00028751
Gyn-10X-HIC-v5-00021032	0	2.15764	0.797	0.358	0	BS	Gyn-10X-HIC-v5-00021032
Gyn-10X-HIC-v5-00021030	0	2.14374	0.869	0.416	0	BS	Gyn-10X-HIC-v5-00021030
Gyn-10X-HIC-v5-00016943	0	2.09829	0.777	0.277	0	BS	Gyn-10X-HIC-v5-00016943
Gyn-10X-HIC-v5-00018777	0	2.03807	0.518	0.139	0	BS	Gyn-10X-HIC-v5-00018777
Gyn-10X-HIC-v5-000281161	0	2.01353	0.728	0.269	0	BS	Gyn-10X-HIC-v5-00028116
Gyn-10X-HIC-v5-00008730	0	1.99507	0.378	0.049	0	BS	Gyn-10X-HIC-v5-00008730
Gyn-10X-HIC-v5-00015721	0	1.97703	0.349	0.041	0	BS	Gyn-10X-HIC-v5-00015721
Gyn-10X-HIC-v5-00018846	0	1.96787	0.36	0.025	0	BS	Gyn-10X-HIC-v5-00018846
Gyn-10X-HIC-v5-00013857	0	1.94237	0.694	0.231	0	BS	Gyn-10X-HIC-v5-00013857
Gyn-10X-HIC-v5-00004746	0	1.93783	0.566	0.149	0	BS	Gyn-10X-HIC-v5-00004746
Gyn-10X-HIC-v5-00003001	0	1.92217	0.461	0.077	0	BS	Gyn-10X-HIC-v5-00003001
Gyn-10X-HIC-v5-00003875	0	1.91852	0.46	0.093	0	BS	Gyn-10X-HIC-v5-00003875
Gyn-10X-HIC-v5-00018463	0	1.88244	0.735	0.322	0	BS	Gyn-10X-HIC-v5-00018463
Gyn-10X-HIC-v5-00028520	0	1.86694	0.474	0.151	0	BS	Gyn-10X-HIC-v5-00028520
Gyn-10X-HIC-v5-00021210	0	1.8385	0.539	0.16	0	BS	Gyn-10X-HIC-v5-00021210
Gyn-10X-HIC-v5-000140211	0	1.79438	0.637	0.233	0	BS	Gyn-10X-HIC-v5-00014021
Gyn-10X-HIC-v5-00013894	0	1.77575	0.732	0.339	0	BS	Gyn-10X-HIC-v5-00013894
Gyn-10X-HIC-v5-00013098	0	1.76952	0.374	0.062	0	BS	Gyn-10X-HIC-v5-00013098
Gyn-10X-HIC-v5-00009952	0	1.76148	0.676	0.216	0	BS	Gyn-10X-HIC-v5-00009952
Gyn-10X-HIC-v5-00009854	0	1.73452	0.391	0.08	0	BS	Gyn-10X-HIC-v5-00009854
Gyn-10X-HIC-v5-00001966	0	1.6974	0.339	0.065	0	BS	Gyn-10X-HIC-v5-00001966
Gyn-10X-HIC-v5-00027311	0	1.66534	0.417	0.14	0	BS	Gyn-10X-HIC-v5-00027311
Gyn-10X-HIC-v5-00011660	0	1.63014	0.297	0.061	0	BS	Gyn-10X-HIC-v5-00011660
Gyn-10X-HIC-v5-00022710	0	1.62651	0.304	0.04	0	BS	Gyn-10X-HIC-v5-00022710
Gyn-10X-HIC-v5-00003792	0	1.62606	0.288	0.029	0	BS	Gyn-10X-HIC-v5-00003792
Gyn-10X-HIC-v5-00028345	0	1.61739	0.306	0.053	0	BS	Gyn-10X-HIC-v5-00028345
Gyn-10X-HIC-v5-00025592	0	1.60677	0.233	0.026	0	BS	Gyn-10X-HIC-v5-00025592
Gyn-10X-HIC-v5-00013180	0	1.60174	0.302	0.057	0	BS	Gyn-10X-HIC-v5-00013180
Gyn-10X-HIC-v5-000086341	0	1.59147	0.836	0.428	0	BS	Gyn-10X-HIC-v5-00008634
Gyn-10X-HIC-v5-000155471	0	1.50185	0.925	0.575	0	BS	Gyn-10X-HIC-v5-00015547
Gyn-10X-HIC-v5-00021074	0	1.47196	0.507	0.2	0	BS	Gyn-10X-HIC-v5-00021074
Gyn-10X-HIC-v5-00008657	0	1.45501	0.337	0.087	0	BS	Gyn-10X-HIC-v5-00008657
Gyn-10X-HIC-v5-00022828	0	1.43812	0.535	0.195	0	BS	Gyn-10X-HIC-v5-00022828
Gyn-10X-HIC-v5-000013851	0	1.43542	0.324	0.069	0	BS	Gyn-10X-HIC-v5-00001385
Gyn-10X-HIC-v5-00018280	0	1.42214	0.203	0.021	0	BS	Gyn-10X-HIC-v5-00018280
Gyn-10X-HIC-v5-00016454	0	1.41726	0.573	0.192	0	BS	Gyn-10X-HIC-v5-00016454
Gyn-10X-HIC-v5-00019024	0	1.40675	0.729	0.359	0	BS	Gyn-10X-HIC-v5-00019024
Gyn-10X-HIC-v5-00008228	0	1.36657	0.28	0.054	0	BS	Gyn-10X-HIC-v5-00008228
Gyn-10X-HIC-v5-000254551	0	1.36618	0.707	0.352	0	BS	Gyn-10X-HIC-v5-00025455
Gyn-10X-HIC-v5-00011532	0	1.35624	0.325	0.064	0	BS	Gyn-10X-HIC-v5-00011532
Gyn-10X-HIC-v5-000223091	0	1.34857	0.5	0.195	0	BS	Gyn-10X-HIC-v5-00022309
Gyn-10X-HIC-v5-000267971	0	1.32697	0.845	0.511	0	BS	Gyn-10X-HIC-v5-00026797
Gyn-10X-HIC-v5-00009534	0	1.3256	0.409	0.114	0	BS	Gyn-10X-HIC-v5-00009534
Gyn-10X-HIC-v5-00028663	0	1.32022	0.495	0.179	0	BS	Gyn-10X-HIC-v5-00028663
Gyn-10X-HIC-v5-00009972	0	1.30201	0.544	0.238	0	BS	Gyn-10X-HIC-v5-00009972
Gyn-10X-HIC-v5-00022894	0	1.29532	0.478	0.162	0	BS	Gyn-10X-HIC-v5-00022894
Gyn-10X-HIC-v5-000048461	0	1.28695	0.822	0.509	0	BS	Gyn-10X-HIC-v5-00004846
Gyn-10X-HIC-v5-000270701	0	1.28085	0.596	0.276	0	BS	Gyn-10X-HIC-v5-00027070
Gyn-10X-HIC-v5-000079111	0	1.26272	0.38	0.099	0	BS	Gyn-10X-HIC-v5-00007911
Gyn-10X-HIC-v5-00020067	0	1.25839	0.178	0.012	0	BS	Gyn-10X-HIC-v5-00020067
Gyn-10X-HIC-v5-000295331	0	1.23135	0.571	0.237	0	BS	Gyn-10X-HIC-v5-00029533
Gyn-10X-HIC-v5-000275051	0	1.23051	0.699	0.407	0	BS	Gyn-10X-HIC-v5-00027505
Gyn-10X-HIC-v5-00005763	0	1.23025	0.259	0.031	0	BS	Gyn-10X-HIC-v5-00005763
Gyn-10X-HIC-v5-00030065	0	1.15227	0.17	0.02	0	BS	Gyn-10X-HIC-v5-00030065
Gyn-10X-HIC-v5-000054261	0	1.15014	0.657	0.252	0	BS	Gyn-10X-HIC-v5-00005426
Gyn-10X-HIC-v5-000019151	0	1.09662	0.72	0.358	0	BS	Gyn-10X-HIC-v5-00001915
Gyn-10X-HIC-v5-00017425	0	1.04697	0.169	0.015	0	BS	Gyn-10X-HIC-v5-00017425
Gyn-10X-HIC-v5-000293861	0	1.01276	0.653	0.301	0	BS	Gyn-10X-HIC-v5-00029386
Gyn-10X-HIC-v5-000234141	0	0.998057	0.865	0.544	0	BS	Gyn-10X-HIC-v5-00023414
Gyn-10X-HIC-v5-000149341	0	0.988564	0.919	0.67	0	BS	Gyn-10X-HIC-v5-00014934
Gyn-10X-HIC-v5-00020182	0	0.980131	0.147	0.016	0	BS	Gyn-10X-HIC-v5-00020182
Gyn-10X-HIC-v5-00017907	0	0.979301	0.154	0.016	0	BS	Gyn-10X-HIC-v5-00017907
Gyn-10X-HIC-v5-000128411	0	0.890394	0.763	0.392	0	BS	Gyn-10X-HIC-v5-00012841
Gyn-10X-HIC-v5-00003886	0	0.870008	0.139	0.013	0	BS	Gyn-10X-HIC-v5-00003886
Gyn-10X-HIC-v5-00012046	0	0.849092	0.349	0.094	0	BS	Gyn-10X-HIC-v5-00012046
Gyn-10X-HIC-v5-00002864	0	0.721051	0.387	0.112	0	BS	Gyn-10X-HIC-v5-00002864
Gyn-10X-HIC-v5-00030613	1.38312e-305	0.744901	0.176	0.025	3.32432e-301	BS	Gyn-10X-HIC-v5-00030613
Gyn-10X-HIC-v5-00002999	1.76231e-303	0.983991	0.174	0.025	4.23571e-299	BS	Gyn-10X-HIC-v5-00002999
Gyn-10X-HIC-v5-00020875	7.38528e-299	1.27237	0.332	0.101	1.77505e-294	BS	Gyn-10X-HIC-v5-00020875
Gyn-10X-HIC-v5-00015657	8.59313e-295	1.0132	0.325	0.09	2.06536e-290	BS	Gyn-10X-HIC-v5-00015657
Gyn-10X-HIC-v5-00002736	5.90007e-290	2.44907	0.807	0.545	1.41808e-285	BS	Gyn-10X-HIC-v5-00002736
Gyn-10X-HIC-v5-00007462	3.28418e-289	1.37585	0.344	0.113	7.89353e-285	BS	Gyn-10X-HIC-v5-00007462
Gyn-10X-HIC-v5-00017530	1.08731e-287	1.31358	0.429	0.159	2.61336e-283	BS	Gyn-10X-HIC-v5-00017530
Gyn-10X-HIC-v5-00015979	2.89127e-287	1.52919	0.417	0.165	6.94916e-283	BS	Gyn-10X-HIC-v5-00015979
Gyn-10X-HIC-v5-000083631	8.85102e-281	1.16832	0.566	0.271	2.12734e-276	BS	Gyn-10X-HIC-v5-00008363
Gyn-10X-HIC-v5-00022267	1.41136e-279	1.19912	0.257	0.062	3.39221e-275	BS	Gyn-10X-HIC-v5-00022267
Gyn-10X-HIC-v5-000117221	7.75512e-278	0.969686	0.587	0.276	1.86394e-273	BS	Gyn-10X-HIC-v5-00011722
Gyn-10X-HIC-v5-00010875	1.70883e-268	1.22836	0.174	0.03	4.10717e-264	BS	Gyn-10X-HIC-v5-00010875
Gyn-10X-HIC-v5-000077011	1.97608e-267	1.36363	0.371	0.128	4.74951e-263	BS	Gyn-10X-HIC-v5-00007701
Gyn-10X-HIC-v5-00012026	2.52173e-267	1.719	0.26	0.069	6.06098e-263	BS	Gyn-10X-HIC-v5-00012026
Gyn-10X-HIC-v5-000263441	7.4164e-261	0.766706	0.9	0.659	1.78253e-256	BS	Gyn-10X-HIC-v5-00026344
Gyn-10X-HIC-v5-000138471	4.33712e-259	1.13237	0.68	0.41	1.04243e-254	BS	Gyn-10X-HIC-v5-00013847
Gyn-10X-HIC-v5-00006551	3.43311e-255	1.17831	0.213	0.047	8.25147e-251	BS	Gyn-10X-HIC-v5-00006551
Gyn-10X-HIC-v5-00027281	3.83585e-251	1.07779	0.219	0.049	9.21948e-247	BS	Gyn-10X-HIC-v5-00027281
Gyn-10X-HIC-v5-00003887	1.17222e-249	1.18114	0.585	0.308	2.81744e-245	BS	Gyn-10X-HIC-v5-00003887
Gyn-10X-HIC-v5-00009689	1.30527e-249	1.08123	0.385	0.136	3.13721e-245	BS	Gyn-10X-HIC-v5-00009689
Gyn-10X-HIC-v5-00009535	7.83631e-249	1.11888	0.305	0.097	1.88346e-244	BS	Gyn-10X-HIC-v5-00009535
Gyn-10X-HIC-v5-00015670	1.48328e-246	1.12365	0.885	0.749	3.56506e-242	BS	Gyn-10X-HIC-v5-00015670
Gyn-10X-HIC-v5-000220881	8.70067e-245	0.835796	0.757	0.462	2.0912e-240	BS	Gyn-10X-HIC-v5-00022088
Gyn-10X-HIC-v5-000079101	2.8624e-242	0.933763	0.237	0.058	6.87977e-238	BS	Gyn-10X-HIC-v5-00007910
Gyn-10X-HIC-v5-00017738	1.10032e-241	1.15828	0.393	0.151	2.64462e-237	BS	Gyn-10X-HIC-v5-00017738
Gyn-10X-HIC-v5-00028966	6.24681e-241	1.51576	0.43	0.195	1.50142e-236	BS	Gyn-10X-HIC-v5-00028966
Gyn-10X-HIC-v5-000045411	1.94301e-240	0.959211	0.685	0.399	4.67001e-236	BS	Gyn-10X-HIC-v5-00004541
Gyn-10X-HIC-v5-000258781	3.11555e-240	0.809022	0.85	0.635	7.48822e-236	BS	Gyn-10X-HIC-v5-00025878
Gyn-10X-HIC-v5-00002542	3.11411e-239	1.45144	0.363	0.145	7.48477e-235	BS	Gyn-10X-HIC-v5-00002542
Gyn-10X-HIC-v5-00010197	4.76177e-235	1.0562	0.21	0.047	1.14449e-230	BS	Gyn-10X-HIC-v5-00010197
Gyn-10X-HIC-v5-00000556	2.66716e-233	1.06339	0.313	0.103	6.41053e-229	BS	Gyn-10X-HIC-v5-00000556
Gyn-10X-HIC-v5-000019801	4.57872e-231	0.697093	0.932	0.734	1.10049e-226	BS	Gyn-10X-HIC-v5-00001980
Gyn-10X-HIC-v5-00019927	1.33879e-228	1.042	0.136	0.02	3.21779e-224	BS	Gyn-10X-HIC-v5-00019927
Gyn-10X-HIC-v5-000163301	2.82291e-226	0.717034	0.848	0.579	6.78486e-222	BS	Gyn-10X-HIC-v5-00016330
Gyn-10X-HIC-v5-000104881	3.8106e-225	0.726525	0.666	0.349	9.15877e-221	BS	Gyn-10X-HIC-v5-00010488
Gyn-10X-HIC-v5-00027464	3.98919e-225	1.11735	0.651	0.389	9.58802e-221	BS	Gyn-10X-HIC-v5-00027464
Gyn-10X-HIC-v5-000030961	2.64413e-224	1.00371	0.355	0.129	6.35517e-220	BS	Gyn-10X-HIC-v5-00003096
Gyn-10X-HIC-v5-00014268	3.15718e-223	0.914742	0.166	0.032	7.58829e-219	BS	Gyn-10X-HIC-v5-00014268
Gyn-10X-HIC-v5-00013046	5.02456e-223	0.505531	0.283	0.084	1.20765e-218	BS	Gyn-10X-HIC-v5-00013046
Gyn-10X-HIC-v5-000116611	1.3234e-220	1.15446	0.647	0.403	3.1808e-216	BS	Gyn-10X-HIC-v5-00011661
Gyn-10X-HIC-v5-00026791	7.22361e-220	1.09839	0.241	0.069	1.73619e-215	BS	Gyn-10X-HIC-v5-00026791
Gyn-10X-HIC-v5-000007191	5.38188e-215	0.720287	0.718	0.428	1.29354e-210	BS	Gyn-10X-HIC-v5-00000719
Gyn-10X-HIC-v5-00012137	1.60668e-212	1.04404	0.305	0.102	3.86165e-208	BS	Gyn-10X-HIC-v5-00012137
Gyn-10X-HIC-v5-000266101	2.3589e-211	0.861348	0.746	0.496	5.6696e-207	BS	Gyn-10X-HIC-v5-00026610
Gyn-10X-HIC-v5-00013853	1.29362e-209	0.82629	0.203	0.05	3.10922e-205	BS	Gyn-10X-HIC-v5-00013853
Gyn-10X-HIC-v5-000077561	1.2535e-208	1.04273	0.364	0.141	3.01279e-204	BS	Gyn-10X-HIC-v5-00007756
Gyn-10X-HIC-v5-000028751	5.34466e-208	1.06726	0.37	0.144	1.28459e-203	BS	Gyn-10X-HIC-v5-00002875
Gyn-10X-HIC-v5-000050291	4.13287e-207	0.728485	0.488	0.218	9.93335e-203	BS	Gyn-10X-HIC-v5-00005029
Gyn-10X-HIC-v5-00013211	5.59102e-206	0.928679	0.383	0.149	1.3438e-201	BS	Gyn-10X-HIC-v5-00013211
Gyn-10X-HIC-v5-00000542	6.03495e-205	1.24569	0.226	0.064	1.4505e-200	BS	Gyn-10X-HIC-v5-00000542
Gyn-10X-HIC-v5-000032001	9.32359e-205	0.958015	0.466	0.212	2.24093e-200	BS	Gyn-10X-HIC-v5-00003200
Gyn-10X-HIC-v5-000045911	2.23361e-204	0.980131	0.504	0.244	5.36849e-200	BS	Gyn-10X-HIC-v5-00004591
Gyn-10X-HIC-v5-00021265	9.55736e-203	0.883051	0.162	0.033	2.29711e-198	BS	Gyn-10X-HIC-v5-00021265
Gyn-10X-HIC-v5-000047561	6.09424e-201	0.91483	0.447	0.203	1.46475e-196	BS	Gyn-10X-HIC-v5-00004756
Gyn-10X-HIC-v5-00029608	4.73236e-198	0.800646	0.112	0.016	1.13742e-193	BS	Gyn-10X-HIC-v5-00029608
Gyn-10X-HIC-v5-000118131	6.51336e-198	1.01216	0.456	0.209	1.56549e-193	BS	Gyn-10X-HIC-v5-00011813
Gyn-10X-HIC-v5-00018099	4.61671e-196	0.889367	0.223	0.063	1.10963e-191	BS	Gyn-10X-HIC-v5-00018099
Gyn-10X-HIC-v5-00019962	4.31371e-193	1.03588	0.609	0.37	1.0368e-188	BS	Gyn-10X-HIC-v5-00019962
Gyn-10X-HIC-v5-00019347	6.76918e-193	0.905268	0.151	0.031	1.62697e-188	BS	Gyn-10X-HIC-v5-00019347
Gyn-10X-HIC-v5-000283831	6.93391e-192	1.07942	0.438	0.206	1.66657e-187	BS	Gyn-10X-HIC-v5-00028383
Gyn-10X-HIC-v5-00026930	1.86813e-190	1.14494	0.363	0.161	4.49006e-186	BS	Gyn-10X-HIC-v5-00026930
Gyn-10X-HIC-v5-000001081	2.61696e-189	0.801351	0.767	0.528	6.28986e-185	BS	Gyn-10X-HIC-v5-00000108
Gyn-10X-HIC-v5-000274481	1.56739e-187	0.825033	0.529	0.272	3.76721e-183	BS	Gyn-10X-HIC-v5-00027448
Gyn-10X-HIC-v5-00004940	4.89656e-185	0.763154	0.182	0.044	1.17689e-180	BS	Gyn-10X-HIC-v5-00004940
Gyn-10X-HIC-v5-00008544	1.38791e-184	1.07308	0.344	0.141	3.33583e-180	BS	Gyn-10X-HIC-v5-00008544
Gyn-10X-HIC-v5-000296121	5.79034e-184	0.925309	0.587	0.329	1.39171e-179	BS	Gyn-10X-HIC-v5-00029612
Gyn-10X-HIC-v5-00025261	1.75009e-182	1.18691	0.56	0.311	4.20634e-178	BS	Gyn-10X-HIC-v5-00025261
Gyn-10X-HIC-v5-000088851	9.58288e-182	0.667938	0.855	0.625	2.30325e-177	BS	Gyn-10X-HIC-v5-00008885
Gyn-10X-HIC-v5-00016253	5.23542e-181	0.933669	0.321	0.129	1.25833e-176	BS	Gyn-10X-HIC-v5-00016253
Gyn-10X-HIC-v5-000064401	6.97935e-181	0.893712	0.454	0.21	1.67749e-176	BS	Gyn-10X-HIC-v5-00006440
Gyn-10X-HIC-v5-00000240	8.83311e-181	0.930119	0.531	0.279	2.12304e-176	BS	Gyn-10X-HIC-v5-00000240
Gyn-10X-HIC-v5-00011794	1.89792e-180	0.456839	0.101	0.014	4.56165e-176	BS	Gyn-10X-HIC-v5-00011794
Gyn-10X-HIC-v5-000256901	1.92356e-176	0.661291	0.69	0.425	4.62328e-172	BS	Gyn-10X-HIC-v5-00025690
Gyn-10X-HIC-v5-00028276	1.68358e-175	0.776073	0.891	0.74	4.04648e-171	BS	Gyn-10X-HIC-v5-00028276
Gyn-10X-HIC-v5-000214481	2.17401e-175	0.802518	0.641	0.392	5.22523e-171	BS	Gyn-10X-HIC-v5-00021448
Gyn-10X-HIC-v5-000139411	1.2e-174	0.661624	0.839	0.651	2.88419e-170	BS	Gyn-10X-HIC-v5-00013941
Gyn-10X-HIC-v5-00013355	4.05247e-174	1.24704	0.333	0.142	9.74011e-170	BS	Gyn-10X-HIC-v5-00013355
Gyn-10X-HIC-v5-00005006	7.62515e-174	0.868603	0.358	0.148	1.8327e-169	BS	Gyn-10X-HIC-v5-00005006
Gyn-10X-HIC-v5-00019770	8.30669e-174	0.926618	0.375	0.169	1.99651e-169	BS	Gyn-10X-HIC-v5-00019770
Gyn-10X-HIC-v5-00012854	1.21796e-170	0.899013	0.374	0.161	2.92736e-166	BS	Gyn-10X-HIC-v5-00012854
Gyn-10X-HIC-v5-000211781	1.2866e-170	0.943004	0.408	0.187	3.09234e-166	BS	Gyn-10X-HIC-v5-00021178
Gyn-10X-HIC-v5-000096001	4.33469e-170	1.05148	0.475	0.253	1.04184e-165	BS	Gyn-10X-HIC-v5-00009600
Gyn-10X-HIC-v5-000151481	1.50654e-168	0.813297	0.62	0.371	3.62096e-164	BS	Gyn-10X-HIC-v5-00015148
Gyn-10X-HIC-v5-000095091	9.54317e-168	0.744986	0.556	0.284	2.2937e-163	BS	Gyn-10X-HIC-v5-00009509
Gyn-10X-HIC-v5-00022066	2.66071e-167	0.840142	0.225	0.072	6.39502e-163	BS	Gyn-10X-HIC-v5-00022066
Gyn-10X-HIC-v5-000250251	9.65799e-167	0.739235	0.72	0.494	2.3213e-162	BS	Gyn-10X-HIC-v5-00025025
Gyn-10X-HIC-v5-00008840	1.20904e-166	0.81066	0.141	0.031	2.90593e-162	BS	Gyn-10X-HIC-v5-00008840
Gyn-10X-HIC-v5-00002812	6.57093e-166	1.05434	0.273	0.102	1.57932e-161	BS	Gyn-10X-HIC-v5-00002812
Gyn-10X-HIC-v5-00012520	1.63563e-164	0.633758	0.105	0.017	3.93123e-160	BS	Gyn-10X-HIC-v5-00012520
Gyn-10X-HIC-v5-000227941	3.13232e-164	0.895874	0.345	0.147	7.52852e-160	BS	Gyn-10X-HIC-v5-00022794
Gyn-10X-HIC-v5-000031601	3.94691e-163	0.805356	0.522	0.274	9.48639e-159	BS	Gyn-10X-HIC-v5-00003160
Gyn-10X-HIC-v5-000010451	1.90869e-162	0.926198	0.335	0.134	4.58754e-158	BS	Gyn-10X-HIC-v5-00001045
Gyn-10X-HIC-v5-000115311	3.78386e-162	0.854413	0.435	0.218	9.0945e-158	BS	Gyn-10X-HIC-v5-00011531
Gyn-10X-HIC-v5-00015702	4.11446e-162	0.797683	0.129	0.026	9.8891e-158	BS	Gyn-10X-HIC-v5-00015702
Gyn-10X-HIC-v5-00025871	6.47736e-162	1.42201	0.298	0.125	1.55683e-157	BS	Gyn-10X-HIC-v5-00025871
Gyn-10X-HIC-v5-000140841	2.59139e-161	0.7676	0.553	0.303	6.22842e-157	BS	Gyn-10X-HIC-v5-00014084
Gyn-10X-HIC-v5-000308331	6.88279e-161	0.690963	0.342	0.141	1.65428e-156	BS	Gyn-10X-HIC-v5-00030833
Gyn-10X-HIC-v5-000222351	1.45613e-160	0.680879	0.367	0.155	3.49981e-156	BS	Gyn-10X-HIC-v5-00022235
Gyn-10X-HIC-v5-000220491	2.47652e-160	1.05418	0.344	0.15	5.95232e-156	BS	Gyn-10X-HIC-v5-00022049
Gyn-10X-HIC-v5-00025173	3.44643e-160	0.90448	0.506	0.275	8.28351e-156	BS	Gyn-10X-HIC-v5-00025173
Gyn-10X-HIC-v5-00025772	5.64522e-160	0.801333	0.379	0.176	1.35683e-155	BS	Gyn-10X-HIC-v5-00025772
Gyn-10X-HIC-v5-00011695	1.08887e-158	0.89426	0.252	0.088	2.61709e-154	BS	Gyn-10X-HIC-v5-00011695
Gyn-10X-HIC-v5-000259011	3.07445e-157	0.907277	0.355	0.153	7.38945e-153	BS	Gyn-10X-HIC-v5-00025901
Gyn-10X-HIC-v5-000021471	1.43124e-156	0.729464	0.399	0.178	3.43999e-152	BS	Gyn-10X-HIC-v5-00002147
Gyn-10X-HIC-v5-00001246	2.71916e-154	0.795189	0.405	0.189	6.5355e-150	BS	Gyn-10X-HIC-v5-00001246
Gyn-10X-HIC-v5-000031341	2.23581e-153	0.711105	0.701	0.468	5.37378e-149	BS	Gyn-10X-HIC-v5-00003134
Gyn-10X-HIC-v5-000042471	1.09436e-152	0.900033	0.312	0.133	2.6303e-148	BS	Gyn-10X-HIC-v5-00004247
Gyn-10X-HIC-v5-00014427	1.41638e-152	0.916693	0.347	0.158	3.40427e-148	BS	Gyn-10X-HIC-v5-00014427
Gyn-10X-HIC-v5-000112501	1.51434e-151	0.800809	0.616	0.388	3.63972e-147	BS	Gyn-10X-HIC-v5-00011250
Gyn-10X-HIC-v5-000098261	2.3689e-151	0.520105	0.82	0.585	5.69365e-147	BS	Gyn-10X-HIC-v5-00009826
Gyn-10X-HIC-v5-00002244	9.15628e-151	0.976835	0.122	0.026	2.20071e-146	BS	Gyn-10X-HIC-v5-00002244
Gyn-10X-HIC-v5-00015318	1.35723e-150	1.00008	0.403	0.215	3.2621e-146	BS	Gyn-10X-HIC-v5-00015318
Gyn-10X-HIC-v5-00017329	1.75389e-150	0.867735	0.278	0.108	4.21546e-146	BS	Gyn-10X-HIC-v5-00017329
Gyn-10X-HIC-v5-00009343	5.87694e-150	0.610535	0.219	0.072	1.41252e-145	BS	Gyn-10X-HIC-v5-00009343
Gyn-10X-HIC-v5-00025511	1.03901e-149	1.08272	0.241	0.088	2.49725e-145	BS	Gyn-10X-HIC-v5-00025511
Gyn-10X-HIC-v5-000146451	1.07267e-146	0.72619	0.602	0.386	2.57816e-142	BS	Gyn-10X-HIC-v5-00014645
Gyn-10X-HIC-v5-000175381	1.25747e-146	0.806097	0.6	0.382	3.02232e-142	BS	Gyn-10X-HIC-v5-00017538
Gyn-10X-HIC-v5-000049251	2.03451e-146	0.829391	0.603	0.398	4.88994e-142	BS	Gyn-10X-HIC-v5-00004925
Gyn-10X-HIC-v5-00015749	1.31402e-145	0.892294	0.173	0.05	3.15824e-141	BS	Gyn-10X-HIC-v5-00015749
Gyn-10X-HIC-v5-000106301	2.13508e-143	0.815743	0.544	0.316	5.13167e-139	BS	Gyn-10X-HIC-v5-00010630
Gyn-10X-HIC-v5-00015976	3.14279e-143	0.940066	0.398	0.199	7.55369e-139	BS	Gyn-10X-HIC-v5-00015976
Gyn-10X-HIC-v5-000135831	2.37692e-142	0.718101	0.267	0.1	5.71293e-138	BS	Gyn-10X-HIC-v5-00013583
Gyn-10X-HIC-v5-00024103	6.66082e-142	0.336076	0.116	0.024	1.60093e-137	BS	Gyn-10X-HIC-v5-00024103
Gyn-10X-HIC-v5-000158691	8.29665e-142	0.59869	0.839	0.681	1.9941e-137	BS	Gyn-10X-HIC-v5-00015869
Gyn-10X-HIC-v5-00009284	3.07097e-141	0.774313	0.498	0.277	7.38107e-137	BS	Gyn-10X-HIC-v5-00009284
Gyn-10X-HIC-v5-000214331	1.87856e-139	0.943086	0.377	0.182	4.51511e-135	BS	Gyn-10X-HIC-v5-00021433
Gyn-10X-HIC-v5-000290011	4.57816e-139	0.833742	0.233	0.083	1.10036e-134	BS	Gyn-10X-HIC-v5-00029001
Gyn-10X-HIC-v5-000069011	3.16594e-138	0.839171	0.246	0.093	7.60932e-134	BS	Gyn-10X-HIC-v5-00006901
Gyn-10X-HIC-v5-00007322	7.20742e-138	0.756003	0.716	0.522	1.7323e-133	BS	Gyn-10X-HIC-v5-00007322
Gyn-10X-HIC-v5-000009521	1.24999e-137	0.831797	0.397	0.197	3.00435e-133	BS	Gyn-10X-HIC-v5-00000952
Gyn-10X-HIC-v5-000256181	1.45735e-137	0.704536	0.198	0.065	3.50273e-133	BS	Gyn-10X-HIC-v5-00025618
Gyn-10X-HIC-v5-000259271	2.92643e-137	0.889235	0.403	0.209	7.03367e-133	BS	Gyn-10X-HIC-v5-00025927
Gyn-10X-HIC-v5-00024101	3.33605e-137	0.794182	0.456	0.24	8.01819e-133	BS	Gyn-10X-HIC-v5-00024101
Gyn-10X-HIC-v5-00004651	3.9399e-137	0.960739	0.328	0.151	9.46955e-133	BS	Gyn-10X-HIC-v5-00004651
Gyn-10X-HIC-v5-000266821	1.36496e-136	0.829124	0.464	0.258	3.28069e-132	BS	Gyn-10X-HIC-v5-00026682
Gyn-10X-HIC-v5-000009461	1.61711e-136	0.792899	0.414	0.221	3.88672e-132	BS	Gyn-10X-HIC-v5-00000946
Gyn-10X-HIC-v5-00017659	7.53284e-135	0.77982	0.197	0.066	1.81052e-130	BS	Gyn-10X-HIC-v5-00017659
Gyn-10X-HIC-v5-00009444	9.77471e-135	0.782139	0.141	0.036	2.34935e-130	BS	Gyn-10X-HIC-v5-00009444
Gyn-10X-HIC-v5-00000540	2.70789e-134	0.607028	0.219	0.076	6.50841e-130	BS	Gyn-10X-HIC-v5-00000540
Gyn-10X-HIC-v5-000155461	4.32494e-134	0.792393	0.191	0.061	1.0395e-129	BS	Gyn-10X-HIC-v5-00015546
Gyn-10X-HIC-v5-000172071	9.01579e-134	0.661495	0.43	0.219	2.16694e-129	BS	Gyn-10X-HIC-v5-00017207
Gyn-10X-HIC-v5-00006338	1.10226e-133	0.711344	0.155	0.042	2.64929e-129	BS	Gyn-10X-HIC-v5-00006338
Gyn-10X-HIC-v5-000087101	3.08441e-133	0.814356	0.512	0.309	7.41337e-129	BS	Gyn-10X-HIC-v5-00008710
Gyn-10X-HIC-v5-000140241	9.64345e-132	0.56139	0.735	0.519	2.3178e-127	BS	Gyn-10X-HIC-v5-00014024
Gyn-10X-HIC-v5-00009705	4.63708e-130	0.788763	0.172	0.054	1.11452e-125	BS	Gyn-10X-HIC-v5-00009705
Gyn-10X-HIC-v5-00020144	8.87993e-130	0.892694	0.216	0.079	2.13429e-125	BS	Gyn-10X-HIC-v5-00020144
Gyn-10X-HIC-v5-000280941	2.02431e-129	0.687299	0.2	0.066	4.86542e-125	BS	Gyn-10X-HIC-v5-00028094
Gyn-10X-HIC-v5-000082911	1.90814e-128	0.593327	0.245	0.093	4.58621e-124	BS	Gyn-10X-HIC-v5-00008291
Gyn-10X-HIC-v5-00002652	2.54273e-128	0.470439	0.108	0.023	6.11146e-124	BS	Gyn-10X-HIC-v5-00002652
Gyn-10X-HIC-v5-000028001	1.04596e-127	0.892135	0.451	0.255	2.51397e-123	BS	Gyn-10X-HIC-v5-00002800
Gyn-10X-HIC-v5-000243861	1.05339e-127	0.755557	0.358	0.168	2.53183e-123	BS	Gyn-10X-HIC-v5-00024386
Gyn-10X-HIC-v5-000273241	1.91822e-127	0.620043	0.37	0.177	4.61044e-123	BS	Gyn-10X-HIC-v5-00027324
Gyn-10X-HIC-v5-00029325	1.11812e-126	0.839514	0.253	0.102	2.6874e-122	BS	Gyn-10X-HIC-v5-00029325
Gyn-10X-HIC-v5-000243341	9.5917e-125	0.658364	0.416	0.21	2.30537e-120	BS	Gyn-10X-HIC-v5-00024334
Gyn-10X-HIC-v5-000246201	1.14622e-123	0.64302	0.215	0.077	2.75495e-119	BS	Gyn-10X-HIC-v5-00024620
Gyn-10X-HIC-v5-00016390	2.92995e-123	0.619844	0.118	0.028	7.04212e-119	BS	Gyn-10X-HIC-v5-00016390
Gyn-10X-HIC-v5-000189781	5.462e-123	0.773724	0.372	0.19	1.31279e-118	BS	Gyn-10X-HIC-v5-00018978
Gyn-10X-HIC-v5-000118521	5.3894e-122	0.773991	0.407	0.212	1.29534e-117	BS	Gyn-10X-HIC-v5-00011852
Gyn-10X-HIC-v5-00029414	7.73536e-122	0.705582	0.197	0.068	1.85919e-117	BS	Gyn-10X-HIC-v5-00029414
Gyn-10X-HIC-v5-000194581	7.87422e-122	0.752259	0.547	0.356	1.89257e-117	BS	Gyn-10X-HIC-v5-00019458
Gyn-10X-HIC-v5-000174631	5.59409e-121	0.752678	0.394	0.198	1.34454e-116	BS	Gyn-10X-HIC-v5-00017463
Gyn-10X-HIC-v5-000060491	1.3693e-120	0.660233	0.594	0.379	3.29112e-116	BS	Gyn-10X-HIC-v5-00006049
Gyn-10X-HIC-v5-00028855	1.95386e-120	0.772593	0.159	0.049	4.69609e-116	BS	Gyn-10X-HIC-v5-00028855
Gyn-10X-HIC-v5-000073951	8.2478e-119	0.730152	0.365	0.182	1.98236e-114	BS	Gyn-10X-HIC-v5-00007395
Gyn-10X-HIC-v5-00000623	1.82017e-118	0.995701	0.242	0.099	4.37477e-114	BS	Gyn-10X-HIC-v5-00000623
Gyn-10X-HIC-v5-000158161	7.23165e-118	0.717131	0.317	0.148	1.73813e-113	BS	Gyn-10X-HIC-v5-00015816
Gyn-10X-HIC-v5-000160161	7.4733e-118	0.661544	0.69	0.514	1.79621e-113	BS	Gyn-10X-HIC-v5-00016016
Gyn-10X-HIC-v5-000136211	3.79555e-117	0.684834	0.445	0.246	9.1226e-113	BS	Gyn-10X-HIC-v5-00013621
Gyn-10X-HIC-v5-000004361	4.62375e-117	0.489191	0.749	0.567	1.11132e-112	BS	Gyn-10X-HIC-v5-00000436
Gyn-10X-HIC-v5-000252641	4.89935e-117	0.782472	0.373	0.195	1.17756e-112	BS	Gyn-10X-HIC-v5-00025264
Gyn-10X-HIC-v5-00017751	1.87387e-116	0.599315	0.102	0.022	4.50384e-112	BS	Gyn-10X-HIC-v5-00017751
Gyn-10X-HIC-v5-00026838	5.8714e-116	0.50826	0.129	0.034	1.41119e-111	BS	Gyn-10X-HIC-v5-00026838
Gyn-10X-HIC-v5-000283911	7.4895e-116	0.727233	0.299	0.132	1.8001e-111	BS	Gyn-10X-HIC-v5-00028391
Gyn-10X-HIC-v5-00000976	2.00929e-115	0.84439	0.185	0.066	4.82934e-111	BS	Gyn-10X-HIC-v5-00000976
Gyn-10X-HIC-v5-000207431	2.02661e-115	0.721129	0.443	0.25	4.87096e-111	BS	Gyn-10X-HIC-v5-00020743
Gyn-10X-HIC-v5-00005015	2.67148e-115	0.755622	0.223	0.087	6.4209e-111	BS	Gyn-10X-HIC-v5-00005015
Gyn-10X-HIC-v5-00006241	4.95816e-115	0.835545	0.29	0.136	1.19169e-110	BS	Gyn-10X-HIC-v5-00006241
Gyn-10X-HIC-v5-000228671	6.28173e-115	0.694458	0.233	0.094	1.50981e-110	BS	Gyn-10X-HIC-v5-00022867
Gyn-10X-HIC-v5-00021990	7.61942e-115	0.639703	0.164	0.051	1.83133e-110	BS	Gyn-10X-HIC-v5-00021990
Gyn-10X-HIC-v5-000271911	1.14726e-114	0.737252	0.459	0.269	2.75745e-110	BS	Gyn-10X-HIC-v5-00027191
Gyn-10X-HIC-v5-000045571	3.85131e-114	0.461645	0.59	0.356	9.25662e-110	BS	Gyn-10X-HIC-v5-00004557
Gyn-10X-HIC-v5-000110181	5.86341e-114	0.41294	0.716	0.469	1.40927e-109	BS	Gyn-10X-HIC-v5-00011018
Gyn-10X-HIC-v5-00022482	1.84354e-113	0.819306	0.331	0.169	4.43095e-109	BS	Gyn-10X-HIC-v5-00022482
Gyn-10X-HIC-v5-00015012	2.43387e-113	0.710685	0.223	0.087	5.8498e-109	BS	Gyn-10X-HIC-v5-00015012
Gyn-10X-HIC-v5-000104121	3.26342e-113	0.79765	0.527	0.341	7.84363e-109	BS	Gyn-10X-HIC-v5-00010412
Gyn-10X-HIC-v5-000013181	4.89817e-113	0.706682	0.433	0.239	1.17727e-108	BS	Gyn-10X-HIC-v5-00001318
Gyn-10X-HIC-v5-00020992	7.01489e-113	0.596123	0.87	0.736	1.68603e-108	BS	Gyn-10X-HIC-v5-00020992
Gyn-10X-HIC-v5-000227781	8.48129e-113	0.744751	0.337	0.167	2.03848e-108	BS	Gyn-10X-HIC-v5-00022778
Gyn-10X-HIC-v5-00023131	6.61215e-112	0.705918	0.225	0.086	1.58923e-107	BS	Gyn-10X-HIC-v5-00023131
Gyn-10X-HIC-v5-00019887	7.4536e-112	0.719289	0.367	0.185	1.79147e-107	BS	Gyn-10X-HIC-v5-00019887
Gyn-10X-HIC-v5-000229871	1.25115e-111	0.68706	0.534	0.345	3.00714e-107	BS	Gyn-10X-HIC-v5-00022987
Gyn-10X-HIC-v5-00014031	4.54159e-111	0.689769	0.136	0.04	1.09157e-106	BS	Gyn-10X-HIC-v5-00014031
Gyn-10X-HIC-v5-00026076	7.62453e-111	0.492233	0.184	0.064	1.83256e-106	BS	Gyn-10X-HIC-v5-00026076
Gyn-10X-HIC-v5-000189501	1.99485e-110	0.775694	0.229	0.093	4.79462e-106	BS	Gyn-10X-HIC-v5-00018950
Gyn-10X-HIC-v5-00002627	2.08271e-110	0.539195	0.32	0.149	5.0058e-106	BS	Gyn-10X-HIC-v5-00002627
Gyn-10X-HIC-v5-00030389	5.6877e-110	0.949357	0.331	0.17	1.36704e-105	BS	Gyn-10X-HIC-v5-00030389
Gyn-10X-HIC-v5-000042141	2.80418e-109	0.541173	0.436	0.243	6.73985e-105	BS	Gyn-10X-HIC-v5-00004214
Gyn-10X-HIC-v5-00013935	4.11041e-109	0.838513	0.247	0.107	9.87937e-105	BS	Gyn-10X-HIC-v5-00013935
Gyn-10X-HIC-v5-000181351	4.35714e-109	0.526298	0.607	0.399	1.04724e-104	BS	Gyn-10X-HIC-v5-00018135
Gyn-10X-HIC-v5-00010196	4.62386e-109	0.730724	0.164	0.057	1.11134e-104	BS	Gyn-10X-HIC-v5-00010196
Gyn-10X-HIC-v5-000245851	5.24421e-109	0.696828	0.457	0.275	1.26045e-104	BS	Gyn-10X-HIC-v5-00024585
Gyn-10X-HIC-v5-000126681	6.53146e-109	0.770022	0.277	0.126	1.56984e-104	BS	Gyn-10X-HIC-v5-00012668
Gyn-10X-HIC-v5-00004744	6.68326e-109	0.64124	0.169	0.057	1.60632e-104	BS	Gyn-10X-HIC-v5-00004744
Gyn-10X-HIC-v5-00002905	1.76627e-108	0.596231	0.107	0.026	4.24523e-104	BS	Gyn-10X-HIC-v5-00002905
Gyn-10X-HIC-v5-00017012	7.25672e-108	0.594296	0.151	0.047	1.74415e-103	BS	Gyn-10X-HIC-v5-00017012
Gyn-10X-HIC-v5-000051171	7.32844e-108	0.621223	0.363	0.185	1.76139e-103	BS	Gyn-10X-HIC-v5-00005117
Gyn-10X-HIC-v5-00001874	3.70692e-107	0.556292	0.129	0.037	8.90957e-103	BS	Gyn-10X-HIC-v5-00001874
Gyn-10X-HIC-v5-00025500	4.73804e-107	0.732856	0.293	0.135	1.13879e-102	BS	Gyn-10X-HIC-v5-00025500
Gyn-10X-HIC-v5-000223531	1.12269e-106	0.610731	0.387	0.203	2.69839e-102	BS	Gyn-10X-HIC-v5-00022353
Gyn-10X-HIC-v5-000074561	1.273e-106	0.627617	0.569	0.366	3.05967e-102	BS	Gyn-10X-HIC-v5-00007456
Gyn-10X-HIC-v5-000114751	1.8274e-106	0.698399	0.306	0.149	4.39215e-102	BS	Gyn-10X-HIC-v5-00011475
Gyn-10X-HIC-v5-00014199	5.70102e-106	0.375463	0.167	0.055	1.37024e-101	BS	Gyn-10X-HIC-v5-00014199
Gyn-10X-HIC-v5-000156861	7.2834e-106	0.736998	0.404	0.218	1.75057e-101	BS	Gyn-10X-HIC-v5-00015686
Gyn-10X-HIC-v5-00028805	1.00224e-105	0.644109	0.633	0.455	2.40889e-101	BS	Gyn-10X-HIC-v5-00028805
Gyn-10X-HIC-v5-000215651	1.12509e-105	0.618453	0.28	0.131	2.70415e-101	BS	Gyn-10X-HIC-v5-00021565
Gyn-10X-HIC-v5-000271191	1.89237e-105	0.633948	0.42	0.234	4.5483e-101	BS	Gyn-10X-HIC-v5-00027119
Gyn-10X-HIC-v5-00020515	2.14349e-105	0.694628	0.395	0.213	5.15189e-101	BS	Gyn-10X-HIC-v5-00020515
Gyn-10X-HIC-v5-00010556	1.69192e-104	0.650187	0.526	0.326	4.06653e-100	BS	Gyn-10X-HIC-v5-00010556
Gyn-10X-HIC-v5-000277001	4.5704e-104	0.511348	0.645	0.446	1.09849e-99	BS	Gyn-10X-HIC-v5-00027700
Gyn-10X-HIC-v5-00025765	6.75696e-104	0.757914	0.131	0.039	1.62404e-99	BS	Gyn-10X-HIC-v5-00025765
Gyn-10X-HIC-v5-00010640	1.37531e-103	0.654304	0.242	0.102	3.30556e-99	BS	Gyn-10X-HIC-v5-00010640
Gyn-10X-HIC-v5-00000210	2.28338e-103	0.766609	0.272	0.126	5.4881e-99	BS	Gyn-10X-HIC-v5-00000210
Gyn-10X-HIC-v5-000080721	2.35314e-103	0.568019	0.412	0.23	5.65577e-99	BS	Gyn-10X-HIC-v5-00008072
Gyn-10X-HIC-v5-00009304	7.0047e-103	0.727021	0.292	0.136	1.68358e-98	BS	Gyn-10X-HIC-v5-00009304
Gyn-10X-HIC-v5-000085861	8.60806e-103	0.806284	0.469	0.291	2.06895e-98	BS	Gyn-10X-HIC-v5-00008586
Gyn-10X-HIC-v5-00011735	1.31212e-102	0.745728	0.246	0.107	3.15369e-98	BS	Gyn-10X-HIC-v5-00011735
Gyn-10X-HIC-v5-000025731	2.17455e-102	0.42645	0.608	0.394	5.22653e-98	BS	Gyn-10X-HIC-v5-00002573
Gyn-10X-HIC-v5-000295651	6.08361e-102	0.686092	0.35	0.179	1.4622e-97	BS	Gyn-10X-HIC-v5-00029565
Gyn-10X-HIC-v5-000292611	7.61575e-102	0.663564	0.307	0.148	1.83045e-97	BS	Gyn-10X-HIC-v5-00029261
Gyn-10X-HIC-v5-00027346	4.63555e-101	0.720719	0.196	0.077	1.11415e-96	BS	Gyn-10X-HIC-v5-00027346
Gyn-10X-HIC-v5-000270051	1.6472e-100	0.566477	0.405	0.222	3.95904e-96	BS	Gyn-10X-HIC-v5-00027005
Gyn-10X-HIC-v5-000055931	4.17496e-100	0.691707	0.228	0.097	1.00345e-95	BS	Gyn-10X-HIC-v5-00005593
Gyn-10X-HIC-v5-00016171	5.65983e-100	0.711181	0.374	0.21	1.36034e-95	BS	Gyn-10X-HIC-v5-00016171
Gyn-10X-HIC-v5-00023923	8.65145e-100	0.820751	0.201	0.081	2.07938e-95	BS	Gyn-10X-HIC-v5-00023923
Gyn-10X-HIC-v5-00014276	9.56376e-100	0.751109	0.252	0.111	2.29865e-95	BS	Gyn-10X-HIC-v5-00014276
Gyn-10X-HIC-v5-000258921	2.65105e-99	0.560298	0.553	0.34	6.3718e-95	BS	Gyn-10X-HIC-v5-00025892
Gyn-10X-HIC-v5-000073301	2.67375e-99	0.670283	0.292	0.138	6.42636e-95	BS	Gyn-10X-HIC-v5-00007330
Gyn-10X-HIC-v5-00005311	3.28879e-99	0.557477	0.153	0.052	7.90462e-95	BS	Gyn-10X-HIC-v5-00005311
Gyn-10X-HIC-v5-00006893	2.98391e-98	0.577731	0.207	0.083	7.17183e-94	BS	Gyn-10X-HIC-v5-00006893
Gyn-10X-HIC-v5-00003858	4.39343e-98	0.684841	0.338	0.178	1.05596e-93	BS	Gyn-10X-HIC-v5-00003858
Gyn-10X-HIC-v5-000041551	1.01147e-97	0.596766	0.318	0.16	2.43106e-93	BS	Gyn-10X-HIC-v5-00004155
Gyn-10X-HIC-v5-000155081	1.07764e-97	0.708565	0.293	0.144	2.59011e-93	BS	Gyn-10X-HIC-v5-00015508
Gyn-10X-HIC-v5-00003888	1.30852e-97	0.613512	0.141	0.044	3.14502e-93	BS	Gyn-10X-HIC-v5-00003888
Gyn-10X-HIC-v5-000061311	6.23007e-97	0.626802	0.198	0.077	1.4974e-92	BS	Gyn-10X-HIC-v5-00006131
Gyn-10X-HIC-v5-00009201	8.35545e-97	0.600632	0.132	0.041	2.00823e-92	BS	Gyn-10X-HIC-v5-00009201
Gyn-10X-HIC-v5-00025129	9.42431e-97	0.710461	0.247	0.111	2.26513e-92	BS	Gyn-10X-HIC-v5-00025129
Gyn-10X-HIC-v5-00018250	1.03244e-96	0.929599	0.69	0.582	2.48148e-92	BS	Gyn-10X-HIC-v5-00018250
Gyn-10X-HIC-v5-000172451	1.42473e-96	0.383979	0.619	0.398	3.42434e-92	BS	Gyn-10X-HIC-v5-00017245
Gyn-10X-HIC-v5-000279911	5.12272e-96	0.610609	0.337	0.168	1.23125e-91	BS	Gyn-10X-HIC-v5-00027991
Gyn-10X-HIC-v5-00021613	2.54461e-95	0.693643	0.192	0.077	6.11598e-91	BS	Gyn-10X-HIC-v5-00021613
Gyn-10X-HIC-v5-000131951	4.18655e-95	0.660407	0.367	0.204	1.00624e-90	BS	Gyn-10X-HIC-v5-00013195
Gyn-10X-HIC-v5-000070031	5.83902e-95	0.766731	0.244	0.113	1.40341e-90	BS	Gyn-10X-HIC-v5-00007003
Gyn-10X-HIC-v5-000030261	1.43566e-94	0.589315	0.455	0.267	3.45061e-90	BS	Gyn-10X-HIC-v5-00003026
Gyn-10X-HIC-v5-00019063	2.72342e-94	0.715348	0.574	0.419	6.54574e-90	BS	Gyn-10X-HIC-v5-00019063
Gyn-10X-HIC-v5-00023310	3.47886e-94	0.611272	0.143	0.047	8.36144e-90	BS	Gyn-10X-HIC-v5-00023310
Gyn-10X-HIC-v5-00007919	9.44922e-94	0.728241	0.401	0.237	2.27112e-89	BS	Gyn-10X-HIC-v5-00007919
Gyn-10X-HIC-v5-00016579	1.99457e-93	0.531558	0.151	0.051	4.79395e-89	BS	Gyn-10X-HIC-v5-00016579
Gyn-10X-HIC-v5-000090251	4.89275e-93	0.880094	0.303	0.161	1.17597e-88	BS	Gyn-10X-HIC-v5-00009025
Gyn-10X-HIC-v5-00013586	5.43418e-93	0.442432	0.469	0.281	1.3061e-88	BS	Gyn-10X-HIC-v5-00013586
Gyn-10X-HIC-v5-000080121	6.54568e-93	0.574554	0.458	0.28	1.57326e-88	BS	Gyn-10X-HIC-v5-00008012
Gyn-10X-HIC-v5-000247051	1.14467e-92	0.549464	0.504	0.323	2.75121e-88	BS	Gyn-10X-HIC-v5-00024705
Gyn-10X-HIC-v5-000224131	1.22851e-92	0.57048	0.513	0.332	2.95271e-88	BS	Gyn-10X-HIC-v5-00022413
Gyn-10X-HIC-v5-00007719	1.6262e-92	0.55242	0.147	0.05	3.90857e-88	BS	Gyn-10X-HIC-v5-00007719
Gyn-10X-HIC-v5-000214321	6.13375e-92	0.431098	0.182	0.069	1.47425e-87	BS	Gyn-10X-HIC-v5-00021432
Gyn-10X-HIC-v5-00020337	1.1735e-91	0.85528	0.341	0.187	2.8205e-87	BS	Gyn-10X-HIC-v5-00020337
Gyn-10X-HIC-v5-000155911	3.05386e-91	0.621068	0.376	0.216	7.33995e-87	BS	Gyn-10X-HIC-v5-00015591
Gyn-10X-HIC-v5-000066081	3.52479e-91	0.663241	0.404	0.241	8.47184e-87	BS	Gyn-10X-HIC-v5-00006608
Gyn-10X-HIC-v5-000155031	4.04644e-91	0.67587	0.377	0.212	9.72563e-87	BS	Gyn-10X-HIC-v5-00015503
Gyn-10X-HIC-v5-00003506	5.09648e-91	0.756792	0.266	0.131	1.22494e-86	BS	Gyn-10X-HIC-v5-00003506
Gyn-10X-HIC-v5-00023129	2.71989e-90	0.60184	0.261	0.122	6.53725e-86	BS	Gyn-10X-HIC-v5-00023129
Gyn-10X-HIC-v5-000027391	5.22236e-90	0.400148	0.44	0.251	1.25519e-85	BS	Gyn-10X-HIC-v5-00002739
Gyn-10X-HIC-v5-00020709	1.15045e-89	0.482605	0.629	0.43	2.76512e-85	BS	Gyn-10X-HIC-v5-00020709
Gyn-10X-HIC-v5-00004704	1.28011e-89	0.696913	0.166	0.063	3.07673e-85	BS	Gyn-10X-HIC-v5-00004704
Gyn-10X-HIC-v5-000301371	2.35153e-89	0.518857	0.437	0.252	5.6519e-85	BS	Gyn-10X-HIC-v5-00030137
Gyn-10X-HIC-v5-000221301	1.51902e-88	0.636655	0.263	0.126	3.65095e-84	BS	Gyn-10X-HIC-v5-00022130
Gyn-10X-HIC-v5-00024879	3.33712e-88	0.614521	0.153	0.055	8.02076e-84	BS	Gyn-10X-HIC-v5-00024879
Gyn-10X-HIC-v5-000179821	6.01215e-88	0.593696	0.31	0.157	1.44502e-83	BS	Gyn-10X-HIC-v5-00017982
Gyn-10X-HIC-v5-000089991	1.82405e-87	0.56621	0.331	0.175	4.38411e-83	BS	Gyn-10X-HIC-v5-00008999
Gyn-10X-HIC-v5-000255441	2.20627e-87	0.71813	0.283	0.14	5.30276e-83	BS	Gyn-10X-HIC-v5-00025544
Gyn-10X-HIC-v5-000174591	3.79033e-87	0.585699	0.577	0.396	9.11006e-83	BS	Gyn-10X-HIC-v5-00017459
Gyn-10X-HIC-v5-000010031	4.95616e-87	0.610476	0.257	0.124	1.19121e-82	BS	Gyn-10X-HIC-v5-00001003
Gyn-10X-HIC-v5-00002587	1.54574e-86	1.00889	0.261	0.136	3.71519e-82	BS	Gyn-10X-HIC-v5-00002587
Gyn-10X-HIC-v5-00026098	1.91737e-86	0.631281	0.143	0.05	4.6084e-82	BS	Gyn-10X-HIC-v5-00026098
Gyn-10X-HIC-v5-000283081	2.07006e-86	0.699785	0.272	0.136	4.97538e-82	BS	Gyn-10X-HIC-v5-00028308
Gyn-10X-HIC-v5-00013838	3.16222e-86	0.690179	0.561	0.41	7.6004e-82	BS	Gyn-10X-HIC-v5-00013838
Gyn-10X-HIC-v5-00012014	3.2786e-86	0.777736	0.15	0.055	7.88011e-82	BS	Gyn-10X-HIC-v5-00012014
Gyn-10X-HIC-v5-00025054	4.06178e-86	0.609638	0.123	0.039	9.7625e-82	BS	Gyn-10X-HIC-v5-00025054
Gyn-10X-HIC-v5-00009923	4.08288e-86	0.685718	0.231	0.103	9.8132e-82	BS	Gyn-10X-HIC-v5-00009923
Gyn-10X-HIC-v5-000185191	4.11142e-86	0.605006	0.278	0.135	9.8818e-82	BS	Gyn-10X-HIC-v5-00018519
Gyn-10X-HIC-v5-000095881	5.51935e-86	0.595149	0.231	0.103	1.32658e-81	BS	Gyn-10X-HIC-v5-00009588
Gyn-10X-HIC-v5-000148061	8.65964e-86	0.543404	0.335	0.182	2.08134e-81	BS	Gyn-10X-HIC-v5-00014806
Gyn-10X-HIC-v5-00012019	2.70868e-85	0.961251	0.299	0.168	6.51032e-81	BS	Gyn-10X-HIC-v5-00012019
Gyn-10X-HIC-v5-000170841	2.80492e-85	0.700029	0.374	0.227	6.74163e-81	BS	Gyn-10X-HIC-v5-00017084
Gyn-10X-HIC-v5-00027752	3.22895e-85	0.587667	0.363	0.203	7.76079e-81	BS	Gyn-10X-HIC-v5-00027752
Gyn-10X-HIC-v5-00024552	6.36948e-85	0.561891	0.352	0.2	1.5309e-80	BS	Gyn-10X-HIC-v5-00024552
Gyn-10X-HIC-v5-000192091	7.73755e-85	0.501791	0.756	0.618	1.85972e-80	BS	Gyn-10X-HIC-v5-00019209
Gyn-10X-HIC-v5-000177801	1.4326e-84	0.514004	0.368	0.205	3.44327e-80	BS	Gyn-10X-HIC-v5-00017780
Gyn-10X-HIC-v5-00005655	2.90683e-84	0.467298	0.278	0.136	6.98657e-80	BS	Gyn-10X-HIC-v5-00005655
Gyn-10X-HIC-v5-00029309	4.7619e-84	0.747716	0.169	0.067	1.14452e-79	BS	Gyn-10X-HIC-v5-00029309
Gyn-10X-HIC-v5-000061531	6.47005e-84	0.438582	0.842	0.7	1.55508e-79	BS	Gyn-10X-HIC-v5-00006153
Gyn-10X-HIC-v5-000212301	1.35755e-83	0.716236	0.438	0.28	3.26287e-79	BS	Gyn-10X-HIC-v5-00021230
Gyn-10X-HIC-v5-000095101	2.09991e-83	0.565338	0.22	0.096	5.04714e-79	BS	Gyn-10X-HIC-v5-00009510
Gyn-10X-HIC-v5-00018815	2.9233e-83	1.50239	0.144	0.053	7.02616e-79	BS	Gyn-10X-HIC-v5-00018815
Gyn-10X-HIC-v5-000152681	1.014e-82	0.585378	0.291	0.149	2.43714e-78	BS	Gyn-10X-HIC-v5-00015268
Gyn-10X-HIC-v5-00015991	2.41084e-82	0.674796	0.371	0.217	5.79446e-78	BS	Gyn-10X-HIC-v5-00015991
Gyn-10X-HIC-v5-000211731	2.61006e-82	0.429987	0.514	0.331	6.27327e-78	BS	Gyn-10X-HIC-v5-00021173
Gyn-10X-HIC-v5-000283921	3.03368e-82	0.595566	0.356	0.2	7.29145e-78	BS	Gyn-10X-HIC-v5-00028392
Gyn-10X-HIC-v5-00028442	5.77427e-82	0.643038	0.262	0.137	1.38785e-77	BS	Gyn-10X-HIC-v5-00028442
Gyn-10X-HIC-v5-00013895	1.62652e-81	0.763596	0.271	0.14	3.90935e-77	BS	Gyn-10X-HIC-v5-00013895
Gyn-10X-HIC-v5-000192641	1.62673e-81	0.74361	0.324	0.191	3.90984e-77	BS	Gyn-10X-HIC-v5-00019264
Gyn-10X-HIC-v5-00026743	5.55839e-81	0.355259	0.102	0.03	1.33596e-76	BS	Gyn-10X-HIC-v5-00026743
Gyn-10X-HIC-v5-000051131	5.83257e-81	0.511478	0.678	0.51	1.40186e-76	BS	Gyn-10X-HIC-v5-00005113
Gyn-10X-HIC-v5-000132261	9.553e-81	0.485094	0.236	0.11	2.29606e-76	BS	Gyn-10X-HIC-v5-00013226
Gyn-10X-HIC-v5-00003864	9.79952e-81	0.742182	0.3	0.166	2.35531e-76	BS	Gyn-10X-HIC-v5-00003864
Gyn-10X-HIC-v5-00005486	1.15102e-80	0.573991	0.318	0.167	2.76648e-76	BS	Gyn-10X-HIC-v5-00005486
Gyn-10X-HIC-v5-00020876	1.76184e-80	0.519237	0.137	0.048	4.23458e-76	BS	Gyn-10X-HIC-v5-00020876
Gyn-10X-HIC-v5-000028871	2.98677e-80	0.692216	0.466	0.308	7.17869e-76	BS	Gyn-10X-HIC-v5-00002887
Gyn-10X-HIC-v5-000056201	3.27853e-80	0.625734	0.271	0.136	7.87994e-76	BS	Gyn-10X-HIC-v5-00005620
Gyn-10X-HIC-v5-00001837	3.33459e-80	0.570539	0.17	0.067	8.01469e-76	BS	Gyn-10X-HIC-v5-00001837
Gyn-10X-HIC-v5-00016828	9.11091e-80	0.496264	0.134	0.047	2.18981e-75	BS	Gyn-10X-HIC-v5-00016828
Gyn-10X-HIC-v5-00022352	9.80971e-80	0.569965	0.33	0.179	2.35776e-75	BS	Gyn-10X-HIC-v5-00022352
Gyn-10X-HIC-v5-000134971	1.88498e-79	0.482245	0.409	0.248	4.53056e-75	BS	Gyn-10X-HIC-v5-00013497
Gyn-10X-HIC-v5-00011709	3.12448e-79	0.880912	0.183	0.08	7.50968e-75	BS	Gyn-10X-HIC-v5-00011709
Gyn-10X-HIC-v5-00006336	1.10955e-78	0.494251	0.115	0.038	2.6668e-74	BS	Gyn-10X-HIC-v5-00006336
Gyn-10X-HIC-v5-00028285	2.2743e-78	0.807673	0.144	0.056	5.46628e-74	BS	Gyn-10X-HIC-v5-00028285
Gyn-10X-HIC-v5-000128111	3.74732e-78	0.531287	0.332	0.182	9.00669e-74	BS	Gyn-10X-HIC-v5-00012811
Gyn-10X-HIC-v5-00013778	3.95013e-78	0.569863	0.44	0.278	9.49413e-74	BS	Gyn-10X-HIC-v5-00013778
Gyn-10X-HIC-v5-00011646	4.48625e-78	0.618901	0.37	0.216	1.07827e-73	BS	Gyn-10X-HIC-v5-00011646
Gyn-10X-HIC-v5-000163351	6.15568e-78	0.565029	0.271	0.132	1.47952e-73	BS	Gyn-10X-HIC-v5-00016335
Gyn-10X-HIC-v5-000139811	7.54248e-78	0.561734	0.265	0.13	1.81284e-73	BS	Gyn-10X-HIC-v5-00013981
Gyn-10X-HIC-v5-000283671	1.34524e-77	0.706173	0.251	0.126	3.2333e-73	BS	Gyn-10X-HIC-v5-00028367
Gyn-10X-HIC-v5-000165861	1.438e-77	0.537962	0.19	0.081	3.45622e-73	BS	Gyn-10X-HIC-v5-00016586
Gyn-10X-HIC-v5-000125781	1.43809e-77	0.524296	0.327	0.18	3.45646e-73	BS	Gyn-10X-HIC-v5-00012578
Gyn-10X-HIC-v5-00007229	2.32262e-77	0.501057	0.159	0.063	5.58242e-73	BS	Gyn-10X-HIC-v5-00007229
Gyn-10X-HIC-v5-00013273	2.68129e-77	0.525351	0.444	0.269	6.44447e-73	BS	Gyn-10X-HIC-v5-00013273
Gyn-10X-HIC-v5-000281241	2.87395e-77	0.441761	0.538	0.359	6.90754e-73	BS	Gyn-10X-HIC-v5-00028124
Gyn-10X-HIC-v5-000232141	5.57859e-77	0.501144	0.187	0.079	1.34081e-72	BS	Gyn-10X-HIC-v5-00023214
Gyn-10X-HIC-v5-00018419	3.07008e-76	0.573212	0.341	0.192	7.37894e-72	BS	Gyn-10X-HIC-v5-00018419
Gyn-10X-HIC-v5-00004917	4.7892e-76	0.57366	0.274	0.141	1.15108e-71	BS	Gyn-10X-HIC-v5-00004917
Gyn-10X-HIC-v5-00014312	6.1843e-76	0.508572	0.151	0.057	1.4864e-71	BS	Gyn-10X-HIC-v5-00014312
Gyn-10X-HIC-v5-000291391	8.85303e-76	0.767427	0.316	0.189	2.12782e-71	BS	Gyn-10X-HIC-v5-00029139
Gyn-10X-HIC-v5-000050221	1.38995e-75	0.659837	0.433	0.28	3.34075e-71	BS	Gyn-10X-HIC-v5-00005022
Gyn-10X-HIC-v5-000083991	2.4925e-75	0.448067	0.717	0.566	5.99073e-71	BS	Gyn-10X-HIC-v5-00008399
Gyn-10X-HIC-v5-00015787	3.79756e-75	0.746057	0.208	0.098	9.12743e-71	BS	Gyn-10X-HIC-v5-00015787
Gyn-10X-HIC-v5-000064181	4.90272e-75	0.55826	0.249	0.123	1.17837e-70	BS	Gyn-10X-HIC-v5-00006418
Gyn-10X-HIC-v5-00007352	6.77695e-75	0.504009	0.343	0.189	1.62884e-70	BS	Gyn-10X-HIC-v5-00007352
Gyn-10X-HIC-v5-00029841	2.29038e-74	0.626558	0.372	0.223	5.50493e-70	BS	Gyn-10X-HIC-v5-00029841
Gyn-10X-HIC-v5-000257901	3.90199e-74	0.61805	0.219	0.103	9.37843e-70	BS	Gyn-10X-HIC-v5-00025790
Gyn-10X-HIC-v5-000029231	2.35716e-73	0.590166	0.252	0.127	5.66543e-69	BS	Gyn-10X-HIC-v5-00002923
Gyn-10X-HIC-v5-000173001	5.93059e-73	0.49511	0.31	0.17	1.42542e-68	BS	Gyn-10X-HIC-v5-00017300
Gyn-10X-HIC-v5-00008886	7.69652e-73	0.594339	0.172	0.073	1.84986e-68	BS	Gyn-10X-HIC-v5-00008886
Gyn-10X-HIC-v5-000270561	8.16293e-73	0.496323	0.288	0.151	1.96196e-68	BS	Gyn-10X-HIC-v5-00027056
Gyn-10X-HIC-v5-00021986	1.04811e-72	0.485073	0.109	0.035	2.51913e-68	BS	Gyn-10X-HIC-v5-00021986
Gyn-10X-HIC-v5-00030421	1.62776e-72	0.554957	0.648	0.511	3.91233e-68	BS	Gyn-10X-HIC-v5-00030421
Gyn-10X-HIC-v5-00021535	2.85913e-72	0.494209	0.164	0.068	6.87193e-68	BS	Gyn-10X-HIC-v5-00021535
Gyn-10X-HIC-v5-00027912	3.85398e-72	0.592224	0.172	0.073	9.26305e-68	BS	Gyn-10X-HIC-v5-00027912
Gyn-10X-HIC-v5-00023458	5.13132e-72	0.481359	0.136	0.051	1.23331e-67	BS	Gyn-10X-HIC-v5-00023458
Gyn-10X-HIC-v5-000252601	5.99326e-72	0.674501	0.559	0.398	1.44048e-67	BS	Gyn-10X-HIC-v5-00025260
Gyn-10X-HIC-v5-00026573	1.39388e-71	0.576681	0.194	0.088	3.3502e-67	BS	Gyn-10X-HIC-v5-00026573
Gyn-10X-HIC-v5-000218461	1.93179e-71	0.600506	0.413	0.271	4.64306e-67	BS	Gyn-10X-HIC-v5-00021846
Gyn-10X-HIC-v5-00029105	2.26303e-71	0.751633	0.344	0.211	5.4392e-67	BS	Gyn-10X-HIC-v5-00029105
Gyn-10X-HIC-v5-00015864	3.66029e-71	0.513054	0.188	0.087	8.79751e-67	BS	Gyn-10X-HIC-v5-00015864
Gyn-10X-HIC-v5-00004479	5.89497e-71	0.5806	0.37	0.222	1.41686e-66	BS	Gyn-10X-HIC-v5-00004479
Gyn-10X-HIC-v5-000294841	5.99656e-71	0.426809	0.357	0.204	1.44127e-66	BS	Gyn-10X-HIC-v5-00029484
Gyn-10X-HIC-v5-000138991	6.17944e-71	0.605204	0.228	0.112	1.48523e-66	BS	Gyn-10X-HIC-v5-00013899
Gyn-10X-HIC-v5-00008226	9.90243e-71	0.50166	0.17	0.072	2.38005e-66	BS	Gyn-10X-HIC-v5-00008226
Gyn-10X-HIC-v5-000246121	1.20296e-70	0.503152	0.19	0.083	2.89131e-66	BS	Gyn-10X-HIC-v5-00024612
Gyn-10X-HIC-v5-00008420	2.5567e-70	0.972517	0.162	0.069	6.14503e-66	BS	Gyn-10X-HIC-v5-00008420
Gyn-10X-HIC-v5-00013769	7.30581e-70	0.495988	0.12	0.043	1.75595e-65	BS	Gyn-10X-HIC-v5-00013769
Gyn-10X-HIC-v5-00027336	1.43186e-69	0.433084	0.539	0.364	3.44148e-65	BS	Gyn-10X-HIC-v5-00027336
Gyn-10X-HIC-v5-00005079	4.06197e-69	0.439911	0.116	0.04	9.76295e-65	BS	Gyn-10X-HIC-v5-00005079
Gyn-10X-HIC-v5-00020253	4.37469e-69	0.505677	0.365	0.213	1.05146e-64	BS	Gyn-10X-HIC-v5-00020253
Gyn-10X-HIC-v5-00017543	4.88588e-69	0.94186	0.291	0.175	1.17432e-64	BS	Gyn-10X-HIC-v5-00017543
Gyn-10X-HIC-v5-00006472	4.9679e-69	0.783727	0.257	0.14	1.19404e-64	BS	Gyn-10X-HIC-v5-00006472
Gyn-10X-HIC-v5-000038191	5.55184e-69	0.409027	0.266	0.138	1.33439e-64	BS	Gyn-10X-HIC-v5-00003819
Gyn-10X-HIC-v5-00013772	6.35244e-69	0.833377	0.224	0.117	1.52681e-64	BS	Gyn-10X-HIC-v5-00013772
Gyn-10X-HIC-v5-000251091	7.16398e-69	0.653276	0.25	0.136	1.72186e-64	BS	Gyn-10X-HIC-v5-00025109
Gyn-10X-HIC-v5-00007581	5.62533e-68	0.597096	0.352	0.211	1.35205e-63	BS	Gyn-10X-HIC-v5-00007581
Gyn-10X-HIC-v5-000065541	6.09551e-68	0.558	0.314	0.177	1.46506e-63	BS	Gyn-10X-HIC-v5-00006554
Gyn-10X-HIC-v5-00002264	7.7892e-68	0.543942	0.596	0.445	1.87213e-63	BS	Gyn-10X-HIC-v5-00002264
Gyn-10X-HIC-v5-000183021	9.83043e-68	0.516959	0.386	0.242	2.36274e-63	BS	Gyn-10X-HIC-v5-00018302
Gyn-10X-HIC-v5-00017114	1.57687e-67	0.580592	0.155	0.066	3.79001e-63	BS	Gyn-10X-HIC-v5-00017114
Gyn-10X-HIC-v5-00020953	1.91331e-67	0.624093	0.144	0.058	4.59863e-63	BS	Gyn-10X-HIC-v5-00020953
Gyn-10X-HIC-v5-000289881	2.75795e-67	0.522196	0.261	0.14	6.62874e-63	BS	Gyn-10X-HIC-v5-00028988
Gyn-10X-HIC-v5-000167841	6.37783e-67	0.517051	0.23	0.114	1.53291e-62	BS	Gyn-10X-HIC-v5-00016784
Gyn-10X-HIC-v5-000203551	7.82394e-67	0.543479	0.43	0.27	1.88049e-62	BS	Gyn-10X-HIC-v5-00020355
Gyn-10X-HIC-v5-00013455	8.21815e-67	0.506649	0.596	0.461	1.97523e-62	BS	Gyn-10X-HIC-v5-00013455
Gyn-10X-HIC-v5-00008222	8.70384e-67	0.478853	0.113	0.039	2.09197e-62	BS	Gyn-10X-HIC-v5-00008222
Gyn-10X-HIC-v5-00019469	9.72885e-67	0.453822	0.113	0.04	2.33833e-62	BS	Gyn-10X-HIC-v5-00019469
Gyn-10X-HIC-v5-00020387	1.2529e-66	0.549761	0.194	0.089	3.01135e-62	BS	Gyn-10X-HIC-v5-00020387
Gyn-10X-HIC-v5-00020954	1.37908e-66	0.93142	0.197	0.098	3.31463e-62	BS	Gyn-10X-HIC-v5-00020954
Gyn-10X-HIC-v5-00004370	1.42255e-66	0.436484	0.327	0.188	3.41909e-62	BS	Gyn-10X-HIC-v5-00004370
Gyn-10X-HIC-v5-00024075	2.09916e-66	0.623034	0.332	0.203	5.04533e-62	BS	Gyn-10X-HIC-v5-00024075
Gyn-10X-HIC-v5-00023716	2.68684e-66	0.662047	0.244	0.131	6.45782e-62	BS	Gyn-10X-HIC-v5-00023716
Gyn-10X-HIC-v5-00024915	3.84574e-66	0.384692	0.108	0.037	9.24323e-62	BS	Gyn-10X-HIC-v5-00024915
Gyn-10X-HIC-v5-00025053	5.20667e-66	0.553191	0.139	0.056	1.25142e-61	BS	Gyn-10X-HIC-v5-00025053
Gyn-10X-HIC-v5-00024728	5.47324e-66	0.563201	0.192	0.087	1.31549e-61	BS	Gyn-10X-HIC-v5-00024728
Gyn-10X-HIC-v5-000160991	6.39216e-66	0.374411	0.692	0.527	1.53636e-61	BS	Gyn-10X-HIC-v5-00016099
Gyn-10X-HIC-v5-000232181	1.4526e-65	0.547843	0.243	0.126	3.49132e-61	BS	Gyn-10X-HIC-v5-00023218
Gyn-10X-HIC-v5-00026790	1.88566e-65	0.707198	0.21	0.108	4.53218e-61	BS	Gyn-10X-HIC-v5-00026790
Gyn-10X-HIC-v5-00000212	2.63553e-65	0.521099	0.132	0.051	6.33449e-61	BS	Gyn-10X-HIC-v5-00000212
Gyn-10X-HIC-v5-00028355	3.26838e-65	0.460652	0.214	0.103	7.85554e-61	BS	Gyn-10X-HIC-v5-00028355
Gyn-10X-HIC-v5-000144491	5.23745e-65	0.452293	0.141	0.056	1.25882e-60	BS	Gyn-10X-HIC-v5-00014449
Gyn-10X-HIC-v5-00010003	1.08185e-64	0.49612	0.23	0.119	2.60024e-60	BS	Gyn-10X-HIC-v5-00010003
Gyn-10X-HIC-v5-000130301	2.53962e-64	0.504045	0.23	0.119	6.10398e-60	BS	Gyn-10X-HIC-v5-00013030
Gyn-10X-HIC-v5-000196531	3.12353e-64	0.499405	0.274	0.145	7.5074e-60	BS	Gyn-10X-HIC-v5-00019653
Gyn-10X-HIC-v5-00019512	4.33045e-64	0.547496	0.132	0.052	1.04082e-59	BS	Gyn-10X-HIC-v5-00019512
Gyn-10X-HIC-v5-00004459	6.19417e-64	0.480373	0.137	0.055	1.48877e-59	BS	Gyn-10X-HIC-v5-00004459
Gyn-10X-HIC-v5-000014251	2.73338e-63	0.406732	0.534	0.374	6.56967e-59	BS	Gyn-10X-HIC-v5-00001425
Gyn-10X-HIC-v5-00010942	2.76098e-63	0.514636	0.128	0.05	6.63601e-59	BS	Gyn-10X-HIC-v5-00010942
Gyn-10X-HIC-v5-00000978	5.53011e-63	0.619483	0.343	0.21	1.32916e-58	BS	Gyn-10X-HIC-v5-00000978
Gyn-10X-HIC-v5-00010959	1.0464e-62	0.517853	0.313	0.18	2.51503e-58	BS	Gyn-10X-HIC-v5-00010959
Gyn-10X-HIC-v5-000183051	1.59671e-62	0.408369	0.389	0.243	3.83769e-58	BS	Gyn-10X-HIC-v5-00018305
Gyn-10X-HIC-v5-00006507	3.54909e-62	0.476993	0.147	0.061	8.53024e-58	BS	Gyn-10X-HIC-v5-00006507
Gyn-10X-HIC-v5-000276371	3.56891e-62	0.485209	0.336	0.201	8.57787e-58	BS	Gyn-10X-HIC-v5-00027637
Gyn-10X-HIC-v5-00021780	3.68189e-62	0.566361	0.253	0.137	8.84941e-58	BS	Gyn-10X-HIC-v5-00021780
Gyn-10X-HIC-v5-000283151	7.63848e-62	0.586679	0.397	0.259	1.83591e-57	BS	Gyn-10X-HIC-v5-00028315
Gyn-10X-HIC-v5-00005772	7.95955e-62	0.543989	0.245	0.126	1.91308e-57	BS	Gyn-10X-HIC-v5-00005772
Gyn-10X-HIC-v5-000118361	1.58269e-61	0.478358	0.237	0.121	3.804e-57	BS	Gyn-10X-HIC-v5-00011836
Gyn-10X-HIC-v5-00001493	1.64435e-61	0.693131	0.419	0.293	3.9522e-57	BS	Gyn-10X-HIC-v5-00001493
Gyn-10X-HIC-v5-000070441	1.80718e-61	0.560043	0.403	0.28	4.34355e-57	BS	Gyn-10X-HIC-v5-00007044
Gyn-10X-HIC-v5-00005350	2.1361e-61	0.475669	0.331	0.191	5.13412e-57	BS	Gyn-10X-HIC-v5-00005350
Gyn-10X-HIC-v5-00005967	3.06435e-61	0.524158	0.301	0.172	7.36516e-57	BS	Gyn-10X-HIC-v5-00005967
Gyn-10X-HIC-v5-000102941	3.36963e-61	0.498662	0.26	0.14	8.09891e-57	BS	Gyn-10X-HIC-v5-00010294
Gyn-10X-HIC-v5-00008168	6.4151e-61	0.449139	0.315	0.183	1.54187e-56	BS	Gyn-10X-HIC-v5-00008168
Gyn-10X-HIC-v5-000280661	8.80633e-61	0.554222	0.43	0.29	2.1166e-56	BS	Gyn-10X-HIC-v5-00028066
Gyn-10X-HIC-v5-00009882	1.6513e-60	0.555442	0.193	0.092	3.96889e-56	BS	Gyn-10X-HIC-v5-00009882
Gyn-10X-HIC-v5-00021407	2.09794e-60	0.43277	0.112	0.041	5.04239e-56	BS	Gyn-10X-HIC-v5-00021407
Gyn-10X-HIC-v5-000175361	3.51199e-60	0.525779	0.346	0.213	8.44106e-56	BS	Gyn-10X-HIC-v5-00017536
Gyn-10X-HIC-v5-00004974	6.39867e-60	0.456322	0.19	0.094	1.53792e-55	BS	Gyn-10X-HIC-v5-00004974
Gyn-10X-HIC-v5-000211751	6.68256e-60	0.456811	0.308	0.175	1.60615e-55	BS	Gyn-10X-HIC-v5-00021175
Gyn-10X-HIC-v5-00004014	9.35519e-60	0.489168	0.297	0.17	2.24852e-55	BS	Gyn-10X-HIC-v5-00004014
Gyn-10X-HIC-v5-000199941	1.26123e-59	0.560168	0.238	0.126	3.03137e-55	BS	Gyn-10X-HIC-v5-00019994
Gyn-10X-HIC-v5-00016654	1.32496e-59	0.504535	0.334	0.198	3.18453e-55	BS	Gyn-10X-HIC-v5-00016654
Gyn-10X-HIC-v5-000212481	1.43429e-59	0.748393	0.385	0.276	3.44731e-55	BS	Gyn-10X-HIC-v5-00021248
Gyn-10X-HIC-v5-000083021	1.57565e-59	0.493495	0.263	0.147	3.78707e-55	BS	Gyn-10X-HIC-v5-00008302
Gyn-10X-HIC-v5-00016428	1.6112e-59	0.457432	0.141	0.058	3.87251e-55	BS	Gyn-10X-HIC-v5-00016428
Gyn-10X-HIC-v5-00020227	2.83634e-59	0.461355	0.168	0.077	6.81714e-55	BS	Gyn-10X-HIC-v5-00020227
Gyn-10X-HIC-v5-00014741	3.66064e-59	0.503684	0.135	0.056	8.79834e-55	BS	Gyn-10X-HIC-v5-00014741
Gyn-10X-HIC-v5-000073751	3.98067e-59	0.827959	0.483	0.35	9.56753e-55	BS	Gyn-10X-HIC-v5-00007375
Gyn-10X-HIC-v5-000217341	4.57079e-59	0.420894	0.355	0.218	1.09859e-54	BS	Gyn-10X-HIC-v5-00021734
Gyn-10X-HIC-v5-00024321	1.38583e-58	0.484381	0.1	0.036	3.33083e-54	BS	Gyn-10X-HIC-v5-00024321
Gyn-10X-HIC-v5-00029078	1.81233e-58	0.528076	0.269	0.151	4.35593e-54	BS	Gyn-10X-HIC-v5-00029078
Gyn-10X-HIC-v5-000064831	3.85314e-58	0.411916	0.522	0.376	9.26103e-54	BS	Gyn-10X-HIC-v5-00006483
Gyn-10X-HIC-v5-000193981	1.43073e-57	0.553112	0.404	0.276	3.43877e-53	BS	Gyn-10X-HIC-v5-00019398
Gyn-10X-HIC-v5-00008413	2.07451e-57	0.482215	0.233	0.125	4.98609e-53	BS	Gyn-10X-HIC-v5-00008413
Gyn-10X-HIC-v5-000187211	2.13654e-57	0.41153	0.133	0.055	5.13518e-53	BS	Gyn-10X-HIC-v5-00018721
Gyn-10X-HIC-v5-000021631	3.87469e-57	0.474807	0.166	0.076	9.31281e-53	BS	Gyn-10X-HIC-v5-00002163
Gyn-10X-HIC-v5-00028521	4.25238e-57	0.680714	0.256	0.146	1.02206e-52	BS	Gyn-10X-HIC-v5-00028521
Gyn-10X-HIC-v5-00019467	4.93394e-57	0.558297	0.263	0.149	1.18587e-52	BS	Gyn-10X-HIC-v5-00019467
Gyn-10X-HIC-v5-00016054	9.12002e-57	0.680955	0.295	0.18	2.192e-52	BS	Gyn-10X-HIC-v5-00016054
Gyn-10X-HIC-v5-00026101	1.6717e-56	0.492434	0.153	0.069	4.01793e-52	BS	Gyn-10X-HIC-v5-00026101
Gyn-10X-HIC-v5-000055171	1.96231e-56	0.601291	0.386	0.26	4.71641e-52	BS	Gyn-10X-HIC-v5-00005517
Gyn-10X-HIC-v5-000056631	2.10151e-56	0.513366	0.194	0.095	5.05098e-52	BS	Gyn-10X-HIC-v5-00005663
Gyn-10X-HIC-v5-000202181	2.27006e-56	0.392801	0.249	0.134	5.45609e-52	BS	Gyn-10X-HIC-v5-00020218
Gyn-10X-HIC-v5-000075001	3.50612e-56	0.426182	0.398	0.262	8.42696e-52	BS	Gyn-10X-HIC-v5-00007500
Gyn-10X-HIC-v5-000178011	4.51088e-56	0.385077	0.434	0.286	1.08419e-51	BS	Gyn-10X-HIC-v5-00017801
Gyn-10X-HIC-v5-00011823	5.58029e-56	0.52673	0.264	0.148	1.34122e-51	BS	Gyn-10X-HIC-v5-00011823
Gyn-10X-HIC-v5-00012450	5.71577e-56	0.480221	0.294	0.169	1.37378e-51	BS	Gyn-10X-HIC-v5-00012450
Gyn-10X-HIC-v5-000000151	1.02679e-55	0.321285	0.194	0.094	2.46789e-51	BS	Gyn-10X-HIC-v5-00000015
Gyn-10X-HIC-v5-00027257	1.03848e-55	0.585111	0.259	0.155	2.49599e-51	BS	Gyn-10X-HIC-v5-00027257
Gyn-10X-HIC-v5-000058421	1.18676e-55	0.438775	0.383	0.25	2.85238e-51	BS	Gyn-10X-HIC-v5-00005842
Gyn-10X-HIC-v5-000216971	1.33091e-55	0.545919	0.269	0.154	3.19883e-51	BS	Gyn-10X-HIC-v5-00021697
Gyn-10X-HIC-v5-000146941	1.5797e-55	0.443568	0.339	0.205	3.79682e-51	BS	Gyn-10X-HIC-v5-00014694
Gyn-10X-HIC-v5-00019673	1.66344e-55	0.573365	0.441	0.317	3.99809e-51	BS	Gyn-10X-HIC-v5-00019673
Gyn-10X-HIC-v5-00026498	2.14883e-55	0.760939	0.333	0.222	5.16471e-51	BS	Gyn-10X-HIC-v5-00026498
Gyn-10X-HIC-v5-000239311	2.72528e-55	0.525	0.247	0.14	6.55021e-51	BS	Gyn-10X-HIC-v5-00023931
Gyn-10X-HIC-v5-00004637	2.85166e-55	0.497729	0.361	0.235	6.85396e-51	BS	Gyn-10X-HIC-v5-00004637
Gyn-10X-HIC-v5-00024556	6.36686e-55	0.529247	0.216	0.116	1.53027e-50	BS	Gyn-10X-HIC-v5-00024556
Gyn-10X-HIC-v5-00000319	1.07334e-54	0.652626	0.265	0.165	2.57976e-50	BS	Gyn-10X-HIC-v5-00000319
Gyn-10X-HIC-v5-00014039	1.3524e-54	0.458877	0.129	0.054	3.2505e-50	BS	Gyn-10X-HIC-v5-00014039
Gyn-10X-HIC-v5-000174611	2.1705e-54	0.337296	0.647	0.491	5.21681e-50	BS	Gyn-10X-HIC-v5-00017461
Gyn-10X-HIC-v5-00011280	2.9941e-54	0.453146	0.147	0.065	7.19632e-50	BS	Gyn-10X-HIC-v5-00011280
Gyn-10X-HIC-v5-000286801	3.03883e-54	0.463055	0.192	0.096	7.30383e-50	BS	Gyn-10X-HIC-v5-00028680
Gyn-10X-HIC-v5-00005500	3.84012e-54	0.439104	0.327	0.195	9.22972e-50	BS	Gyn-10X-HIC-v5-00005500
Gyn-10X-HIC-v5-00012156	3.88788e-54	0.460041	0.106	0.04	9.34451e-50	BS	Gyn-10X-HIC-v5-00012156
Gyn-10X-HIC-v5-000187271	6.01799e-54	0.611734	0.324	0.21	1.44642e-49	BS	Gyn-10X-HIC-v5-00018727
Gyn-10X-HIC-v5-000138311	9.48328e-54	0.415589	0.331	0.202	2.27931e-49	BS	Gyn-10X-HIC-v5-00013831
Gyn-10X-HIC-v5-000034981	1.30367e-53	0.538594	0.601	0.486	3.13338e-49	BS	Gyn-10X-HIC-v5-00003498
Gyn-10X-HIC-v5-000074961	1.89912e-53	0.367269	0.254	0.144	4.56452e-49	BS	Gyn-10X-HIC-v5-00007496
Gyn-10X-HIC-v5-000122411	2.53465e-53	0.467748	0.284	0.17	6.09204e-49	BS	Gyn-10X-HIC-v5-00012241
Gyn-10X-HIC-v5-00020450	2.55199e-53	0.424372	0.268	0.15	6.13371e-49	BS	Gyn-10X-HIC-v5-00020450
Gyn-10X-HIC-v5-00016245	2.78993e-53	0.699327	0.133	0.059	6.7056e-49	BS	Gyn-10X-HIC-v5-00016245
Gyn-10X-HIC-v5-00011252	3.06385e-53	0.519951	0.173	0.085	7.36395e-49	BS	Gyn-10X-HIC-v5-00011252
Gyn-10X-HIC-v5-00001686	3.31763e-53	0.691434	0.243	0.141	7.97392e-49	BS	Gyn-10X-HIC-v5-00001686
Gyn-10X-HIC-v5-00001184	7.66781e-53	0.439338	0.666	0.545	1.84296e-48	BS	Gyn-10X-HIC-v5-00001184
Gyn-10X-HIC-v5-000266731	7.67297e-53	0.47867	0.31	0.189	1.8442e-48	BS	Gyn-10X-HIC-v5-00026673
Gyn-10X-HIC-v5-00027422	1.11301e-52	0.53604	0.223	0.122	2.67512e-48	BS	Gyn-10X-HIC-v5-00027422
Gyn-10X-HIC-v5-00010040	1.29154e-52	0.447261	0.148	0.067	3.10422e-48	BS	Gyn-10X-HIC-v5-00010040
Gyn-10X-HIC-v5-00015457	1.32334e-52	0.453206	0.273	0.159	3.18065e-48	BS	Gyn-10X-HIC-v5-00015457
Gyn-10X-HIC-v5-000019561	1.82097e-52	0.523556	0.358	0.238	4.37671e-48	BS	Gyn-10X-HIC-v5-00001956
Gyn-10X-HIC-v5-000070621	1.87533e-52	0.502197	0.447	0.32	4.50734e-48	BS	Gyn-10X-HIC-v5-00007062
Gyn-10X-HIC-v5-000137601	2.16939e-52	0.418588	0.293	0.174	5.21413e-48	BS	Gyn-10X-HIC-v5-00013760
Gyn-10X-HIC-v5-00011860	3.51349e-52	0.429861	0.312	0.187	8.44467e-48	BS	Gyn-10X-HIC-v5-00011860
Gyn-10X-HIC-v5-00013777	3.53001e-52	0.525826	0.188	0.094	8.48437e-48	BS	Gyn-10X-HIC-v5-00013777
Gyn-10X-HIC-v5-00020247	3.83138e-52	0.490526	0.279	0.164	9.20872e-48	BS	Gyn-10X-HIC-v5-00020247
Gyn-10X-HIC-v5-000194841	8.2283e-52	0.468391	0.258	0.144	1.97767e-47	BS	Gyn-10X-HIC-v5-00019484
Gyn-10X-HIC-v5-000050751	9.31726e-52	0.552035	0.425	0.304	2.2394e-47	BS	Gyn-10X-HIC-v5-00005075
Gyn-10X-HIC-v5-000078641	9.981e-52	0.427435	0.219	0.116	2.39893e-47	BS	Gyn-10X-HIC-v5-00007864
Gyn-10X-HIC-v5-00001432	1.35996e-51	0.358794	0.287	0.167	3.26865e-47	BS	Gyn-10X-HIC-v5-00001432
Gyn-10X-HIC-v5-00013442	1.70987e-51	0.463226	0.144	0.065	4.10967e-47	BS	Gyn-10X-HIC-v5-00013442
Gyn-10X-HIC-v5-000083611	4.49384e-51	0.304255	0.271	0.155	1.08009e-46	BS	Gyn-10X-HIC-v5-00008361
Gyn-10X-HIC-v5-000088011	5.34454e-51	0.560579	0.428	0.308	1.28456e-46	BS	Gyn-10X-HIC-v5-00008801
Gyn-10X-HIC-v5-000261511	5.82768e-51	0.397497	0.209	0.112	1.40068e-46	BS	Gyn-10X-HIC-v5-00026151
Gyn-10X-HIC-v5-000282811	8.84929e-51	0.465719	0.407	0.281	2.12693e-46	BS	Gyn-10X-HIC-v5-00028281
Gyn-10X-HIC-v5-00011505	9.11719e-51	0.442762	0.25	0.141	2.19132e-46	BS	Gyn-10X-HIC-v5-00011505
Gyn-10X-HIC-v5-00013961	9.65439e-51	0.475341	0.313	0.198	2.32043e-46	BS	Gyn-10X-HIC-v5-00013961
Gyn-10X-HIC-v5-00007073	1.06015e-50	0.402996	0.366	0.235	2.54808e-46	BS	Gyn-10X-HIC-v5-00007073
Gyn-10X-HIC-v5-000046061	1.09329e-50	0.5567	0.389	0.282	2.62772e-46	BS	Gyn-10X-HIC-v5-00004606
Gyn-10X-HIC-v5-00023512	2.00278e-50	0.455545	0.161	0.078	4.81369e-46	BS	Gyn-10X-HIC-v5-00023512
Gyn-10X-HIC-v5-00007338	2.53032e-50	0.431064	0.456	0.31	6.08161e-46	BS	Gyn-10X-HIC-v5-00007338
Gyn-10X-HIC-v5-000137021	3.43764e-50	0.333911	0.461	0.317	8.26236e-46	BS	Gyn-10X-HIC-v5-00013702
Gyn-10X-HIC-v5-000091831	3.83929e-50	0.508379	0.264	0.154	9.22773e-46	BS	Gyn-10X-HIC-v5-00009183
Gyn-10X-HIC-v5-00002546	3.93778e-50	0.65771	0.204	0.111	9.46446e-46	BS	Gyn-10X-HIC-v5-00002546
Gyn-10X-HIC-v5-00021805	5.02937e-50	0.443945	0.167	0.083	1.20881e-45	BS	Gyn-10X-HIC-v5-00021805
Gyn-10X-HIC-v5-000029951	5.1991e-50	0.340874	0.436	0.298	1.2496e-45	BS	Gyn-10X-HIC-v5-00002995
Gyn-10X-HIC-v5-000110541	6.34932e-50	0.258894	0.535	0.39	1.52606e-45	BS	Gyn-10X-HIC-v5-00011054
Gyn-10X-HIC-v5-000233051	6.58869e-50	0.313612	0.326	0.199	1.58359e-45	BS	Gyn-10X-HIC-v5-00023305
Gyn-10X-HIC-v5-00008960	6.92827e-50	0.655339	0.234	0.137	1.66521e-45	BS	Gyn-10X-HIC-v5-00008960
Gyn-10X-HIC-v5-000020891	7.35076e-50	0.385412	0.214	0.116	1.76676e-45	BS	Gyn-10X-HIC-v5-00002089
Gyn-10X-HIC-v5-00028835	1.17022e-49	0.481308	0.332	0.209	2.81263e-45	BS	Gyn-10X-HIC-v5-00028835
Gyn-10X-HIC-v5-00028653	1.59367e-49	0.430702	0.157	0.073	3.83039e-45	BS	Gyn-10X-HIC-v5-00028653
Gyn-10X-HIC-v5-000088041	2.24529e-49	0.461656	0.342	0.223	5.39656e-45	BS	Gyn-10X-HIC-v5-00008804
Gyn-10X-HIC-v5-000222261	2.50368e-49	0.462133	0.169	0.084	6.0176e-45	BS	Gyn-10X-HIC-v5-00022226
Gyn-10X-HIC-v5-00013957	2.87856e-49	0.410779	0.107	0.043	6.91863e-45	BS	Gyn-10X-HIC-v5-00013957
Gyn-10X-HIC-v5-00025211	4.45866e-49	0.557173	0.23	0.132	1.07164e-44	BS	Gyn-10X-HIC-v5-00025211
Gyn-10X-HIC-v5-00011854	7.04457e-49	0.533071	0.197	0.105	1.69316e-44	BS	Gyn-10X-HIC-v5-00011854
Gyn-10X-HIC-v5-00011797	7.81829e-49	0.457302	0.146	0.068	1.87913e-44	BS	Gyn-10X-HIC-v5-00011797
Gyn-10X-HIC-v5-00002746	8.47728e-49	0.362542	0.309	0.187	2.03751e-44	BS	Gyn-10X-HIC-v5-00002746
Gyn-10X-HIC-v5-000278641	1.17133e-48	0.294721	0.14	0.063	2.81529e-44	BS	Gyn-10X-HIC-v5-00027864
Gyn-10X-HIC-v5-00027431	1.44705e-48	0.390861	0.399	0.267	3.47798e-44	BS	Gyn-10X-HIC-v5-00027431
Gyn-10X-HIC-v5-00010317	2.9306e-48	0.417389	0.178	0.09	7.04369e-44	BS	Gyn-10X-HIC-v5-00010317
Gyn-10X-HIC-v5-000241341	4.64052e-48	0.503187	0.337	0.223	1.11535e-43	BS	Gyn-10X-HIC-v5-00024134
Gyn-10X-HIC-v5-000194701	4.79571e-48	0.286904	0.187	0.096	1.15265e-43	BS	Gyn-10X-HIC-v5-00019470
Gyn-10X-HIC-v5-00017440	6.54349e-48	0.402623	0.184	0.093	1.57273e-43	BS	Gyn-10X-HIC-v5-00017440
Gyn-10X-HIC-v5-00005281	2.06142e-47	0.327152	0.186	0.095	4.95463e-43	BS	Gyn-10X-HIC-v5-00005281
Gyn-10X-HIC-v5-00007179	2.6385e-47	0.802644	0.38	0.287	6.34164e-43	BS	Gyn-10X-HIC-v5-00007179
Gyn-10X-HIC-v5-000184441	3.27016e-47	0.298551	0.458	0.319	7.85984e-43	BS	Gyn-10X-HIC-v5-00018444
Gyn-10X-HIC-v5-00009774	3.36742e-47	0.384795	0.108	0.044	8.09359e-43	BS	Gyn-10X-HIC-v5-00009774
Gyn-10X-HIC-v5-000254441	4.94359e-47	0.410486	0.216	0.121	1.18819e-42	BS	Gyn-10X-HIC-v5-00025444
Gyn-10X-HIC-v5-00016852	6.56818e-47	0.507569	0.166	0.085	1.57866e-42	BS	Gyn-10X-HIC-v5-00016852
Gyn-10X-HIC-v5-00027613	7.86889e-47	0.333916	0.122	0.053	1.89129e-42	BS	Gyn-10X-HIC-v5-00027613
Gyn-10X-HIC-v5-000234351	1.8564e-46	0.449425	0.262	0.157	4.46186e-42	BS	Gyn-10X-HIC-v5-00023435
Gyn-10X-HIC-v5-00020581	2.2916e-46	0.383227	0.156	0.076	5.50786e-42	BS	Gyn-10X-HIC-v5-00020581
Gyn-10X-HIC-v5-00015665	3.11207e-46	0.480465	0.131	0.06	7.47986e-42	BS	Gyn-10X-HIC-v5-00015665
Gyn-10X-HIC-v5-000168131	3.3142e-46	0.348084	0.287	0.173	7.96568e-42	BS	Gyn-10X-HIC-v5-00016813
Gyn-10X-HIC-v5-00016126	3.4724e-46	0.420292	0.293	0.181	8.34591e-42	BS	Gyn-10X-HIC-v5-00016126
Gyn-10X-HIC-v5-00025599	3.80355e-46	0.464942	0.176	0.092	9.14183e-42	BS	Gyn-10X-HIC-v5-00025599
Gyn-10X-HIC-v5-000177441	3.91358e-46	0.334053	0.172	0.087	9.4063e-42	BS	Gyn-10X-HIC-v5-00017744
Gyn-10X-HIC-v5-000231861	3.94406e-46	0.483473	0.244	0.145	9.47956e-42	BS	Gyn-10X-HIC-v5-00023186
Gyn-10X-HIC-v5-00016106	4.88496e-46	0.469125	0.212	0.119	1.1741e-41	BS	Gyn-10X-HIC-v5-00016106
Gyn-10X-HIC-v5-000029761	5.70375e-46	0.540685	0.457	0.358	1.3709e-41	BS	Gyn-10X-HIC-v5-00002976
Gyn-10X-HIC-v5-000050231	6.23237e-46	0.574882	0.422	0.322	1.49795e-41	BS	Gyn-10X-HIC-v5-00005023
Gyn-10X-HIC-v5-000145361	6.87027e-46	0.437254	0.208	0.117	1.65127e-41	BS	Gyn-10X-HIC-v5-00014536
Gyn-10X-HIC-v5-000046451	7.98354e-46	0.323265	0.142	0.067	1.91884e-41	BS	Gyn-10X-HIC-v5-00004645
Gyn-10X-HIC-v5-00017725	8.44382e-46	0.439266	0.14	0.066	2.02947e-41	BS	Gyn-10X-HIC-v5-00017725
Gyn-10X-HIC-v5-000274471	1.09347e-45	0.344973	0.173	0.088	2.62815e-41	BS	Gyn-10X-HIC-v5-00027447
Gyn-10X-HIC-v5-00019263	1.17958e-45	0.438599	0.313	0.2	2.83513e-41	BS	Gyn-10X-HIC-v5-00019263
Gyn-10X-HIC-v5-00012114	1.3106e-45	0.420335	0.19	0.099	3.15003e-41	BS	Gyn-10X-HIC-v5-00012114
Gyn-10X-HIC-v5-00014538	1.35926e-45	0.611966	0.336	0.229	3.26699e-41	BS	Gyn-10X-HIC-v5-00014538
Gyn-10X-HIC-v5-000078651	1.67712e-45	0.487969	0.225	0.129	4.03097e-41	BS	Gyn-10X-HIC-v5-00007865
Gyn-10X-HIC-v5-000280531	1.68209e-45	0.351512	0.598	0.499	4.04289e-41	BS	Gyn-10X-HIC-v5-00028053
Gyn-10X-HIC-v5-00020682	1.74848e-45	0.36657	0.448	0.306	4.20246e-41	BS	Gyn-10X-HIC-v5-00020682
Gyn-10X-HIC-v5-00000463	1.81814e-45	0.390045	0.255	0.151	4.36991e-41	BS	Gyn-10X-HIC-v5-00000463
Gyn-10X-HIC-v5-00023645	3.07516e-45	0.449756	0.35	0.24	7.39115e-41	BS	Gyn-10X-HIC-v5-00023645
Gyn-10X-HIC-v5-000105751	3.74631e-45	0.505606	0.292	0.187	9.00426e-41	BS	Gyn-10X-HIC-v5-00010575
Gyn-10X-HIC-v5-00014017	5.22964e-45	0.382012	0.113	0.048	1.25694e-40	BS	Gyn-10X-HIC-v5-00014017
Gyn-10X-HIC-v5-00026444	6.00124e-45	0.455261	0.121	0.054	1.4424e-40	BS	Gyn-10X-HIC-v5-00026444
Gyn-10X-HIC-v5-00006815	6.83673e-45	0.367858	0.247	0.139	1.64321e-40	BS	Gyn-10X-HIC-v5-00006815
Gyn-10X-HIC-v5-00017458	7.19683e-45	0.426362	0.421	0.296	1.72976e-40	BS	Gyn-10X-HIC-v5-00017458
Gyn-10X-HIC-v5-00000740	8.00782e-45	0.422228	0.147	0.072	1.92468e-40	BS	Gyn-10X-HIC-v5-00000740
Gyn-10X-HIC-v5-00000088	1.03332e-44	0.500716	0.532	0.426	2.48359e-40	BS	Gyn-10X-HIC-v5-00000088
Gyn-10X-HIC-v5-00028338	1.0875e-44	0.394018	0.153	0.075	2.61381e-40	BS	Gyn-10X-HIC-v5-00028338
Gyn-10X-HIC-v5-000222221	1.10626e-44	0.412112	0.267	0.164	2.6589e-40	BS	Gyn-10X-HIC-v5-00022222
Gyn-10X-HIC-v5-000176011	1.12161e-44	0.437428	0.225	0.129	2.6958e-40	BS	Gyn-10X-HIC-v5-00017601
Gyn-10X-HIC-v5-000178101	1.25593e-44	0.483497	0.259	0.156	3.01864e-40	BS	Gyn-10X-HIC-v5-00017810
Gyn-10X-HIC-v5-00010454	1.32908e-44	0.380952	0.116	0.051	3.19444e-40	BS	Gyn-10X-HIC-v5-00010454
Gyn-10X-HIC-v5-000243061	1.59722e-44	0.295087	0.202	0.106	3.83891e-40	BS	Gyn-10X-HIC-v5-00024306
Gyn-10X-HIC-v5-00000493	1.70097e-44	0.385879	0.308	0.193	4.08828e-40	BS	Gyn-10X-HIC-v5-00000493
Gyn-10X-HIC-v5-000270571	1.84915e-44	0.314459	0.652	0.542	4.44444e-40	BS	Gyn-10X-HIC-v5-00027057
Gyn-10X-HIC-v5-00017344	2.23837e-44	0.441751	0.578	0.476	5.37992e-40	BS	Gyn-10X-HIC-v5-00017344
Gyn-10X-HIC-v5-00020794	2.32042e-44	0.334288	0.139	0.066	5.57713e-40	BS	Gyn-10X-HIC-v5-00020794
Gyn-10X-HIC-v5-00018212	3.46212e-44	0.441356	0.333	0.221	8.32121e-40	BS	Gyn-10X-HIC-v5-00018212
Gyn-10X-HIC-v5-00019397	3.57932e-44	0.369134	0.234	0.134	8.60289e-40	BS	Gyn-10X-HIC-v5-00019397
Gyn-10X-HIC-v5-00007999	3.95934e-44	0.441403	0.181	0.096	9.51627e-40	BS	Gyn-10X-HIC-v5-00007999
Gyn-10X-HIC-v5-000193341	4.05842e-44	0.286458	0.198	0.108	9.75442e-40	BS	Gyn-10X-HIC-v5-00019334
Gyn-10X-HIC-v5-00022045	4.56143e-44	0.509532	0.249	0.15	1.09634e-39	BS	Gyn-10X-HIC-v5-00022045
Gyn-10X-HIC-v5-00006709	5.98988e-44	0.449585	0.126	0.058	1.43967e-39	BS	Gyn-10X-HIC-v5-00006709
Gyn-10X-HIC-v5-00011713	6.38261e-44	0.275237	0.1	0.042	1.53406e-39	BS	Gyn-10X-HIC-v5-00011713
Gyn-10X-HIC-v5-00009621	1.28913e-43	0.510111	0.312	0.205	3.09843e-39	BS	Gyn-10X-HIC-v5-00009621
Gyn-10X-HIC-v5-00024236	1.76259e-43	0.398477	0.595	0.482	4.2364e-39	BS	Gyn-10X-HIC-v5-00024236
Gyn-10X-HIC-v5-00018737	2.50737e-43	0.366161	0.101	0.041	6.02647e-39	BS	Gyn-10X-HIC-v5-00018737
Gyn-10X-HIC-v5-000211061	3.14898e-43	0.410569	0.352	0.24	7.56856e-39	BS	Gyn-10X-HIC-v5-00021106
Gyn-10X-HIC-v5-00007237	3.27442e-43	0.365466	0.12	0.054	7.87006e-39	BS	Gyn-10X-HIC-v5-00007237
Gyn-10X-HIC-v5-00023146	5.67011e-43	0.365776	0.103	0.044	1.36281e-38	BS	Gyn-10X-HIC-v5-00023146
Gyn-10X-HIC-v5-00028304	7.65121e-43	0.259597	0.118	0.053	1.83897e-38	BS	Gyn-10X-HIC-v5-00028304
Gyn-10X-HIC-v5-00028087	7.91705e-43	0.426546	0.119	0.055	1.90286e-38	BS	Gyn-10X-HIC-v5-00028087
Gyn-10X-HIC-v5-00027087	8.06235e-43	0.554664	0.2	0.113	1.93779e-38	BS	Gyn-10X-HIC-v5-00027087
Gyn-10X-HIC-v5-000104941	9.09516e-43	0.472851	0.337	0.225	2.18602e-38	BS	Gyn-10X-HIC-v5-00010494
Gyn-10X-HIC-v5-00007585	9.25187e-43	0.268535	0.166	0.085	2.22369e-38	BS	Gyn-10X-HIC-v5-00007585
Gyn-10X-HIC-v5-00009486	1.02859e-42	0.408804	0.46	0.333	2.47221e-38	BS	Gyn-10X-HIC-v5-00009486
Gyn-10X-HIC-v5-00016537	1.08125e-42	0.374573	0.393	0.263	2.59877e-38	BS	Gyn-10X-HIC-v5-00016537
Gyn-10X-HIC-v5-000225111	1.2702e-42	0.555911	0.73	0.635	3.05293e-38	BS	Gyn-10X-HIC-v5-00022511
Gyn-10X-HIC-v5-00007545	1.71207e-42	0.410028	0.168	0.088	4.11496e-38	BS	Gyn-10X-HIC-v5-00007545
Gyn-10X-HIC-v5-00004845	2.15612e-42	0.418517	0.389	0.265	5.18224e-38	BS	Gyn-10X-HIC-v5-00004845
Gyn-10X-HIC-v5-000128711	2.4001e-42	0.352577	0.43	0.309	5.76864e-38	BS	Gyn-10X-HIC-v5-00012871
Gyn-10X-HIC-v5-000227641	5.93702e-42	0.397271	0.223	0.125	1.42696e-37	BS	Gyn-10X-HIC-v5-00022764
Gyn-10X-HIC-v5-000129131	6.09098e-42	0.455345	0.172	0.092	1.46397e-37	BS	Gyn-10X-HIC-v5-00012913
Gyn-10X-HIC-v5-000192161	7.79982e-42	0.482592	0.191	0.107	1.87469e-37	BS	Gyn-10X-HIC-v5-00019216
Gyn-10X-HIC-v5-00018878	8.79924e-42	0.379472	0.18	0.1	2.1149e-37	BS	Gyn-10X-HIC-v5-00018878
Gyn-10X-HIC-v5-00026127	8.88456e-42	0.386206	0.182	0.099	2.1354e-37	BS	Gyn-10X-HIC-v5-00026127
Gyn-10X-HIC-v5-00003338	9.22991e-42	0.593892	0.2	0.116	2.21841e-37	BS	Gyn-10X-HIC-v5-00003338
Gyn-10X-HIC-v5-00006914	1.01447e-41	0.43002	0.101	0.043	2.43827e-37	BS	Gyn-10X-HIC-v5-00006914
Gyn-10X-HIC-v5-000129291	1.53127e-41	0.339651	0.236	0.141	3.68042e-37	BS	Gyn-10X-HIC-v5-00012929
Gyn-10X-HIC-v5-000114531	1.57816e-41	0.356906	0.276	0.175	3.79311e-37	BS	Gyn-10X-HIC-v5-00011453
Gyn-10X-HIC-v5-00027480	2.52609e-41	0.269599	0.14	0.068	6.07145e-37	BS	Gyn-10X-HIC-v5-00027480
Gyn-10X-HIC-v5-000003011	2.63186e-41	0.318557	0.197	0.109	6.32567e-37	BS	Gyn-10X-HIC-v5-00000301
Gyn-10X-HIC-v5-000081431	3.20608e-41	0.316468	0.252	0.15	7.70582e-37	BS	Gyn-10X-HIC-v5-00008143
Gyn-10X-HIC-v5-000240131	3.85196e-41	0.33738	0.152	0.076	9.2582e-37	BS	Gyn-10X-HIC-v5-00024013
Gyn-10X-HIC-v5-00011728	3.86215e-41	0.927888	0.369	0.288	9.28268e-37	BS	Gyn-10X-HIC-v5-00011728
Gyn-10X-HIC-v5-000233841	4.60639e-41	0.384974	0.466	0.356	1.10715e-36	BS	Gyn-10X-HIC-v5-00023384
Gyn-10X-HIC-v5-000039261	6.43594e-41	0.446152	0.276	0.18	1.54688e-36	BS	Gyn-10X-HIC-v5-00003926
Gyn-10X-HIC-v5-00012277	6.65103e-41	0.336276	0.109	0.048	1.59857e-36	BS	Gyn-10X-HIC-v5-00012277
Gyn-10X-HIC-v5-00013266	7.66258e-41	0.330535	0.2	0.111	1.8417e-36	BS	Gyn-10X-HIC-v5-00013266
Gyn-10X-HIC-v5-000065131	9.4934e-41	0.357154	0.258	0.159	2.28174e-36	BS	Gyn-10X-HIC-v5-00006513
Gyn-10X-HIC-v5-00020940	1.2519e-40	0.384679	0.15	0.077	3.00894e-36	BS	Gyn-10X-HIC-v5-00020940
Gyn-10X-HIC-v5-00029068	1.48909e-40	0.364865	0.188	0.105	3.57902e-36	BS	Gyn-10X-HIC-v5-00029068
Gyn-10X-HIC-v5-00013113	1.58338e-40	0.329011	0.103	0.044	3.80565e-36	BS	Gyn-10X-HIC-v5-00013113
Gyn-10X-HIC-v5-00030304	1.68209e-40	0.357036	0.113	0.051	4.04291e-36	BS	Gyn-10X-HIC-v5-00030304
Gyn-10X-HIC-v5-00010514	2.69526e-40	0.268905	0.124	0.057	6.47805e-36	BS	Gyn-10X-HIC-v5-00010514
Gyn-10X-HIC-v5-00000675	2.71262e-40	0.403837	0.516	0.404	6.51978e-36	BS	Gyn-10X-HIC-v5-00000675
Gyn-10X-HIC-v5-00016671	2.87709e-40	0.44568	0.176	0.098	6.91509e-36	BS	Gyn-10X-HIC-v5-00016671
Gyn-10X-HIC-v5-00025009	2.9242e-40	0.409883	0.188	0.107	7.0283e-36	BS	Gyn-10X-HIC-v5-00025009
Gyn-10X-HIC-v5-00005501	4.65181e-40	0.659598	0.295	0.203	1.11806e-35	BS	Gyn-10X-HIC-v5-00005501
Gyn-10X-HIC-v5-00000281	5.71074e-40	0.292708	0.26	0.156	1.37258e-35	BS	Gyn-10X-HIC-v5-00000281
Gyn-10X-HIC-v5-00029656	6.81894e-40	0.38972	0.14	0.07	1.63893e-35	BS	Gyn-10X-HIC-v5-00029656
Gyn-10X-HIC-v5-000258361	6.90715e-40	0.551852	0.4	0.307	1.66013e-35	BS	Gyn-10X-HIC-v5-00025836
Gyn-10X-HIC-v5-00008747	7.13746e-40	0.452959	0.185	0.104	1.71549e-35	BS	Gyn-10X-HIC-v5-00008747
Gyn-10X-HIC-v5-00002506	8.09526e-40	0.285781	0.116	0.054	1.9457e-35	BS	Gyn-10X-HIC-v5-00002506
Gyn-10X-HIC-v5-000193501	8.36223e-40	0.329229	0.191	0.106	2.00986e-35	BS	Gyn-10X-HIC-v5-00019350
Gyn-10X-HIC-v5-00008240	8.42681e-40	0.346547	0.141	0.07	2.02538e-35	BS	Gyn-10X-HIC-v5-00008240
Gyn-10X-HIC-v5-00000366	9.9018e-40	0.399661	0.173	0.093	2.3799e-35	BS	Gyn-10X-HIC-v5-00000366
Gyn-10X-HIC-v5-00024995	1.00544e-39	0.321608	0.182	0.102	2.41656e-35	BS	Gyn-10X-HIC-v5-00024995
Gyn-10X-HIC-v5-000095691	1.02217e-39	0.409609	0.361	0.249	2.45679e-35	BS	Gyn-10X-HIC-v5-00009569
Gyn-10X-HIC-v5-00025547	1.04704e-39	0.360505	0.133	0.064	2.51655e-35	BS	Gyn-10X-HIC-v5-00025547
Gyn-10X-HIC-v5-00016011	1.23979e-39	0.382186	0.31	0.199	2.97984e-35	BS	Gyn-10X-HIC-v5-00016011
Gyn-10X-HIC-v5-00028528	1.46004e-39	0.390602	0.221	0.132	3.5092e-35	BS	Gyn-10X-HIC-v5-00028528
Gyn-10X-HIC-v5-000078421	1.46235e-39	0.466577	0.312	0.212	3.51476e-35	BS	Gyn-10X-HIC-v5-00007842
Gyn-10X-HIC-v5-00011236	1.47686e-39	0.353229	0.173	0.092	3.54963e-35	BS	Gyn-10X-HIC-v5-00011236
Gyn-10X-HIC-v5-00008687	1.62168e-39	0.414061	0.278	0.173	3.8977e-35	BS	Gyn-10X-HIC-v5-00008687
Gyn-10X-HIC-v5-00022823	1.6428e-39	0.39774	0.106	0.047	3.94847e-35	BS	Gyn-10X-HIC-v5-00022823
Gyn-10X-HIC-v5-000086161	1.69762e-39	0.780663	0.554	0.458	4.08023e-35	BS	Gyn-10X-HIC-v5-00008616
Gyn-10X-HIC-v5-00006541	1.82775e-39	0.42653	0.428	0.31	4.393e-35	BS	Gyn-10X-HIC-v5-00006541
Gyn-10X-HIC-v5-00028397	2.13036e-39	0.596222	0.128	0.064	5.12033e-35	BS	Gyn-10X-HIC-v5-00028397
Gyn-10X-HIC-v5-000285791	2.15912e-39	0.41837	0.543	0.446	5.18944e-35	BS	Gyn-10X-HIC-v5-00028579
Gyn-10X-HIC-v5-00016310	2.33507e-39	0.382947	0.235	0.14	5.61234e-35	BS	Gyn-10X-HIC-v5-00016310
Gyn-10X-HIC-v5-00026909	2.47218e-39	0.268045	0.114	0.053	5.94189e-35	BS	Gyn-10X-HIC-v5-00026909
Gyn-10X-HIC-v5-00019472	2.5182e-39	0.378557	0.39	0.27	6.05249e-35	BS	Gyn-10X-HIC-v5-00019472
Gyn-10X-HIC-v5-00011955	3.70702e-39	0.504237	0.205	0.119	8.90982e-35	BS	Gyn-10X-HIC-v5-00011955
Gyn-10X-HIC-v5-000015801	4.38123e-39	0.32385	0.268	0.17	1.05303e-34	BS	Gyn-10X-HIC-v5-00001580
Gyn-10X-HIC-v5-00001251	5.60669e-39	0.396709	0.181	0.101	1.34757e-34	BS	Gyn-10X-HIC-v5-00001251
Gyn-10X-HIC-v5-00009127	5.75088e-39	0.421995	0.195	0.11	1.38222e-34	BS	Gyn-10X-HIC-v5-00009127
Gyn-10X-HIC-v5-000194031	7.28342e-39	0.358172	0.347	0.24	1.75057e-34	BS	Gyn-10X-HIC-v5-00019403
Gyn-10X-HIC-v5-000230481	8.11576e-39	0.400467	0.308	0.204	1.95062e-34	BS	Gyn-10X-HIC-v5-00023048
Gyn-10X-HIC-v5-00024974	9.1723e-39	0.397909	0.126	0.06	2.20456e-34	BS	Gyn-10X-HIC-v5-00024974
Gyn-10X-HIC-v5-00012856	9.69179e-39	0.396575	0.25	0.153	2.32942e-34	BS	Gyn-10X-HIC-v5-00012856
Gyn-10X-HIC-v5-000294421	1.02026e-38	0.741333	0.338	0.255	2.4522e-34	BS	Gyn-10X-HIC-v5-00029442
Gyn-10X-HIC-v5-00028242	1.02329e-38	0.420644	0.102	0.045	2.45947e-34	BS	Gyn-10X-HIC-v5-00028242
Gyn-10X-HIC-v5-000282281	1.08745e-38	0.455864	0.286	0.185	2.61368e-34	BS	Gyn-10X-HIC-v5-00028228
Gyn-10X-HIC-v5-000197761	2.23706e-38	0.44151	0.251	0.159	5.37678e-34	BS	Gyn-10X-HIC-v5-00019776
Gyn-10X-HIC-v5-00006190	2.2553e-38	0.472994	0.269	0.175	5.42062e-34	BS	Gyn-10X-HIC-v5-00006190
Gyn-10X-HIC-v5-00014065	2.67771e-38	0.43501	0.152	0.079	6.43587e-34	BS	Gyn-10X-HIC-v5-00014065
Gyn-10X-HIC-v5-00012705	3.47692e-38	0.60699	0.177	0.102	8.35677e-34	BS	Gyn-10X-HIC-v5-00012705
Gyn-10X-HIC-v5-00028667	3.83969e-38	0.382931	0.14	0.072	9.22871e-34	BS	Gyn-10X-HIC-v5-00028667
Gyn-10X-HIC-v5-000066501	3.96999e-38	0.346287	0.202	0.118	9.54188e-34	BS	Gyn-10X-HIC-v5-00006650
Gyn-10X-HIC-v5-00021970	6.10098e-38	0.354254	0.208	0.123	1.46637e-33	BS	Gyn-10X-HIC-v5-00021970
Gyn-10X-HIC-v5-00016561	9.09772e-38	0.422795	0.285	0.193	2.18664e-33	BS	Gyn-10X-HIC-v5-00016561
Gyn-10X-HIC-v5-00010233	1.07476e-37	0.398152	0.293	0.194	2.58319e-33	BS	Gyn-10X-HIC-v5-00010233
Gyn-10X-HIC-v5-00027795	1.20774e-37	0.436273	0.231	0.141	2.90281e-33	BS	Gyn-10X-HIC-v5-00027795
Gyn-10X-HIC-v5-000080751	1.51991e-37	0.311933	0.221	0.132	3.65309e-33	BS	Gyn-10X-HIC-v5-00008075
Gyn-10X-HIC-v5-00025795	1.60653e-37	0.407322	0.207	0.121	3.86129e-33	BS	Gyn-10X-HIC-v5-00025795
Gyn-10X-HIC-v5-000160271	2.23576e-37	0.341987	0.58	0.467	5.37365e-33	BS	Gyn-10X-HIC-v5-00016027
Gyn-10X-HIC-v5-00016963	2.31152e-37	0.316862	0.326	0.214	5.55574e-33	BS	Gyn-10X-HIC-v5-00016963
Gyn-10X-HIC-v5-00003738	2.5965e-37	0.424393	0.145	0.08	6.24068e-33	BS	Gyn-10X-HIC-v5-00003738
Gyn-10X-HIC-v5-00008283	3.03354e-37	0.256185	0.709	0.585	7.29111e-33	BS	Gyn-10X-HIC-v5-00008283
Gyn-10X-HIC-v5-00024922	3.21075e-37	0.342053	0.191	0.109	7.71703e-33	BS	Gyn-10X-HIC-v5-00024922
Gyn-10X-HIC-v5-00020106	4.37368e-37	0.445687	0.305	0.205	1.05121e-32	BS	Gyn-10X-HIC-v5-00020106
Gyn-10X-HIC-v5-00029934	4.39248e-37	0.353755	0.264	0.167	1.05573e-32	BS	Gyn-10X-HIC-v5-00029934
Gyn-10X-HIC-v5-00024759	6.10476e-37	0.398874	0.466	0.353	1.46728e-32	BS	Gyn-10X-HIC-v5-00024759
Gyn-10X-HIC-v5-00011165	8.74995e-37	0.342329	0.161	0.087	2.10305e-32	BS	Gyn-10X-HIC-v5-00011165
Gyn-10X-HIC-v5-000065311	9.03729e-37	0.286269	0.178	0.098	2.17211e-32	BS	Gyn-10X-HIC-v5-00006531
Gyn-10X-HIC-v5-00023606	9.48792e-37	0.350304	0.184	0.106	2.28042e-32	BS	Gyn-10X-HIC-v5-00023606
Gyn-10X-HIC-v5-000258931	1.00632e-36	0.530799	0.238	0.15	2.41868e-32	BS	Gyn-10X-HIC-v5-00025893
Gyn-10X-HIC-v5-00025987	2.29049e-36	0.372909	0.308	0.207	5.5052e-32	BS	Gyn-10X-HIC-v5-00025987
Gyn-10X-HIC-v5-000118911	2.31809e-36	0.354654	0.358	0.249	5.57152e-32	BS	Gyn-10X-HIC-v5-00011891
Gyn-10X-HIC-v5-000040711	2.77536e-36	0.418627	0.298	0.197	6.67057e-32	BS	Gyn-10X-HIC-v5-00004071
Gyn-10X-HIC-v5-00024358	3.41111e-36	0.356779	0.118	0.056	8.1986e-32	BS	Gyn-10X-HIC-v5-00024358
Gyn-10X-HIC-v5-00023576	3.42234e-36	0.299749	0.107	0.049	8.22559e-32	BS	Gyn-10X-HIC-v5-00023576
Gyn-10X-HIC-v5-00012739	3.67362e-36	0.31851	0.103	0.046	8.82954e-32	BS	Gyn-10X-HIC-v5-00012739
Gyn-10X-HIC-v5-000072171	4.21083e-36	0.32736	0.341	0.235	1.01207e-31	BS	Gyn-10X-HIC-v5-00007217
Gyn-10X-HIC-v5-000255051	4.31936e-36	0.522015	0.445	0.351	1.03816e-31	BS	Gyn-10X-HIC-v5-00025505
Gyn-10X-HIC-v5-00007102	4.41311e-36	0.350997	0.142	0.073	1.06069e-31	BS	Gyn-10X-HIC-v5-00007102
Gyn-10X-HIC-v5-00024110	5.26912e-36	0.322737	0.146	0.076	1.26643e-31	BS	Gyn-10X-HIC-v5-00024110
Gyn-10X-HIC-v5-000007791	5.30909e-36	0.352617	0.188	0.107	1.27604e-31	BS	Gyn-10X-HIC-v5-00000779
Gyn-10X-HIC-v5-00018518	5.75907e-36	0.406212	0.134	0.07	1.38419e-31	BS	Gyn-10X-HIC-v5-00018518
Gyn-10X-HIC-v5-00020653	5.82189e-36	0.370345	0.226	0.135	1.39929e-31	BS	Gyn-10X-HIC-v5-00020653
Gyn-10X-HIC-v5-00019384	6.09541e-36	0.419538	0.176	0.099	1.46503e-31	BS	Gyn-10X-HIC-v5-00019384
Gyn-10X-HIC-v5-000156111	7.02764e-36	0.330163	0.34	0.238	1.68909e-31	BS	Gyn-10X-HIC-v5-00015611
Gyn-10X-HIC-v5-000184341	7.15938e-36	0.3418	0.223	0.135	1.72076e-31	BS	Gyn-10X-HIC-v5-00018434
Gyn-10X-HIC-v5-00009114	8.28058e-36	0.39091	0.306	0.202	1.99024e-31	BS	Gyn-10X-HIC-v5-00009114
Gyn-10X-HIC-v5-00002107	1.12509e-35	0.429751	0.193	0.113	2.70416e-31	BS	Gyn-10X-HIC-v5-00002107
Gyn-10X-HIC-v5-00019490	1.1435e-35	0.3743	0.259	0.166	2.7484e-31	BS	Gyn-10X-HIC-v5-00019490
Gyn-10X-HIC-v5-00004980	1.19818e-35	0.3451	0.416	0.303	2.87982e-31	BS	Gyn-10X-HIC-v5-00004980
Gyn-10X-HIC-v5-00025331	1.63416e-35	0.333893	0.181	0.101	3.9277e-31	BS	Gyn-10X-HIC-v5-00025331
Gyn-10X-HIC-v5-00025195	2.0424e-35	0.300281	0.139	0.071	4.9089e-31	BS	Gyn-10X-HIC-v5-00025195
Gyn-10X-HIC-v5-00027335	2.28868e-35	0.345835	0.188	0.105	5.50085e-31	BS	Gyn-10X-HIC-v5-00027335
Gyn-10X-HIC-v5-00022526	2.31126e-35	0.29918	0.159	0.089	5.55512e-31	BS	Gyn-10X-HIC-v5-00022526
Gyn-10X-HIC-v5-00011702	2.40637e-35	0.473385	0.258	0.169	5.78372e-31	BS	Gyn-10X-HIC-v5-00011702
Gyn-10X-HIC-v5-00012905	2.61526e-35	0.267984	0.234	0.141	6.28579e-31	BS	Gyn-10X-HIC-v5-00012905
Gyn-10X-HIC-v5-00010798	2.69743e-35	0.551314	0.243	0.159	6.48328e-31	BS	Gyn-10X-HIC-v5-00010798
Gyn-10X-HIC-v5-00012952	3.17468e-35	0.55778	0.221	0.14	7.63034e-31	BS	Gyn-10X-HIC-v5-00012952
Gyn-10X-HIC-v5-00021561	3.68457e-35	0.698196	0.14	0.077	8.85587e-31	BS	Gyn-10X-HIC-v5-00021561
Gyn-10X-HIC-v5-000179601	3.90445e-35	0.470351	0.313	0.224	9.38435e-31	BS	Gyn-10X-HIC-v5-00017960
Gyn-10X-HIC-v5-00025494	5.13584e-35	0.440942	0.25	0.16	1.2344e-30	BS	Gyn-10X-HIC-v5-00025494
Gyn-10X-HIC-v5-00019483	5.55741e-35	0.368519	0.115	0.056	1.33572e-30	BS	Gyn-10X-HIC-v5-00019483
Gyn-10X-HIC-v5-00021948	6.20263e-35	0.423094	0.131	0.067	1.4908e-30	BS	Gyn-10X-HIC-v5-00021948
Gyn-10X-HIC-v5-00003388	6.26804e-35	0.391364	0.184	0.107	1.50652e-30	BS	Gyn-10X-HIC-v5-00003388
Gyn-10X-HIC-v5-000210241	9.94271e-35	0.504093	0.209	0.128	2.38973e-30	BS	Gyn-10X-HIC-v5-00021024
Gyn-10X-HIC-v5-000138931	1.02252e-34	0.264229	0.171	0.096	2.45763e-30	BS	Gyn-10X-HIC-v5-00013893
Gyn-10X-HIC-v5-00028335	1.26371e-34	0.293651	0.152	0.081	3.03732e-30	BS	Gyn-10X-HIC-v5-00028335
Gyn-10X-HIC-v5-000100011	1.27299e-34	0.396177	0.181	0.105	3.05964e-30	BS	Gyn-10X-HIC-v5-00010001
Gyn-10X-HIC-v5-00020804	1.44347e-34	0.401087	0.263	0.168	3.46938e-30	BS	Gyn-10X-HIC-v5-00020804
Gyn-10X-HIC-v5-000081041	1.47403e-34	0.28136	0.283	0.186	3.54283e-30	BS	Gyn-10X-HIC-v5-00008104
Gyn-10X-HIC-v5-00023222	1.58211e-34	0.355147	0.172	0.097	3.80259e-30	BS	Gyn-10X-HIC-v5-00023222
Gyn-10X-HIC-v5-00020950	1.86031e-34	0.456077	0.237	0.151	4.47125e-30	BS	Gyn-10X-HIC-v5-00020950
Gyn-10X-HIC-v5-00008784	1.8909e-34	0.366674	0.285	0.187	4.54477e-30	BS	Gyn-10X-HIC-v5-00008784
Gyn-10X-HIC-v5-00010335	1.91577e-34	0.439874	0.411	0.309	4.60455e-30	BS	Gyn-10X-HIC-v5-00010335
Gyn-10X-HIC-v5-000183461	1.95553e-34	0.261136	0.269	0.17	4.70013e-30	BS	Gyn-10X-HIC-v5-00018346
Gyn-10X-HIC-v5-000237561	2.50591e-34	0.389656	0.416	0.317	6.02296e-30	BS	Gyn-10X-HIC-v5-00023756
Gyn-10X-HIC-v5-000217441	3.01977e-34	0.529886	0.285	0.197	7.25801e-30	BS	Gyn-10X-HIC-v5-00021744
Gyn-10X-HIC-v5-00010702	4.50743e-34	0.355506	0.146	0.078	1.08336e-29	BS	Gyn-10X-HIC-v5-00010702
Gyn-10X-HIC-v5-00010603	5.80292e-34	0.472823	0.169	0.097	1.39473e-29	BS	Gyn-10X-HIC-v5-00010603
Gyn-10X-HIC-v5-000154481	7.0632e-34	0.32529	0.175	0.099	1.69764e-29	BS	Gyn-10X-HIC-v5-00015448
Gyn-10X-HIC-v5-000288431	7.47425e-34	0.394452	0.298	0.203	1.79644e-29	BS	Gyn-10X-HIC-v5-00028843
Gyn-10X-HIC-v5-000179731	8.37988e-34	0.359613	0.235	0.148	2.0141e-29	BS	Gyn-10X-HIC-v5-00017973
Gyn-10X-HIC-v5-00012299	8.38101e-34	0.334303	0.11	0.053	2.01437e-29	BS	Gyn-10X-HIC-v5-00012299
Gyn-10X-HIC-v5-00030451	1.05913e-33	0.451437	0.266	0.175	2.54562e-29	BS	Gyn-10X-HIC-v5-00030451
Gyn-10X-HIC-v5-000171911	1.07131e-33	0.318463	0.279	0.183	2.57489e-29	BS	Gyn-10X-HIC-v5-00017191
Gyn-10X-HIC-v5-000083341	1.13718e-33	0.409182	0.213	0.133	2.73322e-29	BS	Gyn-10X-HIC-v5-00008334
Gyn-10X-HIC-v5-00026615	1.2915e-33	0.331628	0.241	0.149	3.10412e-29	BS	Gyn-10X-HIC-v5-00026615
Gyn-10X-HIC-v5-00013391	1.39242e-33	0.326461	0.175	0.099	3.34668e-29	BS	Gyn-10X-HIC-v5-00013391
Gyn-10X-HIC-v5-00004194	1.50875e-33	0.287337	0.162	0.09	3.62629e-29	BS	Gyn-10X-HIC-v5-00004194
Gyn-10X-HIC-v5-000107491	2.33867e-33	0.325414	0.146	0.078	5.62098e-29	BS	Gyn-10X-HIC-v5-00010749
Gyn-10X-HIC-v5-00007950	3.59182e-33	0.320603	0.132	0.067	8.63293e-29	BS	Gyn-10X-HIC-v5-00007950
Gyn-10X-HIC-v5-00010308	4.63258e-33	0.425955	0.407	0.31	1.11344e-28	BS	Gyn-10X-HIC-v5-00010308
Gyn-10X-HIC-v5-000031461	4.8278e-33	0.329364	0.461	0.358	1.16036e-28	BS	Gyn-10X-HIC-v5-00003146
Gyn-10X-HIC-v5-00025156	4.95142e-33	0.261352	0.26	0.166	1.19007e-28	BS	Gyn-10X-HIC-v5-00025156
Gyn-10X-HIC-v5-00012118	5.37602e-33	0.42628	0.311	0.216	1.29213e-28	BS	Gyn-10X-HIC-v5-00012118
Gyn-10X-HIC-v5-000165221	7.54468e-33	0.310896	0.117	0.059	1.81336e-28	BS	Gyn-10X-HIC-v5-00016522
Gyn-10X-HIC-v5-000017161	8.45287e-33	0.368119	0.191	0.116	2.03165e-28	BS	Gyn-10X-HIC-v5-00001716
Gyn-10X-HIC-v5-000061071	1.02423e-32	0.361157	0.467	0.365	2.46174e-28	BS	Gyn-10X-HIC-v5-00006107
Gyn-10X-HIC-v5-00012438	1.02557e-32	0.329883	0.314	0.216	2.46496e-28	BS	Gyn-10X-HIC-v5-00012438
Gyn-10X-HIC-v5-000242211	1.03743e-32	0.265238	0.17	0.096	2.49345e-28	BS	Gyn-10X-HIC-v5-00024221
Gyn-10X-HIC-v5-00010255	1.11893e-32	0.401065	0.117	0.058	2.68935e-28	BS	Gyn-10X-HIC-v5-00010255
Gyn-10X-HIC-v5-00011589	1.16114e-32	0.414888	0.192	0.115	2.79079e-28	BS	Gyn-10X-HIC-v5-00011589
Gyn-10X-HIC-v5-00019939	1.2066e-32	0.308354	0.171	0.097	2.90006e-28	BS	Gyn-10X-HIC-v5-00019939
Gyn-10X-HIC-v5-00003859	1.23989e-32	0.369057	0.176	0.101	2.98007e-28	BS	Gyn-10X-HIC-v5-00003859
Gyn-10X-HIC-v5-00030604	1.64859e-32	0.343441	0.134	0.07	3.9624e-28	BS	Gyn-10X-HIC-v5-00030604
Gyn-10X-HIC-v5-00018286	1.65175e-32	0.340957	0.134	0.07	3.96997e-28	BS	Gyn-10X-HIC-v5-00018286
Gyn-10X-HIC-v5-00006947	1.76723e-32	0.45887	0.221	0.141	4.24753e-28	BS	Gyn-10X-HIC-v5-00006947
Gyn-10X-HIC-v5-00004755	2.1406e-32	0.440623	0.159	0.091	5.14494e-28	BS	Gyn-10X-HIC-v5-00004755
Gyn-10X-HIC-v5-000127381	2.72658e-32	0.434299	0.357	0.263	6.55333e-28	BS	Gyn-10X-HIC-v5-00012738
Gyn-10X-HIC-v5-00021220	3.37797e-32	0.401179	0.221	0.142	8.11894e-28	BS	Gyn-10X-HIC-v5-00021220
Gyn-10X-HIC-v5-00030075	3.82159e-32	0.317506	0.161	0.09	9.1852e-28	BS	Gyn-10X-HIC-v5-00030075
Gyn-10X-HIC-v5-00024997	4.05338e-32	0.361417	0.157	0.088	9.74229e-28	BS	Gyn-10X-HIC-v5-00024997
Gyn-10X-HIC-v5-00024170	5.34172e-32	0.399212	0.427	0.329	1.28388e-27	BS	Gyn-10X-HIC-v5-00024170
Gyn-10X-HIC-v5-000289691	7.06294e-32	0.340357	0.148	0.082	1.69758e-27	BS	Gyn-10X-HIC-v5-00028969
Gyn-10X-HIC-v5-00013795	8.0228e-32	0.408688	0.208	0.128	1.92828e-27	BS	Gyn-10X-HIC-v5-00013795
Gyn-10X-HIC-v5-00001276	8.03006e-32	0.292731	0.241	0.151	1.93002e-27	BS	Gyn-10X-HIC-v5-00001276
Gyn-10X-HIC-v5-000018551	1.02026e-31	0.287117	0.159	0.09	2.45219e-27	BS	Gyn-10X-HIC-v5-00001855
Gyn-10X-HIC-v5-000218231	1.04054e-31	0.255514	0.146	0.08	2.50094e-27	BS	Gyn-10X-HIC-v5-00021823
Gyn-10X-HIC-v5-000296881	1.10239e-31	0.445719	0.153	0.086	2.64959e-27	BS	Gyn-10X-HIC-v5-00029688
Gyn-10X-HIC-v5-00018422	1.14067e-31	0.267398	0.145	0.078	2.74159e-27	BS	Gyn-10X-HIC-v5-00018422
Gyn-10X-HIC-v5-00017711	1.17167e-31	0.26001	0.186	0.107	2.81611e-27	BS	Gyn-10X-HIC-v5-00017711
Gyn-10X-HIC-v5-00009181	1.20983e-31	0.476667	0.178	0.107	2.90783e-27	BS	Gyn-10X-HIC-v5-00009181
Gyn-10X-HIC-v5-00026171	1.47877e-31	0.33142	0.182	0.106	3.55423e-27	BS	Gyn-10X-HIC-v5-00026171
Gyn-10X-HIC-v5-00012697	1.88057e-31	0.310392	0.101	0.048	4.51994e-27	BS	Gyn-10X-HIC-v5-00012697
Gyn-10X-HIC-v5-00011880	2.07451e-31	0.305618	0.318	0.213	4.98609e-27	BS	Gyn-10X-HIC-v5-00011880
Gyn-10X-HIC-v5-00020467	2.12691e-31	0.270966	0.169	0.096	5.11202e-27	BS	Gyn-10X-HIC-v5-00020467
Gyn-10X-HIC-v5-00028603	2.24892e-31	0.269955	0.245	0.154	5.40527e-27	BS	Gyn-10X-HIC-v5-00028603
Gyn-10X-HIC-v5-00015020	2.61263e-31	0.345259	0.114	0.057	6.27946e-27	BS	Gyn-10X-HIC-v5-00015020
Gyn-10X-HIC-v5-000088101	2.64941e-31	0.31049	0.224	0.14	6.36787e-27	BS	Gyn-10X-HIC-v5-00008810
Gyn-10X-HIC-v5-00008394	2.69334e-31	0.284317	0.171	0.096	6.47344e-27	BS	Gyn-10X-HIC-v5-00008394
Gyn-10X-HIC-v5-000243071	3.04262e-31	0.253128	0.48	0.368	7.31295e-27	BS	Gyn-10X-HIC-v5-00024307
Gyn-10X-HIC-v5-000061681	3.04746e-31	0.513945	0.185	0.114	7.32456e-27	BS	Gyn-10X-HIC-v5-00006168
Gyn-10X-HIC-v5-00015959	3.13134e-31	0.305884	0.309	0.21	7.52617e-27	BS	Gyn-10X-HIC-v5-00015959
Gyn-10X-HIC-v5-000120451	3.64506e-31	0.410033	0.294	0.205	8.7609e-27	BS	Gyn-10X-HIC-v5-00012045
Gyn-10X-HIC-v5-00026565	4.90543e-31	0.383996	0.349	0.249	1.17902e-26	BS	Gyn-10X-HIC-v5-00026565
Gyn-10X-HIC-v5-00023767	5.837e-31	0.384095	0.22	0.139	1.40292e-26	BS	Gyn-10X-HIC-v5-00023767
Gyn-10X-HIC-v5-00023535	6.2149e-31	0.317788	0.108	0.053	1.49375e-26	BS	Gyn-10X-HIC-v5-00023535
Gyn-10X-HIC-v5-00015275	6.64585e-31	0.545821	0.262	0.182	1.59733e-26	BS	Gyn-10X-HIC-v5-00015275
Gyn-10X-HIC-v5-000232341	1.08687e-30	0.304319	0.225	0.143	2.61229e-26	BS	Gyn-10X-HIC-v5-00023234
Gyn-10X-HIC-v5-00008984	1.14367e-30	0.291541	0.152	0.083	2.74882e-26	BS	Gyn-10X-HIC-v5-00008984
Gyn-10X-HIC-v5-000163771	1.52468e-30	0.397656	0.28	0.194	3.66456e-26	BS	Gyn-10X-HIC-v5-00016377
Gyn-10X-HIC-v5-00005054	1.57786e-30	0.442937	0.38	0.285	3.79238e-26	BS	Gyn-10X-HIC-v5-00005054
Gyn-10X-HIC-v5-00030371	1.60709e-30	0.314456	0.151	0.084	3.86264e-26	BS	Gyn-10X-HIC-v5-00030371
Gyn-10X-HIC-v5-00003401	1.98421e-30	0.307037	0.347	0.245	4.76906e-26	BS	Gyn-10X-HIC-v5-00003401
Gyn-10X-HIC-v5-000205311	2.12287e-30	0.284442	0.136	0.074	5.10231e-26	BS	Gyn-10X-HIC-v5-00020531
Gyn-10X-HIC-v5-00010703	2.4086e-30	0.300473	0.105	0.051	5.78907e-26	BS	Gyn-10X-HIC-v5-00010703
Gyn-10X-HIC-v5-00018466	2.49825e-30	0.468927	0.157	0.092	6.00454e-26	BS	Gyn-10X-HIC-v5-00018466
Gyn-10X-HIC-v5-00025989	2.51182e-30	0.257273	0.288	0.19	6.03715e-26	BS	Gyn-10X-HIC-v5-00025989
Gyn-10X-HIC-v5-00016459	2.97118e-30	0.358438	0.45	0.35	7.14123e-26	BS	Gyn-10X-HIC-v5-00016459
Gyn-10X-HIC-v5-00004129	3.35543e-30	0.371896	0.194	0.121	8.06477e-26	BS	Gyn-10X-HIC-v5-00004129
Gyn-10X-HIC-v5-00021267	3.47949e-30	0.334878	0.231	0.149	8.36297e-26	BS	Gyn-10X-HIC-v5-00021267
Gyn-10X-HIC-v5-00018844	4.66365e-30	0.674638	0.324	0.255	1.12091e-25	BS	Gyn-10X-HIC-v5-00018844
Gyn-10X-HIC-v5-000279071	4.69715e-30	0.407538	0.283	0.197	1.12896e-25	BS	Gyn-10X-HIC-v5-00027907
Gyn-10X-HIC-v5-00022521	5.32568e-30	0.349867	0.103	0.051	1.28003e-25	BS	Gyn-10X-HIC-v5-00022521
Gyn-10X-HIC-v5-00008419	5.6883e-30	0.32439	0.178	0.106	1.36718e-25	BS	Gyn-10X-HIC-v5-00008419
Gyn-10X-HIC-v5-00027876	5.84976e-30	0.416671	0.137	0.076	1.40599e-25	BS	Gyn-10X-HIC-v5-00027876
Gyn-10X-HIC-v5-00011479	5.99573e-30	0.638156	0.259	0.191	1.44107e-25	BS	Gyn-10X-HIC-v5-00011479
Gyn-10X-HIC-v5-000181331	6.77544e-30	0.274905	0.263	0.176	1.62848e-25	BS	Gyn-10X-HIC-v5-00018133
Gyn-10X-HIC-v5-00005065	8.01796e-30	0.498613	0.423	0.353	1.92712e-25	BS	Gyn-10X-HIC-v5-00005065
Gyn-10X-HIC-v5-00029046	1.22149e-29	0.406964	0.148	0.087	2.93585e-25	BS	Gyn-10X-HIC-v5-00029046
Gyn-10X-HIC-v5-00016992	1.25434e-29	0.294316	0.122	0.065	3.0148e-25	BS	Gyn-10X-HIC-v5-00016992
Gyn-10X-HIC-v5-00026396	1.40633e-29	0.386182	0.166	0.098	3.38012e-25	BS	Gyn-10X-HIC-v5-00026396
Gyn-10X-HIC-v5-000309281	1.69599e-29	0.518207	0.348	0.255	4.07632e-25	BS	Gyn-10X-HIC-v5-00030928
Gyn-10X-HIC-v5-000061441	1.93e-29	0.405442	0.197	0.123	4.63875e-25	BS	Gyn-10X-HIC-v5-00006144
Gyn-10X-HIC-v5-00010991	3.10779e-29	0.340183	0.109	0.056	7.46956e-25	BS	Gyn-10X-HIC-v5-00010991
Gyn-10X-HIC-v5-000166331	3.35367e-29	0.397715	0.387	0.304	8.06054e-25	BS	Gyn-10X-HIC-v5-00016633
Gyn-10X-HIC-v5-000257471	3.98264e-29	0.278997	0.378	0.284	9.57229e-25	BS	Gyn-10X-HIC-v5-00025747
Gyn-10X-HIC-v5-000210851	4.06416e-29	0.30728	0.441	0.342	9.7682e-25	BS	Gyn-10X-HIC-v5-00021085
Gyn-10X-HIC-v5-000160001	5.27975e-29	0.352896	0.236	0.153	1.26899e-24	BS	Gyn-10X-HIC-v5-00016000
Gyn-10X-HIC-v5-000079331	6.49661e-29	0.439312	0.259	0.177	1.56146e-24	BS	Gyn-10X-HIC-v5-00007933
Gyn-10X-HIC-v5-00021861	6.67548e-29	0.346283	0.262	0.173	1.60445e-24	BS	Gyn-10X-HIC-v5-00021861
Gyn-10X-HIC-v5-00006912	8.69245e-29	0.313179	0.118	0.061	2.08923e-24	BS	Gyn-10X-HIC-v5-00006912
Gyn-10X-HIC-v5-000227861	1.06645e-28	0.334935	0.2	0.127	2.56321e-24	BS	Gyn-10X-HIC-v5-00022786
Gyn-10X-HIC-v5-00006028	1.2681e-28	0.274821	0.124	0.065	3.04787e-24	BS	Gyn-10X-HIC-v5-00006028
Gyn-10X-HIC-v5-000274941	1.44564e-28	0.287803	0.405	0.309	3.4746e-24	BS	Gyn-10X-HIC-v5-00027494
Gyn-10X-HIC-v5-000210881	1.99872e-28	0.335878	0.209	0.135	4.80391e-24	BS	Gyn-10X-HIC-v5-00021088
Gyn-10X-HIC-v5-00017604	2.09129e-28	0.699431	0.288	0.22	5.02642e-24	BS	Gyn-10X-HIC-v5-00017604
Gyn-10X-HIC-v5-00022670	2.18762e-28	0.45089	0.258	0.18	5.25795e-24	BS	Gyn-10X-HIC-v5-00022670
Gyn-10X-HIC-v5-00025930	2.27859e-28	0.311186	0.162	0.095	5.47658e-24	BS	Gyn-10X-HIC-v5-00025930
Gyn-10X-HIC-v5-00007967	2.30613e-28	0.288253	0.277	0.185	5.54278e-24	BS	Gyn-10X-HIC-v5-00007967
Gyn-10X-HIC-v5-000169211	2.69672e-28	0.324686	0.143	0.08	6.48157e-24	BS	Gyn-10X-HIC-v5-00016921
Gyn-10X-HIC-v5-00021045	2.79898e-28	0.279653	0.275	0.182	6.72734e-24	BS	Gyn-10X-HIC-v5-00021045
Gyn-10X-HIC-v5-000243361	2.87194e-28	0.335242	0.235	0.155	6.9027e-24	BS	Gyn-10X-HIC-v5-00024336
Gyn-10X-HIC-v5-00006975	3.30091e-28	0.363861	0.248	0.165	7.93374e-24	BS	Gyn-10X-HIC-v5-00006975
Gyn-10X-HIC-v5-00027601	3.55325e-28	0.261466	0.151	0.088	8.54024e-24	BS	Gyn-10X-HIC-v5-00027601
Gyn-10X-HIC-v5-00016086	3.9512e-28	0.303612	0.132	0.073	9.49672e-24	BS	Gyn-10X-HIC-v5-00016086
Gyn-10X-HIC-v5-00030392	4.56165e-28	0.375551	0.323	0.236	1.09639e-23	BS	Gyn-10X-HIC-v5-00030392
Gyn-10X-HIC-v5-00026331	7.08197e-28	0.272716	0.199	0.123	1.70215e-23	BS	Gyn-10X-HIC-v5-00026331
Gyn-10X-HIC-v5-000292671	7.87409e-28	0.325791	0.212	0.139	1.89254e-23	BS	Gyn-10X-HIC-v5-00029267
Gyn-10X-HIC-v5-000177481	1.1166e-27	0.324726	0.373	0.279	2.68376e-23	BS	Gyn-10X-HIC-v5-00017748
Gyn-10X-HIC-v5-00014955	1.15265e-27	0.256497	0.344	0.245	2.77039e-23	BS	Gyn-10X-HIC-v5-00014955
Gyn-10X-HIC-v5-00014458	1.46508e-27	0.347783	0.223	0.144	3.52132e-23	BS	Gyn-10X-HIC-v5-00014458
Gyn-10X-HIC-v5-00027345	1.47369e-27	0.319106	0.146	0.084	3.542e-23	BS	Gyn-10X-HIC-v5-00027345
Gyn-10X-HIC-v5-000012971	1.5593e-27	0.279839	0.274	0.186	3.74779e-23	BS	Gyn-10X-HIC-v5-00001297
Gyn-10X-HIC-v5-00020412	2.77908e-27	0.38709	0.402	0.319	6.67953e-23	BS	Gyn-10X-HIC-v5-00020412
Gyn-10X-HIC-v5-00015461	4.16791e-27	0.33045	0.118	0.063	1.00176e-22	BS	Gyn-10X-HIC-v5-00015461
Gyn-10X-HIC-v5-00018957	4.31282e-27	0.384772	0.412	0.323	1.03659e-22	BS	Gyn-10X-HIC-v5-00018957
Gyn-10X-HIC-v5-00013928	4.75621e-27	0.365325	0.147	0.085	1.14316e-22	BS	Gyn-10X-HIC-v5-00013928
Gyn-10X-HIC-v5-000190981	5.70355e-27	0.306359	0.149	0.087	1.37085e-22	BS	Gyn-10X-HIC-v5-00019098
Gyn-10X-HIC-v5-00000883	6.25866e-27	0.405021	0.112	0.06	1.50427e-22	BS	Gyn-10X-HIC-v5-00000883
Gyn-10X-HIC-v5-00014569	6.46864e-27	0.296062	0.102	0.052	1.55474e-22	BS	Gyn-10X-HIC-v5-00014569
Gyn-10X-HIC-v5-00030207	7.30351e-27	0.281982	0.136	0.077	1.7554e-22	BS	Gyn-10X-HIC-v5-00030207
Gyn-10X-HIC-v5-00026353	7.7577e-27	0.371326	0.162	0.098	1.86456e-22	BS	Gyn-10X-HIC-v5-00026353
Gyn-10X-HIC-v5-00009511	8.76102e-27	0.264894	0.131	0.074	2.10571e-22	BS	Gyn-10X-HIC-v5-00009511
Gyn-10X-HIC-v5-000138781	9.25302e-27	0.279497	0.205	0.13	2.22396e-22	BS	Gyn-10X-HIC-v5-00013878
Gyn-10X-HIC-v5-00006997	1.10884e-26	0.325777	0.163	0.097	2.66509e-22	BS	Gyn-10X-HIC-v5-00006997
Gyn-10X-HIC-v5-00021882	1.12394e-26	0.260443	0.184	0.111	2.7014e-22	BS	Gyn-10X-HIC-v5-00021882
Gyn-10X-HIC-v5-00019935	1.2098e-26	0.351607	0.15	0.089	2.90774e-22	BS	Gyn-10X-HIC-v5-00019935
Gyn-10X-HIC-v5-00004731	1.22719e-26	0.289995	0.142	0.081	2.94955e-22	BS	Gyn-10X-HIC-v5-00004731
Gyn-10X-HIC-v5-000212151	1.27931e-26	0.267033	0.103	0.053	3.07483e-22	BS	Gyn-10X-HIC-v5-00021215
Gyn-10X-HIC-v5-000057711	1.51433e-26	0.381239	0.331	0.249	3.63969e-22	BS	Gyn-10X-HIC-v5-00005771
Gyn-10X-HIC-v5-00020543	1.64884e-26	0.39317	0.166	0.102	3.96299e-22	BS	Gyn-10X-HIC-v5-00020543
Gyn-10X-HIC-v5-000049781	2.39987e-26	0.273625	0.19	0.119	5.76808e-22	BS	Gyn-10X-HIC-v5-00004978
Gyn-10X-HIC-v5-00024911	2.76256e-26	0.406163	0.112	0.06	6.63981e-22	BS	Gyn-10X-HIC-v5-00024911
Gyn-10X-HIC-v5-00013712	3.15675e-26	0.28913	0.485	0.378	7.58725e-22	BS	Gyn-10X-HIC-v5-00013712
Gyn-10X-HIC-v5-000184021	5.10112e-26	0.298563	0.208	0.137	1.22605e-21	BS	Gyn-10X-HIC-v5-00018402
Gyn-10X-HIC-v5-00025134	6.00392e-26	0.401364	0.115	0.063	1.44304e-21	BS	Gyn-10X-HIC-v5-00025134
Gyn-10X-HIC-v5-00004788	6.54839e-26	0.336852	0.382	0.284	1.57391e-21	BS	Gyn-10X-HIC-v5-00004788
Gyn-10X-HIC-v5-00007947	6.93623e-26	0.261179	0.138	0.078	1.66712e-21	BS	Gyn-10X-HIC-v5-00007947
Gyn-10X-HIC-v5-00023662	7.36815e-26	0.295196	0.307	0.217	1.77093e-21	BS	Gyn-10X-HIC-v5-00023662
Gyn-10X-HIC-v5-00007323	8.26162e-26	0.264827	0.148	0.088	1.98568e-21	BS	Gyn-10X-HIC-v5-00007323
Gyn-10X-HIC-v5-00018088	1.03521e-25	0.298647	0.102	0.053	2.48814e-21	BS	Gyn-10X-HIC-v5-00018088
Gyn-10X-HIC-v5-00024618	1.09869e-25	0.368256	0.2	0.129	2.64069e-21	BS	Gyn-10X-HIC-v5-00024618
Gyn-10X-HIC-v5-000053951	1.17376e-25	0.379191	0.373	0.295	2.82113e-21	BS	Gyn-10X-HIC-v5-00005395
Gyn-10X-HIC-v5-000054121	1.20254e-25	0.253471	0.223	0.148	2.8903e-21	BS	Gyn-10X-HIC-v5-00005412
Gyn-10X-HIC-v5-00024185	1.227e-25	0.35167	0.167	0.102	2.94908e-21	BS	Gyn-10X-HIC-v5-00024185
Gyn-10X-HIC-v5-00022056	1.42572e-25	0.397079	0.154	0.094	3.42672e-21	BS	Gyn-10X-HIC-v5-00022056
Gyn-10X-HIC-v5-00018620	1.72316e-25	0.297603	0.108	0.058	4.14162e-21	BS	Gyn-10X-HIC-v5-00018620
Gyn-10X-HIC-v5-00030136	1.77614e-25	0.267818	0.109	0.057	4.26895e-21	BS	Gyn-10X-HIC-v5-00030136
Gyn-10X-HIC-v5-00006678	2.40703e-25	0.264001	0.186	0.116	5.78529e-21	BS	Gyn-10X-HIC-v5-00006678
Gyn-10X-HIC-v5-00013974	2.55801e-25	0.446991	0.176	0.112	6.14818e-21	BS	Gyn-10X-HIC-v5-00013974
[truncated: 10,037 more rows]

## Sheet: table 5
Supplementary Table 5
List of marker genes for each cell type in F. bidentis.
	p_val	avg_log2FC	pct.1	pct.2	p_val_adj	cluster	gene
F-bidentis-S0-002372	0	2.59151	0.744	0.224	0	mesophyll	F-bidentis-S0-002372
FBID-00008921	0	2.42195	0.656	0.152	0	mesophyll	FBID-00008921
FBID-00018755	0	2.36494	0.493	0.054	0	mesophyll	FBID-00018755
FBID-00018760	0	2.08647	0.445	0.047	0	mesophyll	FBID-00018760
FBID-00059426	0	2.04115	0.613	0.196	0	mesophyll	FBID-00059426
F-bidentis-1-000307	0	1.89777	0.223	0.017	0	mesophyll	F-bidentis-1-000307
F-bidentis-S0-003712	0	1.86908	0.17	0.011	0	mesophyll	F-bidentis-S0-003712
F-bidentis-S0-002172	0	1.76708	0.571	0.235	0	mesophyll	F-bidentis-S0-002172
FBID-00050652	0	1.71858	0.243	0.021	0	mesophyll	FBID-00050652
F-bidentis-22-001223	0	1.66025	0.688	0.341	0	mesophyll	F-bidentis-22-001223
F-bidentis-5-000237	0	1.6149	0.514	0.21	0	mesophyll	F-bidentis-5-000237
FBID-00046081	0	1.61229	0.633	0.317	0	mesophyll	FBID-00046081
F-bidentis-19-000434	0	1.59413	0.322	0.035	0	mesophyll	F-bidentis-19-000434
F-bidentis-1-001227	0	1.59402	0.222	0.045	0	mesophyll	F-bidentis-1-001227
FBID-00019357	0	1.58432	0.697	0.301	0	mesophyll	FBID-00019357
F-bidentis-12-000896	0	1.5731	0.204	0.024	0	mesophyll	F-bidentis-12-000896
F-bidentis-4-000307	0	1.55914	0.518	0.2	0	mesophyll	F-bidentis-4-000307
F-bidentis-S0-003560	0	1.53902	0.546	0.265	0	mesophyll	F-bidentis-S0-003560
F-bidentis-1-001165	0	1.52405	0.635	0.295	0	mesophyll	F-bidentis-1-001165
F-bidentis-9-000224	0	1.51893	0.541	0.245	0	mesophyll	F-bidentis-9-000224
FBID-00012908	0	1.51491	0.809	0.397	0	mesophyll	FBID-00012908
F-bidentis-30-000640	0	1.49447	0.684	0.327	0	mesophyll	F-bidentis-30-000640
F-bidentis-1-001745	0	1.48198	0.538	0.18	0	mesophyll	F-bidentis-1-001745
FBID-00004673	0	1.48078	0.445	0.133	0	mesophyll	FBID-00004673
F-bidentis-23-000251	0	1.47928	0.664	0.329	0	mesophyll	F-bidentis-23-000251
FBID-00019693	0	1.47173	0.47	0.135	0	mesophyll	FBID-00019693
FBID-00044668	0	1.45577	0.279	0.084	0	mesophyll	FBID-00044668
FBID-00054175	0	1.44205	0.695	0.307	0	mesophyll	FBID-00054175
F-bidentis-6-000107	0	1.4247	0.522	0.221	0	mesophyll	F-bidentis-6-000107
FBID-00023559	0	1.41314	0.475	0.108	0	mesophyll	FBID-00023559
F-bidentis-3-001209	0	1.39879	0.69	0.418	0	mesophyll	F-bidentis-3-001209
F-bidentis-44-000099	0	1.39204	0.701	0.373	0	mesophyll	F-bidentis-44-000099
F-bidentis-61-000093	0	1.39155	0.689	0.287	0	mesophyll	F-bidentis-61-000093
F-bidentis-30-001098	0	1.3678	0.68	0.342	0	mesophyll	F-bidentis-30-001098
FBID-00026272	0	1.3605	0.642	0.298	0	mesophyll	FBID-00026272
F-bidentis-27-000664	0	1.35332	0.63	0.312	0	mesophyll	F-bidentis-27-000664
F-bidentis-S0-002953	0	1.35091	0.625	0.278	0	mesophyll	F-bidentis-S0-002953
F-bidentis-36-000076	0	1.34552	0.72	0.327	0	mesophyll	F-bidentis-36-000076
FBID-00036484	0	1.33354	0.333	0.077	0	mesophyll	FBID-00036484
FBID-00054857	0	1.32394	0.652	0.319	0	mesophyll	FBID-00054857
FBID-00043816	0	1.32157	0.767	0.384	0	mesophyll	FBID-00043816
F-bidentis-28-000049	0	1.31377	0.77	0.403	0	mesophyll	F-bidentis-28-000049
FBID-00030435	0	1.31244	0.203	0.008	0	mesophyll	FBID-00030435
FBID-00053171	0	1.31206	0.783	0.454	0	mesophyll	FBID-00053171
FBID-00014755	0	1.31185	0.464	0.163	0	mesophyll	FBID-00014755
F-bidentis-S0-001180	0	1.30656	0.468	0.204	0	mesophyll	F-bidentis-S0-001180
FBID-00034919	0	1.29898	0.617	0.25	0	mesophyll	FBID-00034919
F-bidentis-9-000550	0	1.29795	0.745	0.425	0	mesophyll	F-bidentis-9-000550
FBID-00006937	0	1.29252	0.497	0.13	0	mesophyll	FBID-00006937
F-bidentis-21-000463	0	1.28978	0.612	0.262	0	mesophyll	F-bidentis-21-000463
FBID-00029579	0	1.28255	0.304	0.065	0	mesophyll	FBID-00029579
FBID-00033472	0	1.28249	0.602	0.255	0	mesophyll	FBID-00033472
F-bidentis-61-000040	0	1.28154	0.44	0.166	0	mesophyll	F-bidentis-61-000040
F-bidentis-3-000392	0	1.28137	0.55	0.253	0	mesophyll	F-bidentis-3-000392
F-bidentis-1-001889	0	1.27403	0.235	0.046	0	mesophyll	F-bidentis-1-001889
F-bidentis-1-000189	0	1.26984	0.43	0.161	0	mesophyll	F-bidentis-1-000189
F-bidentis-3-001109	0	1.26266	0.605	0.27	0	mesophyll	F-bidentis-3-001109
F-bidentis-S0-002418	0	1.25763	0.528	0.227	0	mesophyll	F-bidentis-S0-002418
F-bidentis-36-000040	0	1.25398	0.491	0.223	0	mesophyll	F-bidentis-36-000040
F-bidentis-S0-001547	0	1.2493	0.675	0.358	0	mesophyll	F-bidentis-S0-001547
F-bidentis-S0-002518	0	1.24628	0.357	0.097	0	mesophyll	F-bidentis-S0-002518
F-bidentis-1-002374	0	1.24541	0.507	0.221	0	mesophyll	F-bidentis-1-002374
FBID-00030118	0	1.23179	0.747	0.415	0	mesophyll	FBID-00030118
F-bidentis-6-000328	0	1.22997	0.454	0.19	0	mesophyll	F-bidentis-6-000328
F-bidentis-1-002432	0	1.22962	0.795	0.474	0	mesophyll	F-bidentis-1-002432
F-bidentis-4-000034	0	1.223	0.487	0.19	0	mesophyll	F-bidentis-4-000034
F-bidentis-S0-003010	0	1.22038	0.664	0.362	0	mesophyll	F-bidentis-S0-003010
FBID-00007021	0	1.21197	0.767	0.432	0	mesophyll	FBID-00007021
FBID-00000541	0	1.20437	0.739	0.423	0	mesophyll	FBID-00000541
F-bidentis-22-000246	0	1.19766	0.61	0.317	0	mesophyll	F-bidentis-22-000246
FBID-00011749	0	1.19459	0.659	0.336	0	mesophyll	FBID-00011749
F-bidentis-12-000794	0	1.19265	0.644	0.279	0	mesophyll	F-bidentis-12-000794
FBID-00039930	0	1.1845	0.732	0.324	0	mesophyll	FBID-00039930
F-bidentis-S0-000318	0	1.17951	0.625	0.316	0	mesophyll	F-bidentis-S0-000318
F-bidentis-3-000306	0	1.17652	0.546	0.259	0	mesophyll	F-bidentis-3-000306
FBID-00000037	0	1.17647	0.557	0.25	0	mesophyll	FBID-00000037
F-bidentis-1-000717	0	1.17096	0.674	0.354	0	mesophyll	F-bidentis-1-000717
F-bidentis-3-000568	0	1.16927	0.462	0.194	0	mesophyll	F-bidentis-3-000568
F-bidentis-3-001137	0	1.16798	0.354	0.117	0	mesophyll	F-bidentis-3-001137
FBID-00033795	0	1.16622	0.507	0.226	0	mesophyll	FBID-00033795
FBID-00016220	0	1.163	0.463	0.186	0	mesophyll	FBID-00016220
F-bidentis-1-003118	0	1.15886	0.604	0.303	0	mesophyll	F-bidentis-1-003118
F-bidentis-30-000897	0	1.15433	0.567	0.263	0	mesophyll	F-bidentis-30-000897
F-bidentis-12-000283	0	1.15214	0.65	0.355	0	mesophyll	F-bidentis-12-000283
FBID-00058004	0	1.14957	0.344	0.091	0	mesophyll	FBID-00058004
F-bidentis-22-001105	0	1.14391	0.108	0.008	0	mesophyll	F-bidentis-22-001105
F-bidentis-S0-001125	0	1.1422	0.482	0.212	0	mesophyll	F-bidentis-S0-001125
F-bidentis-20-000092	0	1.14175	0.488	0.213	0	mesophyll	F-bidentis-20-000092
FBID-00046523	0	1.14161	0.428	0.19	0	mesophyll	FBID-00046523
F-bidentis-4-000487	0	1.13647	0.739	0.323	0	mesophyll	F-bidentis-4-000487
F-bidentis-27-000769	0	1.13304	0.363	0.116	0	mesophyll	F-bidentis-27-000769
FBID-00043301	0	1.12866	0.771	0.436	0	mesophyll	FBID-00043301
F-bidentis-5-000124	0	1.12861	0.385	0.168	0	mesophyll	F-bidentis-5-000124
FBID-00007584	0	1.1266	0.529	0.243	0	mesophyll	FBID-00007584
FBID-00024123	0	1.12569	0.52	0.251	0	mesophyll	FBID-00024123
F-bidentis-5-001764	0	1.12288	0.54	0.252	0	mesophyll	F-bidentis-5-001764
FBID-00012863	0	1.12253	0.412	0.075	0	mesophyll	FBID-00012863
FBID-00006036	0	1.12061	0.284	0.1	0	mesophyll	FBID-00006036
F-bidentis-S0-001052	0	1.12056	0.507	0.231	0	mesophyll	F-bidentis-S0-001052
FBID-00054102	0	1.10836	0.581	0.237	0	mesophyll	FBID-00054102
F-bidentis-1-002460	0	1.10332	0.613	0.278	0	mesophyll	F-bidentis-1-002460
FBID-00033471	0	1.10223	0.474	0.178	0	mesophyll	FBID-00033471
FBID-00001499	0	1.10189	0.658	0.264	0	mesophyll	FBID-00001499
FBID-00043450	0	1.10111	0.626	0.305	0	mesophyll	FBID-00043450
FBID-00046815	0	1.09589	0.52	0.217	0	mesophyll	FBID-00046815
F-bidentis-43-000036	0	1.08595	0.631	0.304	0	mesophyll	F-bidentis-43-000036
F-bidentis-4-000171	0	1.08433	0.487	0.227	0	mesophyll	F-bidentis-4-000171
FBID-00000378	0	1.08133	0.658	0.307	0	mesophyll	FBID-00000378
FBID-00043751	0	1.08124	0.608	0.311	0	mesophyll	FBID-00043751
F-bidentis-12-000571	0	1.08106	0.776	0.417	0	mesophyll	F-bidentis-12-000571
F-bidentis-S0-001175	0	1.08	0.632	0.299	0	mesophyll	F-bidentis-S0-001175
F-bidentis-22-000116	0	1.07973	0.537	0.229	0	mesophyll	F-bidentis-22-000116
F-bidentis-19-000913	0	1.07926	0.549	0.251	0	mesophyll	F-bidentis-19-000913
F-bidentis-22-000213	0	1.07732	0.176	0.008	0	mesophyll	F-bidentis-22-000213
F-bidentis-5-000657	0	1.07605	0.344	0.135	0	mesophyll	F-bidentis-5-000657
FBID-00055472	0	1.07563	0.805	0.479	0	mesophyll	FBID-00055472
FBID-00040857	0	1.07489	0.667	0.352	0	mesophyll	FBID-00040857
F-bidentis-9-000585	0	1.07427	0.5	0.215	0	mesophyll	F-bidentis-9-000585
F-bidentis-1-003018	0	1.07338	0.728	0.385	0	mesophyll	F-bidentis-1-003018
FBID-00024215	0	1.07285	0.604	0.29	0	mesophyll	FBID-00024215
F-bidentis-5-000287	0	1.07233	0.202	0.023	0	mesophyll	F-bidentis-5-000287
FBID-00041231	0	1.06936	0.623	0.339	0	mesophyll	FBID-00041231
F-bidentis-1-001840	0	1.06696	0.558	0.251	0	mesophyll	F-bidentis-1-001840
F-bidentis-4-000055	0	1.06601	0.51	0.201	0	mesophyll	F-bidentis-4-000055
FBID-00044186	0	1.06322	0.435	0.158	0	mesophyll	FBID-00044186
FBID-00054937	0	1.06222	0.715	0.32	0	mesophyll	FBID-00054937
F-bidentis-12-000406	0	1.06166	0.649	0.327	0	mesophyll	F-bidentis-12-000406
FBID-00030401	0	1.0587	0.707	0.399	0	mesophyll	FBID-00030401
F-bidentis-S0-002454	0	1.05788	0.578	0.256	0	mesophyll	F-bidentis-S0-002454
F-bidentis-38-000448	0	1.05397	0.544	0.246	0	mesophyll	F-bidentis-38-000448
FBID-00008575	0	1.04994	0.254	0.072	0	mesophyll	FBID-00008575
F-bidentis-30-000836	0	1.04971	0.463	0.199	0	mesophyll	F-bidentis-30-000836
F-bidentis-5-001419	0	1.04732	0.564	0.245	0	mesophyll	F-bidentis-5-001419
F-bidentis-19-000144	0	1.0462	0.297	0.093	0	mesophyll	F-bidentis-19-000144
FBID-00001791	0	1.04417	0.5	0.196	0	mesophyll	FBID-00001791
F-bidentis-1-002211	0	1.04358	0.576	0.251	0	mesophyll	F-bidentis-1-002211
FBID-00054903	0	1.04187	0.672	0.303	0	mesophyll	FBID-00054903
F-bidentis-34-000310	0	1.03935	0.73	0.344	0	mesophyll	F-bidentis-34-000310
FBID-00059063	0	1.03741	0.409	0.125	0	mesophyll	FBID-00059063
FBID-00059726	0	1.03684	0.81	0.495	0	mesophyll	FBID-00059726
FBID-00042697	0	1.03293	0.587	0.286	0	mesophyll	FBID-00042697
F-bidentis-5-000151	0	1.02873	0.499	0.251	0	mesophyll	F-bidentis-5-000151
F-bidentis-19-000610	0	1.02643	0.391	0.142	0	mesophyll	F-bidentis-19-000610
F-bidentis-22-001020	0	1.02605	0.381	0.171	0	mesophyll	F-bidentis-22-001020
FBID-00005764	0	1.02355	0.467	0.204	0	mesophyll	FBID-00005764
F-bidentis-44-000013	0	1.02243	0.166	0.015	0	mesophyll	F-bidentis-44-000013
F-bidentis-1-002440	0	1.0195	0.636	0.32	0	mesophyll	F-bidentis-1-002440
F-bidentis-5-001825	0	1.01854	0.417	0.151	0	mesophyll	F-bidentis-5-001825
FBID-00024149	0	1.01813	0.64	0.303	0	mesophyll	FBID-00024149
F-bidentis-S0-003702	0	1.01709	0.528	0.204	0	mesophyll	F-bidentis-S0-003702
FBID-00046494	0	1.01523	0.625	0.316	0	mesophyll	FBID-00046494
F-bidentis-S0-003792	0	1.01399	0.648	0.272	0	mesophyll	F-bidentis-S0-003792
F-bidentis-22-001240	0	1.01329	0.468	0.226	0	mesophyll	F-bidentis-22-001240
F-bidentis-22-000992	0	1.01201	0.478	0.238	0	mesophyll	F-bidentis-22-000992
F-bidentis-4-000401	0	1.01184	0.537	0.252	0	mesophyll	F-bidentis-4-000401
F-bidentis-1-000917	0	1.0106	0.499	0.207	0	mesophyll	F-bidentis-1-000917
F-bidentis-3-000242	0	1.00872	0.556	0.212	0	mesophyll	F-bidentis-3-000242
F-bidentis-S0-000173	0	1.00837	0.35	0.145	0	mesophyll	F-bidentis-S0-000173
F-bidentis-1-000702	0	1.00803	0.588	0.284	0	mesophyll	F-bidentis-1-000702
F-bidentis-S0-003972	0	1.00543	0.361	0.159	0	mesophyll	F-bidentis-S0-003972
FBID-00035234	0	1.00289	0.494	0.229	0	mesophyll	FBID-00035234
F-bidentis-7-000143	0	0.999025	0.506	0.224	0	mesophyll	F-bidentis-7-000143
FBID-00014888	0	0.998372	0.588	0.284	0	mesophyll	FBID-00014888
F-bidentis-S0-002448	0	0.997805	0.48	0.182	0	mesophyll	F-bidentis-S0-002448
F-bidentis-11-000092	0	0.997768	0.664	0.35	0	mesophyll	F-bidentis-11-000092
F-bidentis-1-000152	0	0.996194	0.174	0.033	0	mesophyll	F-bidentis-1-000152
FBID-00043448	0	0.994569	0.71	0.37	0	mesophyll	FBID-00043448
F-bidentis-61-000092	0	0.99265	0.502	0.221	0	mesophyll	F-bidentis-61-000092
FBID-00044713	0	0.989887	0.603	0.321	0	mesophyll	FBID-00044713
F-bidentis-5-001850	0	0.989817	0.622	0.301	0	mesophyll	F-bidentis-5-001850
F-bidentis-27-000770	0	0.989598	0.296	0.093	0	mesophyll	F-bidentis-27-000770
FBID-00006370	0	0.986731	0.594	0.307	0	mesophyll	FBID-00006370
FBID-00001981	0	0.981421	0.406	0.158	0	mesophyll	FBID-00001981
F-bidentis-19-000294	0	0.979333	0.408	0.185	0	mesophyll	F-bidentis-19-000294
FBID-00057264	0	0.976827	0.373	0.143	0	mesophyll	FBID-00057264
FBID-00055452	0	0.976289	0.557	0.262	0	mesophyll	FBID-00055452
FBID-00001691	0	0.971463	0.416	0.127	0	mesophyll	FBID-00001691
F-bidentis-51-000153	0	0.966389	0.578	0.279	0	mesophyll	F-bidentis-51-000153
FBID-00059804	0	0.96603	0.551	0.247	0	mesophyll	FBID-00059804
FBID-00018614	0	0.965979	0.479	0.208	0	mesophyll	FBID-00018614
FBID-00040091	0	0.962588	0.546	0.235	0	mesophyll	FBID-00040091
F-bidentis-34-000314	0	0.960674	0.797	0.487	0	mesophyll	F-bidentis-34-000314
F-bidentis-19-000637	0	0.960428	0.678	0.375	0	mesophyll	F-bidentis-19-000637
F-bidentis-21-000503	0	0.95852	0.341	0.114	0	mesophyll	F-bidentis-21-000503
FBID-00033857	0	0.955255	0.6	0.282	0	mesophyll	FBID-00033857
F-bidentis-19-000923	0	0.954912	0.414	0.183	0	mesophyll	F-bidentis-19-000923
FBID-00046195	0	0.953941	0.707	0.365	0	mesophyll	FBID-00046195
F-bidentis-12-000053	0	0.953646	0.541	0.279	0	mesophyll	F-bidentis-12-000053
F-bidentis-1-000988	0	0.952166	0.759	0.403	0	mesophyll	F-bidentis-1-000988
F-bidentis-1-001632	0	0.951235	0.594	0.237	0	mesophyll	F-bidentis-1-001632
F-bidentis-5-000455	0	0.950083	0.551	0.272	0	mesophyll	F-bidentis-5-000455
F-bidentis-24-000522	0	0.947708	0.507	0.199	0	mesophyll	F-bidentis-24-000522
FBID-00055779	0	0.946544	0.537	0.27	0	mesophyll	FBID-00055779
FBID-00050008	0	0.943223	0.583	0.273	0	mesophyll	FBID-00050008
F-bidentis-4-000528	0	0.939011	0.227	0.042	0	mesophyll	F-bidentis-4-000528
FBID-00024072	0	0.935339	0.589	0.244	0	mesophyll	FBID-00024072
F-bidentis-31-000295	0	0.935013	0.506	0.209	0	mesophyll	F-bidentis-31-000295
F-bidentis-1-001710	0	0.931653	0.658	0.359	0	mesophyll	F-bidentis-1-001710
FBID-00059522	0	0.931545	0.66	0.343	0	mesophyll	FBID-00059522
F-bidentis-22-000192	0	0.930664	0.751	0.414	0	mesophyll	F-bidentis-22-000192
F-bidentis-22-000785	0	0.930455	0.585	0.28	0	mesophyll	F-bidentis-22-000785
FBID-00036771	0	0.929552	0.477	0.197	0	mesophyll	FBID-00036771
FBID-00016106	0	0.928851	0.184	0.041	0	mesophyll	FBID-00016106
F-bidentis-3-000488	0	0.923764	0.396	0.152	0	mesophyll	F-bidentis-3-000488
F-bidentis-12-000893	0	0.923501	0.116	0.006	0	mesophyll	F-bidentis-12-000893
F-bidentis-S0-000123	0	0.92237	0.479	0.202	0	mesophyll	F-bidentis-S0-000123
FBID-00005344	0	0.922122	0.457	0.199	0	mesophyll	FBID-00005344
F-bidentis-5-001072	0	0.92134	0.379	0.171	0	mesophyll	F-bidentis-5-001072
FBID-00012175	0	0.921217	0.506	0.222	0	mesophyll	FBID-00012175
F-bidentis-38-000278	0	0.918618	0.742	0.462	0	mesophyll	F-bidentis-38-000278
FBID-00024463	0	0.918399	0.497	0.23	0	mesophyll	FBID-00024463
FBID-00059299	0	0.917831	0.602	0.294	0	mesophyll	FBID-00059299
F-bidentis-30-000647	0	0.912676	0.603	0.315	0	mesophyll	F-bidentis-30-000647
F-bidentis-21-000581	0	0.911051	0.303	0.091	0	mesophyll	F-bidentis-21-000581
F-bidentis-12-000218	0	0.908648	0.551	0.266	0	mesophyll	F-bidentis-12-000218
F-bidentis-1-001073	0	0.904176	0.439	0.216	0	mesophyll	F-bidentis-1-001073
FBID-00036576	0	0.898685	0.617	0.301	0	mesophyll	FBID-00036576
F-bidentis-5-002005	0	0.897994	0.687	0.358	0	mesophyll	F-bidentis-5-002005
F-bidentis-30-000362	0	0.895268	0.273	0.09	0	mesophyll	F-bidentis-30-000362
F-bidentis-3-000371	0	0.892652	0.81	0.52	0	mesophyll	F-bidentis-3-000371
FBID-00043896	0	0.890858	0.505	0.229	0	mesophyll	FBID-00043896
F-bidentis-22-000433	0	0.888892	0.58	0.276	0	mesophyll	F-bidentis-22-000433
FBID-00010317	0	0.886511	0.474	0.202	0	mesophyll	FBID-00010317
FBID-00009926	0	0.885287	0.472	0.203	0	mesophyll	FBID-00009926
FBID-00013071	0	0.88501	0.336	0.091	0	mesophyll	FBID-00013071
FBID-00052506	0	0.884911	0.341	0.104	0	mesophyll	FBID-00052506
F-bidentis-14-000007	0	0.883899	0.773	0.428	0	mesophyll	F-bidentis-14-000007
FBID-00022430	0	0.883231	0.452	0.219	0	mesophyll	FBID-00022430
F-bidentis-1-002905	0	0.879481	0.347	0.142	0	mesophyll	F-bidentis-1-002905
FBID-00018423	0	0.87935	0.521	0.224	0	mesophyll	FBID-00018423
F-bidentis-4-001113	0	0.879267	0.617	0.339	0	mesophyll	F-bidentis-4-001113
F-bidentis-19-000852	0	0.877694	0.47	0.203	0	mesophyll	F-bidentis-19-000852
FBID-00010183	0	0.875801	0.465	0.223	0	mesophyll	FBID-00010183
F-bidentis-12-000479	0	0.875568	0.437	0.181	0	mesophyll	F-bidentis-12-000479
F-bidentis-S0-003148	0	0.875313	0.536	0.272	0	mesophyll	F-bidentis-S0-003148
F-bidentis-19-000925	0	0.875109	0.569	0.26	0	mesophyll	F-bidentis-19-000925
F-bidentis-1-000125	0	0.872716	0.375	0.142	0	mesophyll	F-bidentis-1-000125
F-bidentis-28-000076	0	0.872588	0.771	0.41	0	mesophyll	F-bidentis-28-000076
F-bidentis-21-000680	0	0.871936	0.575	0.265	0	mesophyll	F-bidentis-21-000680
FBID-00043749	0	0.871874	0.496	0.22	0	mesophyll	FBID-00043749
FBID-00019764	0	0.869704	0.515	0.247	0	mesophyll	FBID-00019764
F-bidentis-5-000093	0	0.868713	0.628	0.312	0	mesophyll	F-bidentis-5-000093
F-bidentis-4-000150	0	0.868607	0.348	0.133	0	mesophyll	F-bidentis-4-000150
FBID-00020354	0	0.86814	0.44	0.169	0	mesophyll	FBID-00020354
F-bidentis-12-000028	0	0.867147	0.601	0.304	0	mesophyll	F-bidentis-12-000028
FBID-00025922	0	0.863873	0.193	0.05	0	mesophyll	FBID-00025922
FBID-00026333	0	0.862752	0.577	0.27	0	mesophyll	FBID-00026333
F-bidentis-12-000580	0	0.862688	0.799	0.506	0	mesophyll	F-bidentis-12-000580
FBID-00023068	0	0.861796	0.569	0.26	0	mesophyll	FBID-00023068
F-bidentis-19-000475	0	0.861573	0.656	0.35	0	mesophyll	F-bidentis-19-000475
F-bidentis-21-000360	0	0.859809	0.459	0.188	0	mesophyll	F-bidentis-21-000360
FBID-00044329	0	0.855059	0.505	0.265	0	mesophyll	FBID-00044329
F-bidentis-S0-003790	0	0.854111	0.351	0.114	0	mesophyll	F-bidentis-S0-003790
FBID-00034696	0	0.852382	0.516	0.219	0	mesophyll	FBID-00034696
FBID-00009804	0	0.851648	0.37	0.126	0	mesophyll	FBID-00009804
FBID-00005675	0	0.850793	0.553	0.263	0	mesophyll	FBID-00005675
F-bidentis-S0-002360	0	0.848233	0.732	0.4	0	mesophyll	F-bidentis-S0-002360
F-bidentis-6-000386	0	0.847441	0.596	0.324	0	mesophyll	F-bidentis-6-000386
FBID-00047589	0	0.845221	0.367	0.097	0	mesophyll	FBID-00047589
FBID-00060088	0	0.843765	0.167	0.01	0	mesophyll	FBID-00060088
F-bidentis-22-000604	0	0.840916	0.678	0.391	0	mesophyll	F-bidentis-22-000604
F-bidentis-14-000315	0	0.837018	0.479	0.172	0	mesophyll	F-bidentis-14-000315
FBID-00022645	0	0.836111	0.474	0.213	0	mesophyll	FBID-00022645
FBID-00001748	0	0.834255	0.422	0.146	0	mesophyll	FBID-00001748
F-bidentis-22-000983	0	0.831727	0.664	0.336	0	mesophyll	F-bidentis-22-000983
FBID-00055560	0	0.831401	0.449	0.211	0	mesophyll	FBID-00055560
FBID-00022221	0	0.831014	0.542	0.261	0	mesophyll	FBID-00022221
F-bidentis-S0-002531	0	0.824648	0.617	0.319	0	mesophyll	F-bidentis-S0-002531
FBID-00036647	0	0.82143	0.53	0.257	0	mesophyll	FBID-00036647
F-bidentis-S0-003532	0	0.820844	0.732	0.422	0	mesophyll	F-bidentis-S0-003532
F-bidentis-4-000704	0	0.817761	0.505	0.242	0	mesophyll	F-bidentis-4-000704
F-bidentis-13-000091	0	0.817203	0.502	0.253	0	mesophyll	F-bidentis-13-000091
FBID-00033832	0	0.815183	0.522	0.249	0	mesophyll	FBID-00033832
F-bidentis-12-000579	0	0.812043	0.654	0.284	0	mesophyll	F-bidentis-12-000579
F-bidentis-1-001299	0	0.805207	0.543	0.252	0	mesophyll	F-bidentis-1-001299
F-bidentis-S0-000483	0	0.805051	0.721	0.417	0	mesophyll	F-bidentis-S0-000483
FBID-00015025	0	0.804627	0.418	0.148	0	mesophyll	FBID-00015025
F-bidentis-1-002375	0	0.803944	0.326	0.133	0	mesophyll	F-bidentis-1-002375
F-bidentis-11-000322	0	0.801289	0.588	0.205	0	mesophyll	F-bidentis-11-000322
F-bidentis-S0-000152	0	0.800821	0.126	0.017	0	mesophyll	F-bidentis-S0-000152
FBID-00032130	0	0.80068	0.697	0.377	0	mesophyll	FBID-00032130
FBID-00019504	0	0.800141	0.514	0.231	0	mesophyll	FBID-00019504
FBID-00006448	0	0.799245	0.247	0.064	0	mesophyll	FBID-00006448
F-bidentis-5-001600	0	0.79741	0.77	0.437	0	mesophyll	F-bidentis-5-001600
F-bidentis-5-000857	0	0.79688	0.611	0.333	0	mesophyll	F-bidentis-5-000857
F-bidentis-S0-000490	0	0.796719	0.419	0.192	0	mesophyll	F-bidentis-S0-000490
F-bidentis-12-000582	0	0.793815	0.661	0.285	0	mesophyll	F-bidentis-12-000582
FBID-00036893	0	0.793142	0.464	0.228	0	mesophyll	FBID-00036893
F-bidentis-9-000205	0	0.79246	0.477	0.231	0	mesophyll	F-bidentis-9-000205
FBID-00036886	0	0.791013	0.365	0.129	0	mesophyll	FBID-00036886
F-bidentis-31-000306	0	0.789315	0.576	0.281	0	mesophyll	F-bidentis-31-000306
F-bidentis-23-000154	0	0.788659	0.548	0.264	0	mesophyll	F-bidentis-23-000154
F-bidentis-21-000039	0	0.787775	0.583	0.281	0	mesophyll	F-bidentis-21-000039
FBID-00049018	0	0.786853	0.617	0.334	0	mesophyll	FBID-00049018
F-bidentis-1-001221	0	0.7843	0.556	0.263	0	mesophyll	F-bidentis-1-001221
F-bidentis-19-000486	0	0.78421	0.495	0.238	0	mesophyll	F-bidentis-19-000486
FBID-00027411	0	0.783161	0.396	0.18	0	mesophyll	FBID-00027411
F-bidentis-5-001819	0	0.78197	0.477	0.204	0	mesophyll	F-bidentis-5-001819
F-bidentis-12-000960	0	0.777882	0.499	0.24	0	mesophyll	F-bidentis-12-000960
F-bidentis-30-000974	0	0.775937	0.494	0.228	0	mesophyll	F-bidentis-30-000974
F-bidentis-1-001226	0	0.775528	0.265	0.075	0	mesophyll	F-bidentis-1-001226
F-bidentis-12-000592	0	0.773649	0.425	0.196	0	mesophyll	F-bidentis-12-000592
FBID-00026563	0	0.773509	0.387	0.154	0	mesophyll	FBID-00026563
FBID-00031123	0	0.771356	0.697	0.373	0	mesophyll	FBID-00031123
F-bidentis-1-001007	0	0.770949	0.425	0.162	0	mesophyll	F-bidentis-1-001007
F-bidentis-21-000780	0	0.770917	0.44	0.195	0	mesophyll	F-bidentis-21-000780
FBID-00018539	0	0.770241	0.393	0.182	0	mesophyll	FBID-00018539
FBID-00043633	0	0.769157	0.784	0.447	0	mesophyll	FBID-00043633
F-bidentis-5-001224	0	0.768284	0.488	0.243	0	mesophyll	F-bidentis-5-001224
FBID-00030009	0	0.767309	0.458	0.187	0	mesophyll	FBID-00030009
FBID-00027448	0	0.766898	0.44	0.213	0	mesophyll	FBID-00027448
F-bidentis-4-000124	0	0.765969	0.703	0.39	0	mesophyll	F-bidentis-4-000124
F-bidentis-11-000293	0	0.765851	0.534	0.271	0	mesophyll	F-bidentis-11-000293
F-bidentis-3-000557	0	0.759624	0.501	0.242	0	mesophyll	F-bidentis-3-000557
F-bidentis-5-000955	0	0.759031	0.482	0.242	0	mesophyll	F-bidentis-5-000955
F-bidentis-5-002000	0	0.757077	0.535	0.28	0	mesophyll	F-bidentis-5-002000
FBID-00000471	0	0.753342	0.233	0.049	0	mesophyll	FBID-00000471
FBID-00030014	0	0.74945	0.266	0.083	0	mesophyll	FBID-00030014
FBID-00059434	0	0.74821	0.396	0.169	0	mesophyll	FBID-00059434
FBID-00054574	0	0.747721	0.45	0.182	0	mesophyll	FBID-00054574
FBID-00033040	0	0.742874	0.134	0.018	0	mesophyll	FBID-00033040
FBID-00009037	0	0.740492	0.636	0.331	0	mesophyll	FBID-00009037
FBID-00017450	0	0.739782	0.453	0.2	0	mesophyll	FBID-00017450
F-bidentis-27-000475	0	0.737987	0.497	0.213	0	mesophyll	F-bidentis-27-000475
FBID-00033549	0	0.737524	0.616	0.325	0	mesophyll	FBID-00033549
FBID-00017565	0	0.735924	0.553	0.26	0	mesophyll	FBID-00017565
F-bidentis-27-000311	0	0.735805	0.497	0.241	0	mesophyll	F-bidentis-27-000311
FBID-00008062	0	0.733528	0.29	0.098	0	mesophyll	FBID-00008062
F-bidentis-51-000415	0	0.732974	0.677	0.35	0	mesophyll	F-bidentis-51-000415
F-bidentis-19-000397	0	0.732676	0.425	0.199	0	mesophyll	F-bidentis-19-000397
F-bidentis-6-000444	0	0.731107	0.496	0.229	0	mesophyll	F-bidentis-6-000444
F-bidentis-9-000447	0	0.728806	0.509	0.245	0	mesophyll	F-bidentis-9-000447
F-bidentis-19-000214	0	0.723282	0.479	0.233	0	mesophyll	F-bidentis-19-000214
F-bidentis-27-000689	0	0.720405	0.478	0.228	0	mesophyll	F-bidentis-27-000689
FBID-00043306	0	0.716713	0.289	0.081	0	mesophyll	FBID-00043306
F-bidentis-22-001178	0	0.714847	0.385	0.16	0	mesophyll	F-bidentis-22-001178
FBID-00044083	0	0.714524	0.372	0.129	0	mesophyll	FBID-00044083
F-bidentis-5-001855	0	0.714225	0.416	0.165	0	mesophyll	F-bidentis-5-001855
F-bidentis-61-000041	0	0.714007	0.26	0.087	0	mesophyll	F-bidentis-61-000041
F-bidentis-S0-000466	0	0.710771	0.721	0.392	0	mesophyll	F-bidentis-S0-000466
FBID-00059734	0	0.703373	0.608	0.321	0	mesophyll	FBID-00059734
F-bidentis-28-000050	0	0.702749	0.362	0.127	0	mesophyll	F-bidentis-28-000050
F-bidentis-21-000476	0	0.701594	0.45	0.198	0	mesophyll	F-bidentis-21-000476
FBID-00054675	0	0.700581	0.61	0.315	0	mesophyll	FBID-00054675
FBID-00008094	0	0.699359	0.412	0.187	0	mesophyll	FBID-00008094
F-bidentis-21-000779	0	0.698039	0.274	0.07	0	mesophyll	F-bidentis-21-000779
F-bidentis-857-000001	0	0.697652	0.428	0.2	0	mesophyll	F-bidentis-857-000001
F-bidentis-1-001108	0	0.697149	0.512	0.173	0	mesophyll	F-bidentis-1-001108
F-bidentis-S0-001107	0	0.695803	0.776	0.457	0	mesophyll	F-bidentis-S0-001107
F-bidentis-11-000147	0	0.69505	0.434	0.19	0	mesophyll	F-bidentis-11-000147
F-bidentis-61-000059	0	0.692277	0.513	0.247	0	mesophyll	F-bidentis-61-000059
FBID-00023891	0	0.691278	0.496	0.241	0	mesophyll	FBID-00023891
F-bidentis-21-000473	0	0.689688	0.514	0.245	0	mesophyll	F-bidentis-21-000473
F-bidentis-30-001085	0	0.686252	0.49	0.239	0	mesophyll	F-bidentis-30-001085
F-bidentis-1-000671	0	0.685707	0.386	0.141	0	mesophyll	F-bidentis-1-000671
F-bidentis-5-000266	0	0.685518	0.628	0.324	0	mesophyll	F-bidentis-5-000266
F-bidentis-1-002964	0	0.684571	0.439	0.195	0	mesophyll	F-bidentis-1-002964
FBID-00059432	0	0.683158	0.264	0.068	0	mesophyll	FBID-00059432
FBID-00022954	0	0.681862	0.283	0.097	0	mesophyll	FBID-00022954
FBID-00058526	0	0.680982	0.653	0.334	0	mesophyll	FBID-00058526
FBID-00017792	0	0.679921	0.237	0.058	0	mesophyll	FBID-00017792
F-bidentis-12-000409	0	0.679194	0.498	0.227	0	mesophyll	F-bidentis-12-000409
F-bidentis-34-000142	0	0.67742	0.494	0.247	0	mesophyll	F-bidentis-34-000142
FBID-00003681	0	0.676286	0.58	0.303	0	mesophyll	FBID-00003681
F-bidentis-4-001169	0	0.67517	0.463	0.213	0	mesophyll	F-bidentis-4-001169
FBID-00047458	0	0.674832	0.505	0.24	0	mesophyll	FBID-00047458
F-bidentis-3-000231	0	0.673458	0.395	0.175	0	mesophyll	F-bidentis-3-000231
FBID-00032741	0	0.671108	0.442	0.201	0	mesophyll	FBID-00032741
F-bidentis-21-000226	0	0.669498	0.48	0.22	0	mesophyll	F-bidentis-21-000226
FBID-00000247	0	0.66715	0.406	0.148	0	mesophyll	FBID-00000247
F-bidentis-53-000062	0	0.666515	0.431	0.193	0	mesophyll	F-bidentis-53-000062
F-bidentis-51-000226	0	0.664235	0.419	0.18	0	mesophyll	F-bidentis-51-000226
FBID-00038989	0	0.662589	0.36	0.149	0	mesophyll	FBID-00038989
F-bidentis-27-000141	0	0.660834	0.535	0.257	0	mesophyll	F-bidentis-27-000141
F-bidentis-51-000261	0	0.660201	0.561	0.289	0	mesophyll	F-bidentis-51-000261
F-bidentis-S0-003260	0	0.655659	0.292	0.09	0	mesophyll	F-bidentis-S0-003260
FBID-00010420	0	0.65486	0.514	0.251	0	mesophyll	FBID-00010420
F-bidentis-3-001110	0	0.654074	0.478	0.22	0	mesophyll	F-bidentis-3-001110
F-bidentis-1-002919	0	0.653854	0.342	0.13	0	mesophyll	F-bidentis-1-002919
FBID-00027440	0	0.652306	0.452	0.208	0	mesophyll	FBID-00027440
FBID-00042636	0	0.651947	0.494	0.237	0	mesophyll	FBID-00042636
F-bidentis-53-000345	0	0.649227	0.367	0.149	0	mesophyll	F-bidentis-53-000345
FBID-00055500	0	0.648551	0.397	0.165	0	mesophyll	FBID-00055500
F-bidentis-12-000574	0	0.647335	0.415	0.149	0	mesophyll	F-bidentis-12-000574
FBID-00042893	0	0.647033	0.271	0.081	0	mesophyll	FBID-00042893
FBID-00017867	0	0.64631	0.439	0.203	0	mesophyll	FBID-00017867
F-bidentis-S0-000231	0	0.644313	0.404	0.187	0	mesophyll	F-bidentis-S0-000231
F-bidentis-S0-002569	0	0.643329	0.441	0.191	0	mesophyll	F-bidentis-S0-002569
FBID-00047954	0	0.641788	0.49	0.227	0	mesophyll	FBID-00047954
F-bidentis-30-000827	0	0.638468	0.519	0.205	0	mesophyll	F-bidentis-30-000827
FBID-00000253	0	0.63838	0.624	0.336	0	mesophyll	FBID-00000253
FBID-00046102	0	0.638044	0.309	0.102	0	mesophyll	FBID-00046102
F-bidentis-3-000261	0	0.637334	0.375	0.166	0	mesophyll	F-bidentis-3-000261
FBID-00059305	0	0.636603	0.66	0.379	0	mesophyll	FBID-00059305
F-bidentis-38-000300	0	0.633219	0.484	0.22	0	mesophyll	F-bidentis-38-000300
FBID-00001905	0	0.626586	0.383	0.157	0	mesophyll	FBID-00001905
F-bidentis-12-000578	0	0.625789	0.7	0.349	0	mesophyll	F-bidentis-12-000578
F-bidentis-53-000034	0	0.620382	0.37	0.153	0	mesophyll	F-bidentis-53-000034
FBID-00005640	0	0.61935	0.387	0.17	0	mesophyll	FBID-00005640
FBID-00051161	0	0.6185	0.748	0.399	0	mesophyll	FBID-00051161
FBID-00051143	0	0.618339	0.484	0.242	0	mesophyll	FBID-00051143
FBID-00012367	0	0.61771	0.527	0.245	0	mesophyll	FBID-00012367
FBID-00008212	0	0.617416	0.402	0.183	0	mesophyll	FBID-00008212
FBID-00057167	0	0.616553	0.509	0.251	0	mesophyll	FBID-00057167
FBID-00033776	0	0.616205	0.48	0.23	0	mesophyll	FBID-00033776
F-bidentis-53-000035	0	0.615955	0.257	0.078	0	mesophyll	F-bidentis-53-000035
FBID-00028434	0	0.613991	0.242	0.051	0	mesophyll	FBID-00028434
FBID-00044367	0	0.613418	0.749	0.419	0	mesophyll	FBID-00044367
FBID-00019795	0	0.613069	0.374	0.153	0	mesophyll	FBID-00019795
FBID-00018295	0	0.612783	0.347	0.143	0	mesophyll	FBID-00018295
F-bidentis-40-000004	0	0.607097	0.67	0.378	0	mesophyll	F-bidentis-40-000004
FBID-00026600	0	0.604652	0.456	0.208	0	mesophyll	FBID-00026600
F-bidentis-27-000157	0	0.60465	0.476	0.232	0	mesophyll	F-bidentis-27-000157
FBID-00023191	0	0.599647	0.386	0.165	0	mesophyll	FBID-00023191
F-bidentis-30-000715	0	0.599138	0.49	0.241	0	mesophyll	F-bidentis-30-000715
F-bidentis-5-001571	0	0.598568	0.485	0.222	0	mesophyll	F-bidentis-5-001571
F-bidentis-1-002596	0	0.595497	0.692	0.351	0	mesophyll	F-bidentis-1-002596
F-bidentis-22-000265	0	0.595226	0.456	0.212	0	mesophyll	F-bidentis-22-000265
FBID-00054568	0	0.589542	0.614	0.32	0	mesophyll	FBID-00054568
FBID-00018415	0	0.588051	0.438	0.194	0	mesophyll	FBID-00018415
F-bidentis-22-000199	0	0.587605	0.414	0.19	0	mesophyll	F-bidentis-22-000199
FBID-00056599	0	0.586491	0.735	0.42	0	mesophyll	FBID-00056599
FBID-00015194	0	0.586345	0.513	0.262	0	mesophyll	FBID-00015194
F-bidentis-14-000013	0	0.585726	0.482	0.194	0	mesophyll	F-bidentis-14-000013
FBID-00020962	0	0.580948	0.449	0.193	0	mesophyll	FBID-00020962
F-bidentis-31-000057	0	0.578164	0.374	0.157	0	mesophyll	F-bidentis-31-000057
F-bidentis-8-000095	0	0.57736	0.353	0.147	0	mesophyll	F-bidentis-8-000095
F-bidentis-21-000713	0	0.575627	0.608	0.327	0	mesophyll	F-bidentis-21-000713
F-bidentis-53-000181	0	0.575414	0.155	0.023	0	mesophyll	F-bidentis-53-000181
FBID-00010457	0	0.575079	0.422	0.186	0	mesophyll	FBID-00010457
F-bidentis-21-000475	0	0.574826	0.513	0.257	0	mesophyll	F-bidentis-21-000475
F-bidentis-S0-000021	0	0.57326	0.429	0.203	0	mesophyll	F-bidentis-S0-000021
F-bidentis-19-000211	0	0.573228	0.566	0.302	0	mesophyll	F-bidentis-19-000211
FBID-00003886	0	0.572624	0.493	0.244	0	mesophyll	FBID-00003886
F-bidentis-5-000231	0	0.571474	0.473	0.216	0	mesophyll	F-bidentis-5-000231
F-bidentis-14-000413	0	0.569929	0.321	0.125	0	mesophyll	F-bidentis-14-000413
FBID-00007618	0	0.567454	0.567	0.293	0	mesophyll	FBID-00007618
F-bidentis-S0-001488	0	0.566353	0.568	0.286	0	mesophyll	F-bidentis-S0-001488
F-bidentis-30-000893	0	0.565749	0.292	0.096	0	mesophyll	F-bidentis-30-000893
FBID-00024809	0	0.562704	0.387	0.159	0	mesophyll	FBID-00024809
F-bidentis-22-000021	0	0.561139	0.595	0.309	0	mesophyll	F-bidentis-22-000021
F-bidentis-12-000638	0	0.56037	0.565	0.29	0	mesophyll	F-bidentis-12-000638
F-bidentis-19-000900	0	0.556073	0.524	0.259	0	mesophyll	F-bidentis-19-000900
FBID-00030339	0	0.552824	0.443	0.216	0	mesophyll	FBID-00030339
F-bidentis-19-000695	0	0.552628	0.539	0.274	0	mesophyll	F-bidentis-19-000695
FBID-00006230	0	0.551838	0.564	0.289	0	mesophyll	FBID-00006230
F-bidentis-6-000738	0	0.550787	0.549	0.282	0	mesophyll	F-bidentis-6-000738
F-bidentis-24-000199	0	0.549452	0.228	0.071	0	mesophyll	F-bidentis-24-000199
FBID-00051838	0	0.545923	0.513	0.263	0	mesophyll	FBID-00051838
FBID-00009822	0	0.545474	0.457	0.222	0	mesophyll	FBID-00009822
FBID-00022671	0	0.544994	0.464	0.223	0	mesophyll	FBID-00022671
F-bidentis-5-000607	0	0.544404	0.455	0.214	0	mesophyll	F-bidentis-5-000607
FBID-00013057	0	0.54325	0.412	0.191	0	mesophyll	FBID-00013057
FBID-00046677	0	0.536834	0.648	0.35	0	mesophyll	FBID-00046677
F-bidentis-7-000361	0	0.53406	0.559	0.287	0	mesophyll	F-bidentis-7-000361
F-bidentis-6-000428	0	0.533789	0.57	0.303	0	mesophyll	F-bidentis-6-000428
FBID-00019184	0	0.532114	0.444	0.211	0	mesophyll	FBID-00019184
F-bidentis-13-000038	0	0.526542	0.534	0.276	0	mesophyll	F-bidentis-13-000038
FBID-00005758	0	0.524691	0.339	0.14	0	mesophyll	FBID-00005758
F-bidentis-1-000051	0	0.523078	0.389	0.17	0	mesophyll	F-bidentis-1-000051
F-bidentis-12-000560	0	0.519817	0.482	0.203	0	mesophyll	F-bidentis-12-000560
FBID-00023529	0	0.515333	0.56	0.297	0	mesophyll	FBID-00023529
FBID-00057016	0	0.514955	0.188	0.047	0	mesophyll	FBID-00057016
F-bidentis-5-000199	0	0.512766	0.525	0.27	0	mesophyll	F-bidentis-5-000199
FBID-00033758	0	0.510898	0.683	0.375	0	mesophyll	FBID-00033758
FBID-00031492	0	0.50704	0.534	0.284	0	mesophyll	FBID-00031492
F-bidentis-14-000133	0	0.506101	0.275	0.09	0	mesophyll	F-bidentis-14-000133
F-bidentis-3-000307	0	0.502733	0.225	0.066	0	mesophyll	F-bidentis-3-000307
FBID-00007299	0	0.501731	0.452	0.223	0	mesophyll	FBID-00007299
F-bidentis-5-001585	0	0.493215	0.634	0.336	0	mesophyll	F-bidentis-5-001585
F-bidentis-11-000195	0	0.491324	0.522	0.23	0	mesophyll	F-bidentis-11-000195
F-bidentis-1-001105	0	0.488344	0.378	0.16	0	mesophyll	F-bidentis-1-001105
FBID-00039024	0	0.48441	0.409	0.177	0	mesophyll	FBID-00039024
FBID-00055356	0	0.484274	0.407	0.183	0	mesophyll	FBID-00055356
FBID-00010684	0	0.482518	0.518	0.267	0	mesophyll	FBID-00010684
F-bidentis-4-000910	0	0.482289	0.249	0.082	0	mesophyll	F-bidentis-4-000910
F-bidentis-30-001081	0	0.481641	0.351	0.147	0	mesophyll	F-bidentis-30-001081
F-bidentis-S0-002476	0	0.475274	0.462	0.222	0	mesophyll	F-bidentis-S0-002476
FBID-00037733	0	0.473678	0.543	0.283	0	mesophyll	FBID-00037733
F-bidentis-1-000115	0	0.471095	0.151	0.029	0	mesophyll	F-bidentis-1-000115
F-bidentis-6-000231	0	0.47076	0.401	0.178	0	mesophyll	F-bidentis-6-000231
FBID-00041425	0	0.470046	0.424	0.196	0	mesophyll	FBID-00041425
FBID-00024253	0	0.468763	0.637	0.34	0	mesophyll	FBID-00024253
FBID-00041046	0	0.466046	0.126	0.016	0	mesophyll	FBID-00041046
FBID-00022132	0	0.465064	0.645	0.335	0	mesophyll	FBID-00022132
FBID-00005890	0	0.462902	0.302	0.116	0	mesophyll	FBID-00005890
F-bidentis-1-000199	0	0.462892	0.718	0.402	0	mesophyll	F-bidentis-1-000199
FBID-00022695	0	0.455749	0.455	0.216	0	mesophyll	FBID-00022695
FBID-00050700	0	0.448978	0.343	0.146	0	mesophyll	FBID-00050700
F-bidentis-3-000787	0	0.446444	0.721	0.391	0	mesophyll	F-bidentis-3-000787
FBID-00012969	0	0.443315	0.492	0.249	0	mesophyll	FBID-00012969
F-bidentis-9-000143	0	0.43911	0.677	0.34	0	mesophyll	F-bidentis-9-000143
FBID-00010646	0	0.418919	0.377	0.165	0	mesophyll	FBID-00010646
FBID-00018196	0	0.418234	0.2	0.051	0	mesophyll	FBID-00018196
F-bidentis-S0-001281	0	0.417152	0.614	0.326	0	mesophyll	F-bidentis-S0-001281
FBID-00008760	0	0.412015	0.653	0.353	0	mesophyll	FBID-00008760
FBID-00019704	0	0.408645	0.424	0.178	0	mesophyll	FBID-00019704
F-bidentis-34-000312	0	0.395031	0.69	0.344	0	mesophyll	F-bidentis-34-000312
F-bidentis-22-001151	0	0.392288	0.632	0.331	0	mesophyll	F-bidentis-22-001151
F-bidentis-12-000564	0	0.252675	0.527	0.26	0	mesophyll	F-bidentis-12-000564
F-bidentis-1-000088	4.69026e-308	0.588454	0.503	0.258	1.16666e-303	mesophyll	F-bidentis-1-000088
FBID-00010127	1.26739e-307	0.484344	0.354	0.153	3.15252e-303	mesophyll	FBID-00010127
FBID-00032343	1.32575e-307	0.50295	0.397	0.184	3.29766e-303	mesophyll	FBID-00032343
F-bidentis-4-000918	8.13186e-307	0.64721	0.575	0.314	2.02272e-302	mesophyll	F-bidentis-4-000918
F-bidentis-1-002453	8.81203e-307	0.554721	0.415	0.198	2.1919e-302	mesophyll	F-bidentis-1-002453
FBID-00059433	1.11832e-306	0.577493	0.3	0.118	2.7817e-302	mesophyll	FBID-00059433
F-bidentis-1-001437	1.21485e-306	0.622669	0.498	0.256	3.02181e-302	mesophyll	F-bidentis-1-001437
F-bidentis-6-000022	1.84705e-306	0.465639	0.606	0.329	4.59435e-302	mesophyll	F-bidentis-6-000022
F-bidentis-1-002620	1.07797e-305	0.777012	0.517	0.276	2.68133e-301	mesophyll	F-bidentis-1-002620
F-bidentis-9-000463	4.10098e-305	0.936055	0.311	0.126	1.02008e-300	mesophyll	F-bidentis-9-000463
F-bidentis-23-000123	7.31334e-305	0.571993	0.328	0.133	1.81912e-300	mesophyll	F-bidentis-23-000123
F-bidentis-30-001002	1.98901e-304	0.439681	0.526	0.274	4.94747e-300	mesophyll	F-bidentis-30-001002
F-bidentis-22-000359	7.69637e-304	0.551846	0.487	0.246	1.9144e-299	mesophyll	F-bidentis-22-000359
FBID-00026537	4.28354e-303	0.825069	0.3	0.118	1.06549e-298	mesophyll	FBID-00026537
F-bidentis-12-001106	7.84296e-303	0.657314	0.299	0.115	1.95086e-298	mesophyll	F-bidentis-12-001106
F-bidentis-22-000166	1.63032e-302	0.661073	0.488	0.248	4.05527e-298	mesophyll	F-bidentis-22-000166
FBID-00008251	4.70902e-302	0.745359	0.455	0.23	1.17132e-297	mesophyll	FBID-00008251
F-bidentis-19-000514	6.42194e-302	0.82502	0.37	0.166	1.59739e-297	mesophyll	F-bidentis-19-000514
F-bidentis-51-000164	1.47894e-301	0.517797	0.557	0.295	3.67871e-297	mesophyll	F-bidentis-51-000164
F-bidentis-1-000924	1.47546e-300	0.620877	0.405	0.193	3.67006e-296	mesophyll	F-bidentis-1-000924
FBID-00005625	1.71863e-300	0.422101	0.27	0.098	4.27491e-296	mesophyll	FBID-00005625
F-bidentis-38-000618	2.0226e-299	0.613377	0.308	0.125	5.031e-295	mesophyll	F-bidentis-38-000618
F-bidentis-4-001307	2.53055e-299	0.424069	0.507	0.263	6.29448e-295	mesophyll	F-bidentis-4-001307
F-bidentis-3-000938	8.12912e-299	0.577693	0.423	0.205	2.02204e-294	mesophyll	F-bidentis-3-000938
F-bidentis-S0-004003	1.45258e-298	0.510247	0.155	0.032	3.61315e-294	mesophyll	F-bidentis-S0-004003
FBID-00011242	1.91059e-298	0.636105	0.59	0.331	4.75239e-294	mesophyll	FBID-00011242
F-bidentis-21-000481	3.84843e-298	0.457229	0.362	0.162	9.57258e-294	mesophyll	F-bidentis-21-000481
FBID-00033129	4.5655e-298	0.7143	0.439	0.216	1.13562e-293	mesophyll	FBID-00033129
F-bidentis-S0-000810	4.61955e-298	0.407931	0.182	0.047	1.14907e-293	mesophyll	F-bidentis-S0-000810
FBID-00014210	2.29326e-297	0.494789	0.493	0.252	5.70425e-293	mesophyll	FBID-00014210
F-bidentis-23-000104	2.71535e-297	0.401502	0.345	0.144	6.75415e-293	mesophyll	F-bidentis-23-000104
F-bidentis-S0-003913	4.79326e-297	0.434402	0.544	0.29	1.19228e-292	mesophyll	F-bidentis-S0-003913
FBID-00026262	5.17664e-297	0.474885	0.527	0.281	1.28764e-292	mesophyll	FBID-00026262
FBID-00056988	6.7962e-297	0.80791	0.391	0.184	1.69049e-292	mesophyll	FBID-00056988
F-bidentis-6-000978	9.51652e-297	0.764787	0.454	0.227	2.36714e-292	mesophyll	F-bidentis-6-000978
FBID-00001977	3.52341e-296	0.45347	0.502	0.256	8.76413e-292	mesophyll	FBID-00001977
F-bidentis-19-000355	1.7198e-295	0.484801	0.489	0.248	4.27782e-291	mesophyll	F-bidentis-19-000355
F-bidentis-1-002445	2.02859e-295	0.551106	0.347	0.152	5.04592e-291	mesophyll	F-bidentis-1-002445
F-bidentis-1-000269	4.71166e-295	0.743913	0.406	0.193	1.17198e-290	mesophyll	F-bidentis-1-000269
F-bidentis-5-001951	8.77274e-295	0.473559	0.441	0.216	2.18213e-290	mesophyll	F-bidentis-5-001951
FBID-00024598	1.04008e-294	0.809263	0.219	0.064	2.58709e-290	mesophyll	FBID-00024598
F-bidentis-S0-001086	1.78201e-294	0.502836	0.394	0.183	4.43258e-290	mesophyll	F-bidentis-S0-001086
F-bidentis-20-000179	2.06371e-294	0.62636	0.403	0.191	5.13328e-290	mesophyll	F-bidentis-20-000179
F-bidentis-38-000077	3.6725e-294	0.785471	0.382	0.176	9.13499e-290	mesophyll	F-bidentis-38-000077
FBID-00008320	9.30527e-294	0.606368	0.432	0.215	2.31459e-289	mesophyll	FBID-00008320
FBID-00006257	3.54102e-293	0.431548	0.445	0.221	8.80794e-289	mesophyll	FBID-00006257
FBID-00036996	1.46625e-292	0.789879	0.406	0.196	3.64715e-288	mesophyll	FBID-00036996
F-bidentis-61-000088	4.74707e-292	0.558059	0.265	0.094	1.18079e-287	mesophyll	F-bidentis-61-000088
FBID-00043787	1.33668e-291	0.54652	0.275	0.104	3.32486e-287	mesophyll	FBID-00043787
FBID-00033295	1.58541e-291	0.418788	0.556	0.299	3.94355e-287	mesophyll	FBID-00033295
F-bidentis-10-000176	4.98241e-291	0.602629	0.66	0.39	1.23932e-286	mesophyll	F-bidentis-10-000176
F-bidentis-5-001378	9.86861e-291	0.743405	0.578	0.331	2.45472e-286	mesophyll	F-bidentis-5-001378
F-bidentis-1-001268	9.88884e-291	0.589682	0.276	0.103	2.45975e-286	mesophyll	F-bidentis-1-001268
FBID-00033560	3.05592e-290	0.55775	0.392	0.183	7.6013e-286	mesophyll	FBID-00033560
F-bidentis-6-000742	3.17968e-289	0.432878	0.377	0.173	7.90914e-285	mesophyll	F-bidentis-6-000742
F-bidentis-5-000941	5.3314e-289	0.478534	0.316	0.129	1.32613e-284	mesophyll	F-bidentis-5-000941
F-bidentis-5-000841	6.20461e-289	0.512885	0.467	0.239	1.54333e-284	mesophyll	F-bidentis-5-000841
F-bidentis-8-000181	6.85302e-289	0.612856	0.485	0.25	1.70462e-284	mesophyll	F-bidentis-8-000181
FBID-00055534	1.37046e-288	0.425567	0.406	0.193	3.40888e-284	mesophyll	FBID-00055534
F-bidentis-1-000932	1.63673e-288	0.568607	0.337	0.145	4.07121e-284	mesophyll	F-bidentis-1-000932
FBID-00019931	1.80149e-288	0.514255	0.429	0.21	4.48103e-284	mesophyll	FBID-00019931
F-bidentis-8-000254	4.1408e-288	0.406744	0.576	0.316	1.02998e-283	mesophyll	F-bidentis-8-000254
F-bidentis-28-000048	5.9144e-288	0.446891	0.216	0.066	1.47115e-283	mesophyll	F-bidentis-28-000048
F-bidentis-22-000669	7.99847e-288	0.71249	0.507	0.27	1.98954e-283	mesophyll	F-bidentis-22-000669
FBID-00045062	9.60619e-288	0.535515	0.536	0.29	2.38944e-283	mesophyll	FBID-00045062
F-bidentis-1-003058	1.55644e-287	0.611228	0.4	0.187	3.8715e-283	mesophyll	F-bidentis-1-003058
F-bidentis-5-001773	4.71648e-287	0.530263	0.442	0.22	1.17318e-282	mesophyll	F-bidentis-5-001773
FBID-00009998	2.68686e-286	0.655718	0.357	0.161	6.68329e-282	mesophyll	FBID-00009998
F-bidentis-1-000721	5.38336e-286	0.623758	0.485	0.246	1.33906e-281	mesophyll	F-bidentis-1-000721
F-bidentis-76-000003	1.50702e-285	0.942134	0.475	0.25	3.74855e-281	mesophyll	F-bidentis-76-000003
F-bidentis-S0-002685	1.708e-285	0.563368	0.303	0.12	4.24847e-281	mesophyll	F-bidentis-S0-002685
F-bidentis-1-001674	2.79872e-285	0.675224	0.382	0.178	6.96155e-281	mesophyll	F-bidentis-1-001674
F-bidentis-S0-002504	1.58786e-284	0.748443	0.275	0.106	3.94963e-280	mesophyll	F-bidentis-S0-002504
F-bidentis-4-000201	2.12347e-284	0.341535	0.592	0.322	5.28191e-280	mesophyll	F-bidentis-4-000201
F-bidentis-1-001858	5.93681e-284	0.471619	0.476	0.244	1.47672e-279	mesophyll	F-bidentis-1-001858
F-bidentis-38-000638	9.11768e-284	0.738618	0.421	0.21	2.26793e-279	mesophyll	F-bidentis-38-000638
F-bidentis-4-001355	2.73356e-283	0.462184	0.422	0.209	6.79946e-279	mesophyll	F-bidentis-4-001355
F-bidentis-S0-002897	3.3643e-283	0.411777	0.316	0.131	8.36836e-279	mesophyll	F-bidentis-S0-002897
F-bidentis-24-000380	5.57772e-283	0.25895	0.452	0.218	1.3874e-278	mesophyll	F-bidentis-24-000380
F-bidentis-38-000253	2.39588e-282	0.546195	0.392	0.184	5.95951e-278	mesophyll	F-bidentis-38-000253
FBID-00026539	3.0352e-282	0.658504	0.293	0.117	7.54976e-278	mesophyll	FBID-00026539
F-bidentis-6-000967	6.88712e-282	0.570743	0.389	0.184	1.7131e-277	mesophyll	F-bidentis-6-000967
FBID-00038319	6.39652e-281	0.568738	0.378	0.177	1.59107e-276	mesophyll	FBID-00038319
FBID-00061716	1.16385e-280	0.441649	0.189	0.052	2.89495e-276	mesophyll	FBID-00061716
FBID-00005997	1.76431e-280	0.440712	0.277	0.107	4.38854e-276	mesophyll	FBID-00005997
F-bidentis-1-001837	2.56873e-280	0.678092	0.394	0.189	6.38947e-276	mesophyll	F-bidentis-1-001837
FBID-00005805	5.78317e-280	0.464258	0.425	0.209	1.43851e-275	mesophyll	FBID-00005805
F-bidentis-1-001454	1.19838e-279	0.497159	0.347	0.152	2.98085e-275	mesophyll	F-bidentis-1-001454
FBID-00026315	2.23993e-279	0.306412	0.334	0.144	5.57161e-275	mesophyll	FBID-00026315
F-bidentis-1-002914	2.34644e-279	0.431937	0.465	0.233	5.83654e-275	mesophyll	F-bidentis-1-002914
FBID-00054700	6.46729e-279	0.778188	0.516	0.284	1.60867e-274	mesophyll	FBID-00054700
F-bidentis-5-001813	7.19655e-279	0.439659	0.431	0.211	1.79007e-274	mesophyll	F-bidentis-5-001813
FBID-00005911	8.0221e-279	0.558136	0.259	0.094	1.99542e-274	mesophyll	FBID-00005911
F-bidentis-5-000001	1.77975e-276	0.4503	0.211	0.064	4.42695e-272	mesophyll	F-bidentis-5-000001
F-bidentis-3-000796	4.83781e-275	0.586877	0.809	0.555	1.20336e-270	mesophyll	F-bidentis-3-000796
F-bidentis-22-000640	6.28821e-275	0.90085	0.544	0.316	1.56413e-270	mesophyll	F-bidentis-22-000640
F-bidentis-24-000325	7.49871e-275	0.395971	0.478	0.249	1.86523e-270	mesophyll	F-bidentis-24-000325
FBID-00039445	1.13763e-274	0.688793	0.478	0.256	2.82974e-270	mesophyll	FBID-00039445
FBID-00046735	1.45612e-274	0.557038	0.258	0.095	3.62195e-270	mesophyll	FBID-00046735
FBID-00015299	3.88517e-274	0.49189	0.407	0.198	9.66398e-270	mesophyll	FBID-00015299
FBID-00010259	1.4341e-273	0.285632	0.556	0.298	3.56719e-269	mesophyll	FBID-00010259
F-bidentis-S0-002864	3.70049e-273	0.268783	0.321	0.134	9.20459e-269	mesophyll	F-bidentis-S0-002864
F-bidentis-22-000964	1.23235e-272	0.476918	0.163	0.041	3.06535e-268	mesophyll	F-bidentis-22-000964
F-bidentis-12-000508	1.88651e-272	0.343706	0.539	0.291	4.69251e-268	mesophyll	F-bidentis-12-000508
F-bidentis-19-000409	2.36184e-272	0.4876	0.3	0.122	5.87483e-268	mesophyll	F-bidentis-19-000409
F-bidentis-22-000924	9.37521e-272	0.612914	0.35	0.16	2.33199e-267	mesophyll	F-bidentis-22-000924
FBID-00050611	2.11402e-271	0.392784	0.452	0.228	5.25842e-267	mesophyll	FBID-00050611
F-bidentis-21-000689	2.1665e-271	0.568229	0.491	0.26	5.38895e-267	mesophyll	F-bidentis-21-000689
FBID-00034027	2.66883e-271	0.335736	0.335	0.146	6.63844e-267	mesophyll	FBID-00034027
F-bidentis-19-000862	5.24147e-271	0.349289	0.519	0.279	1.30376e-266	mesophyll	F-bidentis-19-000862
FBID-00003199	4.41e-270	0.33735	0.534	0.286	1.09694e-265	mesophyll	FBID-00003199
F-bidentis-S0-003539	4.78693e-270	0.518535	0.46	0.238	1.1907e-265	mesophyll	F-bidentis-S0-003539
F-bidentis-1-002726	8.99564e-270	0.402061	0.402	0.196	2.23757e-265	mesophyll	F-bidentis-1-002726
F-bidentis-21-000477	7.92585e-269	1.2038	0.36	0.17	1.97148e-264	mesophyll	F-bidentis-21-000477
F-bidentis-5-001444	3.46604e-268	0.399125	0.256	0.096	8.62143e-264	mesophyll	F-bidentis-5-001444
F-bidentis-3-000871	4.74646e-268	0.646184	0.347	0.16	1.18064e-263	mesophyll	F-bidentis-3-000871
FBID-00010228	6.06835e-268	0.342251	0.559	0.306	1.50944e-263	mesophyll	FBID-00010228
F-bidentis-4-000547	1.60888e-267	0.717712	0.276	0.107	4.00192e-263	mesophyll	F-bidentis-4-000547
FBID-00018166	4.4546e-267	0.74288	0.499	0.267	1.10804e-262	mesophyll	FBID-00018166
FBID-00013022	6.62693e-267	0.609727	0.458	0.239	1.64838e-262	mesophyll	FBID-00013022
F-bidentis-30-000648	7.04342e-267	0.537737	0.51	0.276	1.75198e-262	mesophyll	F-bidentis-30-000648
F-bidentis-4-001023	1.07286e-266	0.364648	0.271	0.106	2.66862e-262	mesophyll	F-bidentis-4-001023
FBID-00025071	1.12462e-266	0.595917	0.498	0.269	2.79737e-262	mesophyll	FBID-00025071
FBID-00044878	1.14975e-266	0.430186	0.377	0.179	2.85989e-262	mesophyll	FBID-00044878
FBID-00056669	3.5326e-266	0.493317	0.437	0.225	8.78699e-262	mesophyll	FBID-00056669
F-bidentis-14-000185	1.76497e-265	0.582187	0.367	0.176	4.39018e-261	mesophyll	F-bidentis-14-000185
F-bidentis-23-000067	9.36865e-265	0.40068	0.425	0.212	2.33036e-260	mesophyll	F-bidentis-23-000067
FBID-00050120	1.4951e-264	0.786393	0.306	0.13	3.71891e-260	mesophyll	FBID-00050120
F-bidentis-14-000044	2.37761e-264	0.541773	0.516	0.278	5.91406e-260	mesophyll	F-bidentis-14-000044
F-bidentis-S0-001459	2.40367e-264	1.02163	0.329	0.147	5.97888e-260	mesophyll	F-bidentis-S0-001459
FBID-00047515	4.43713e-264	0.483372	0.276	0.109	1.10369e-259	mesophyll	FBID-00047515
F-bidentis-44-000168	9.85228e-264	0.44097	0.258	0.1	2.45066e-259	mesophyll	F-bidentis-44-000168
FBID-00043621	1.25278e-263	1.39113	0.412	0.216	3.11617e-259	mesophyll	FBID-00043621
F-bidentis-1-000709	1.49909e-263	0.571681	0.319	0.138	3.72883e-259	mesophyll	F-bidentis-1-000709
FBID-00033004	1.41029e-262	0.42207	0.34	0.147	3.50795e-258	mesophyll	FBID-00033004
FBID-00022000	1.94447e-262	0.427014	0.126	0.024	4.83668e-258	mesophyll	FBID-00022000
F-bidentis-5-001186	2.4044e-262	0.5332	0.453	0.233	5.9807e-258	mesophyll	F-bidentis-5-001186
F-bidentis-22-000077	3.5804e-262	0.520025	0.4	0.197	8.90588e-258	mesophyll	F-bidentis-22-000077
FBID-00043732	5.07515e-262	0.638559	0.361	0.166	1.26239e-257	mesophyll	FBID-00043732
F-bidentis-51-000377	1.16544e-261	0.27835	0.593	0.33	2.89891e-257	mesophyll	F-bidentis-51-000377
FBID-00033555	2.94332e-261	0.430739	0.388	0.188	7.32123e-257	mesophyll	FBID-00033555
FBID-00054670	3.51689e-261	0.68712	0.453	0.242	8.74792e-257	mesophyll	FBID-00054670
F-bidentis-12-000999	3.9111e-261	0.463412	0.735	0.458	9.72847e-257	mesophyll	F-bidentis-12-000999
F-bidentis-44-000226	5.079e-261	0.820265	0.413	0.211	1.26335e-256	mesophyll	F-bidentis-44-000226
FBID-00055608	3.32373e-260	0.499779	0.285	0.112	8.26745e-256	mesophyll	FBID-00055608
F-bidentis-12-000463	4.51998e-260	0.690962	0.316	0.138	1.1243e-255	mesophyll	F-bidentis-12-000463
FBID-00022334	5.61852e-260	0.483179	0.339	0.15	1.39755e-255	mesophyll	FBID-00022334
F-bidentis-4-001082	2.01672e-259	0.449552	0.487	0.261	5.01638e-255	mesophyll	F-bidentis-4-001082
F-bidentis-38-000260	2.45552e-259	0.39323	0.483	0.256	6.10787e-255	mesophyll	F-bidentis-38-000260
F-bidentis-30-000991	2.68605e-259	0.346089	0.606	0.339	6.68128e-255	mesophyll	F-bidentis-30-000991
F-bidentis-19-000201	3.79142e-259	0.699571	0.334	0.15	9.43079e-255	mesophyll	F-bidentis-19-000201
F-bidentis-S0-000850	7.57686e-259	0.432752	0.405	0.202	1.88467e-254	mesophyll	F-bidentis-S0-000850
F-bidentis-1-002724	1.53681e-258	0.413669	0.213	0.071	3.82266e-254	mesophyll	F-bidentis-1-002724
FBID-00039161	4.48623e-258	0.436262	0.402	0.199	1.1159e-253	mesophyll	FBID-00039161
F-bidentis-9-000628	4.79667e-258	0.396492	0.475	0.249	1.19312e-253	mesophyll	F-bidentis-9-000628
FBID-00050828	1.0865e-257	1.02526	0.451	0.243	2.70256e-253	mesophyll	FBID-00050828
F-bidentis-19-000752	2.75311e-257	0.299733	0.459	0.237	6.84809e-253	mesophyll	F-bidentis-19-000752
F-bidentis-38-000609	1.57619e-256	0.494351	0.241	0.09	3.92061e-252	mesophyll	F-bidentis-38-000609
FBID-00018517	7.62902e-256	0.503057	0.46	0.24	1.89764e-251	mesophyll	FBID-00018517
F-bidentis-30-000358	8.44924e-256	0.385485	0.19	0.059	2.10166e-251	mesophyll	F-bidentis-30-000358
F-bidentis-S0-003124	9.58712e-256	0.569832	0.448	0.232	2.3847e-251	mesophyll	F-bidentis-S0-003124
FBID-00051379	1.59416e-255	0.474672	0.336	0.154	3.96532e-251	mesophyll	FBID-00051379
FBID-00052507	2.02099e-255	0.371787	0.366	0.172	5.027e-251	mesophyll	FBID-00052507
F-bidentis-5-001871	3.58762e-255	0.385726	0.456	0.234	8.92383e-251	mesophyll	F-bidentis-5-001871
FBID-00030023	4.05799e-255	0.422136	0.376	0.181	1.00939e-250	mesophyll	FBID-00030023
F-bidentis-1-002635	5.60143e-255	0.676908	0.404	0.201	1.3933e-250	mesophyll	F-bidentis-1-002635
FBID-00019556	7.46464e-255	0.692052	0.265	0.105	1.85676e-250	mesophyll	FBID-00019556
F-bidentis-3-000879	8.33842e-255	0.60832	0.451	0.237	2.0741e-250	mesophyll	F-bidentis-3-000879
FBID-00002244	2.79838e-254	0.509467	0.402	0.199	6.96069e-250	mesophyll	FBID-00002244
F-bidentis-12-000351	3.60638e-254	0.330966	0.448	0.231	8.97051e-250	mesophyll	F-bidentis-12-000351
FBID-00027176	7.64969e-254	0.44014	0.287	0.119	1.90278e-249	mesophyll	FBID-00027176
F-bidentis-6-000797	1.07519e-253	0.258657	0.383	0.182	2.67444e-249	mesophyll	F-bidentis-6-000797
F-bidentis-6-000343	1.10712e-253	0.451371	0.382	0.187	2.75384e-249	mesophyll	F-bidentis-6-000343
F-bidentis-5-001283	1.29154e-253	0.617648	0.363	0.175	3.21259e-249	mesophyll	F-bidentis-5-001283
F-bidentis-38-000175	2.00646e-253	0.447993	0.348	0.163	4.99087e-249	mesophyll	F-bidentis-38-000175
F-bidentis-S0-000805	3.4251e-253	0.696112	0.458	0.243	8.5196e-249	mesophyll	F-bidentis-S0-000805
F-bidentis-24-000131	7.38782e-253	0.498139	0.598	0.357	1.83765e-248	mesophyll	F-bidentis-24-000131
F-bidentis-12-000718	9.16848e-253	0.422764	0.58	0.321	2.28057e-248	mesophyll	F-bidentis-12-000718
FBID-00012645	9.96857e-253	0.813556	0.181	0.053	2.47958e-248	mesophyll	FBID-00012645
F-bidentis-S0-003791	1.1618e-252	0.530847	0.232	0.083	2.88986e-248	mesophyll	F-bidentis-S0-003791
F-bidentis-30-000189	1.62527e-252	0.525377	0.36	0.17	4.04269e-248	mesophyll	F-bidentis-30-000189
F-bidentis-1-001701	2.44637e-252	0.485247	0.355	0.168	6.0851e-248	mesophyll	F-bidentis-1-001701
F-bidentis-5-000951	4.76069e-252	0.421836	0.399	0.197	1.18417e-247	mesophyll	F-bidentis-5-000951
F-bidentis-31-000373	2.62124e-251	0.453838	0.288	0.119	6.52007e-247	mesophyll	F-bidentis-31-000373
F-bidentis-22-000013	3.03621e-251	0.926435	0.533	0.306	7.55228e-247	mesophyll	F-bidentis-22-000013
FBID-00050958	3.53786e-251	0.322204	0.37	0.178	8.80008e-247	mesophyll	FBID-00050958
F-bidentis-4-000513	3.88124e-251	0.456649	0.479	0.251	9.65419e-247	mesophyll	F-bidentis-4-000513
F-bidentis-S0-001445	6.47671e-250	0.334983	0.47	0.248	1.61102e-245	mesophyll	F-bidentis-S0-001445
F-bidentis-6-000777	1.82122e-249	0.714467	0.345	0.163	4.5301e-245	mesophyll	F-bidentis-6-000777
F-bidentis-15-000295	2.1366e-249	0.494828	0.559	0.317	5.31459e-245	mesophyll	F-bidentis-15-000295
FBID-00035025	4.63085e-249	0.5749	0.234	0.085	1.15188e-244	mesophyll	FBID-00035025
FBID-00052533	9.74258e-249	1.10253	0.411	0.212	2.42337e-244	mesophyll	FBID-00052533
F-bidentis-1-001953	9.88868e-249	0.426362	0.371	0.181	2.45971e-244	mesophyll	F-bidentis-1-001953
F-bidentis-22-000617	1.38605e-248	0.363216	0.345	0.162	3.44766e-244	mesophyll	F-bidentis-22-000617
F-bidentis-6-000453	2.27521e-248	0.488931	0.229	0.082	5.65936e-244	mesophyll	F-bidentis-6-000453
F-bidentis-51-000274	3.11649e-248	0.357085	0.347	0.164	7.75196e-244	mesophyll	F-bidentis-51-000274
F-bidentis-27-000269	9.94299e-248	0.334108	0.495	0.264	2.47322e-243	mesophyll	F-bidentis-27-000269
FBID-00018414	1.12853e-247	0.323889	0.418	0.211	2.8071e-243	mesophyll	FBID-00018414
FBID-00006772	3.32347e-247	0.512408	0.272	0.11	8.26681e-243	mesophyll	FBID-00006772
FBID-00013296	7.64687e-247	0.491571	0.404	0.206	1.90208e-242	mesophyll	FBID-00013296
FBID-00006618	1.24717e-246	0.445068	0.395	0.2	3.1022e-242	mesophyll	FBID-00006618
F-bidentis-24-000017	1.64665e-246	0.738897	0.394	0.197	4.09589e-242	mesophyll	F-bidentis-24-000017
F-bidentis-4-001278	3.93507e-246	0.31149	0.368	0.178	9.7881e-242	mesophyll	F-bidentis-4-001278
FBID-00008661	1.62571e-245	0.371698	0.516	0.283	4.0438e-241	mesophyll	FBID-00008661
FBID-00033359	2.0626e-244	0.358946	0.182	0.055	5.13051e-240	mesophyll	FBID-00033359
F-bidentis-12-000572	2.49041e-244	0.336422	0.228	0.081	6.19464e-240	mesophyll	F-bidentis-12-000572
FBID-00059316	3.54167e-244	0.272478	0.412	0.208	8.80954e-240	mesophyll	FBID-00059316
FBID-00019525	3.71582e-244	0.612113	0.723	0.468	9.24273e-240	mesophyll	FBID-00019525
F-bidentis-5-000048	5.10695e-244	0.429348	0.286	0.121	1.2703e-239	mesophyll	F-bidentis-5-000048
F-bidentis-3-001154	7.10461e-244	0.714468	0.411	0.213	1.7672e-239	mesophyll	F-bidentis-3-001154
F-bidentis-S0-003018	1.65323e-243	0.361169	0.268	0.111	4.11225e-239	mesophyll	F-bidentis-S0-003018
F-bidentis-S0-002467	2.00687e-243	0.570977	0.389	0.196	4.99189e-239	mesophyll	F-bidentis-S0-002467
F-bidentis-S0-002597	2.92464e-243	0.390389	0.622	0.363	7.27474e-239	mesophyll	F-bidentis-S0-002597
FBID-00008259	3.01726e-243	0.451943	0.235	0.088	7.50513e-239	mesophyll	FBID-00008259
FBID-00017446	2.79176e-242	0.481455	0.509	0.282	6.94421e-238	mesophyll	FBID-00017446
F-bidentis-7-000139	2.95074e-242	0.533027	0.541	0.304	7.33968e-238	mesophyll	F-bidentis-7-000139
FBID-00052101	3.88023e-242	0.279484	0.6	0.34	9.65167e-238	mesophyll	FBID-00052101
F-bidentis-22-001136	4.48853e-242	0.576517	0.385	0.19	1.11648e-237	mesophyll	F-bidentis-22-001136
FBID-00008005	1.75036e-241	0.469728	0.26	0.105	4.35386e-237	mesophyll	FBID-00008005
F-bidentis-27-000253	2.09139e-241	0.449452	0.394	0.199	5.20213e-237	mesophyll	F-bidentis-27-000253
FBID-00010278	4.13607e-241	0.313629	0.527	0.289	1.02881e-236	mesophyll	FBID-00010278
FBID-00015044	8.65811e-241	0.784872	0.155	0.04	2.15362e-236	mesophyll	FBID-00015044
F-bidentis-12-000581	1.38881e-240	0.322655	0.314	0.137	3.45453e-236	mesophyll	F-bidentis-12-000581
F-bidentis-1-000352	2.04821e-240	0.343727	0.177	0.054	5.09471e-236	mesophyll	F-bidentis-1-000352
F-bidentis-6-000310	5.22839e-240	0.365477	0.332	0.154	1.30051e-235	mesophyll	F-bidentis-6-000310
FBID-00023118	1.23914e-239	0.475276	0.371	0.183	3.08225e-235	mesophyll	FBID-00023118
F-bidentis-1-001532	2.03258e-239	0.32442	0.382	0.191	5.05585e-235	mesophyll	F-bidentis-1-001532
FBID-00005461	3.07786e-239	0.333123	0.339	0.16	7.65588e-235	mesophyll	FBID-00005461
F-bidentis-12-000257	3.53468e-238	0.458332	0.285	0.121	8.79215e-234	mesophyll	F-bidentis-12-000257
F-bidentis-31-000278	1.89278e-237	0.473291	0.585	0.333	4.70809e-233	mesophyll	F-bidentis-31-000278
F-bidentis-30-000391	2.34592e-237	0.40438	0.261	0.108	5.83524e-233	mesophyll	F-bidentis-30-000391
FBID-00009754	3.99687e-237	0.382526	0.458	0.243	9.94182e-233	mesophyll	FBID-00009754
F-bidentis-1-000317	4.62288e-237	0.427656	0.363	0.178	1.14989e-232	mesophyll	F-bidentis-1-000317
FBID-00047925	5.21973e-237	0.514158	0.294	0.129	1.29836e-232	mesophyll	FBID-00047925
FBID-00028445	1.21768e-236	0.416683	0.397	0.203	3.02887e-232	mesophyll	FBID-00028445
F-bidentis-6-000241	1.39637e-236	0.256503	0.426	0.222	3.47333e-232	mesophyll	F-bidentis-6-000241
FBID-00042965	1.54621e-236	0.396992	0.324	0.151	3.84605e-232	mesophyll	FBID-00042965
FBID-00052873	3.24415e-236	0.313127	0.433	0.228	8.06949e-232	mesophyll	FBID-00052873
F-bidentis-S0-001604	6.00284e-236	0.363296	0.224	0.083	1.49315e-231	mesophyll	F-bidentis-S0-001604
F-bidentis-38-000128	6.8404e-236	0.287966	0.538	0.3	1.70148e-231	mesophyll	F-bidentis-38-000128
FBID-00030302	1.00071e-235	0.470238	0.375	0.19	2.48916e-231	mesophyll	FBID-00030302
F-bidentis-38-000543	1.1741e-235	0.731032	0.291	0.127	2.92047e-231	mesophyll	F-bidentis-38-000543
F-bidentis-12-000502	1.33582e-235	0.816568	0.436	0.232	3.32272e-231	mesophyll	F-bidentis-12-000502
FBID-00020718	2.00563e-235	0.43779	0.471	0.255	4.9888e-231	mesophyll	FBID-00020718
FBID-00007034	3.89382e-235	0.55502	0.336	0.158	9.68549e-231	mesophyll	FBID-00007034
FBID-00055575	4.6098e-235	0.377266	0.364	0.178	1.14664e-230	mesophyll	FBID-00055575
FBID-00020395	1.0814e-234	0.28797	0.516	0.281	2.68987e-230	mesophyll	FBID-00020395
FBID-00015518	1.53904e-234	0.336793	0.466	0.248	3.82821e-230	mesophyll	FBID-00015518
FBID-00021085	1.58522e-234	0.309695	0.412	0.212	3.94308e-230	mesophyll	FBID-00021085
F-bidentis-S0-000042	1.93001e-234	0.362406	0.471	0.254	4.80072e-230	mesophyll	F-bidentis-S0-000042
F-bidentis-6-001031	2.3048e-234	0.434055	0.348	0.167	5.73296e-230	mesophyll	F-bidentis-6-001031
FBID-00020365	2.95661e-234	0.8554	0.46	0.261	7.35428e-230	mesophyll	FBID-00020365
FBID-00012370	6.19287e-234	0.396636	0.311	0.142	1.54041e-229	mesophyll	FBID-00012370
F-bidentis-38-000450	9.5889e-234	0.252577	0.506	0.278	2.38514e-229	mesophyll	F-bidentis-38-000450
F-bidentis-S0-002825	2.6221e-233	0.3707	0.373	0.187	6.52221e-229	mesophyll	F-bidentis-S0-002825
F-bidentis-1-002169	3.57264e-233	0.564721	0.389	0.199	8.88659e-229	mesophyll	F-bidentis-1-002169
F-bidentis-9-000087	3.73201e-233	0.268905	0.456	0.236	9.283e-229	mesophyll	F-bidentis-9-000087
F-bidentis-12-000542	8.12586e-233	0.383701	0.211	0.074	2.02123e-228	mesophyll	F-bidentis-12-000542
F-bidentis-S0-001310	9.93399e-233	0.312534	0.294	0.129	2.47098e-228	mesophyll	F-bidentis-S0-001310
FBID-00012938	1.12637e-232	0.390213	0.492	0.269	2.80173e-228	mesophyll	FBID-00012938
FBID-00033819	2.11744e-232	0.402051	0.4	0.205	5.26691e-228	mesophyll	FBID-00033819
F-bidentis-S0-001669	2.90987e-232	0.368776	0.263	0.111	7.23801e-228	mesophyll	F-bidentis-S0-001669
FBID-00039106	5.964e-232	0.273644	0.374	0.185	1.48349e-227	mesophyll	FBID-00039106
F-bidentis-59-000057	6.59712e-232	0.414961	0.484	0.266	1.64097e-227	mesophyll	F-bidentis-59-000057
F-bidentis-27-000404	8.37967e-232	0.341899	0.426	0.225	2.08436e-227	mesophyll	F-bidentis-27-000404
F-bidentis-38-000262	8.77325e-232	0.361227	0.395	0.199	2.18226e-227	mesophyll	F-bidentis-38-000262
F-bidentis-53-000139	1.24967e-231	0.645921	0.308	0.142	3.10843e-227	mesophyll	F-bidentis-53-000139
F-bidentis-3-001158	1.39258e-231	0.663455	0.512	0.292	3.46391e-227	mesophyll	F-bidentis-3-001158
F-bidentis-S0-002866	4.51609e-231	0.269297	0.271	0.114	1.12333e-226	mesophyll	F-bidentis-S0-002866
F-bidentis-30-000229	8.58413e-231	0.451342	0.385	0.196	2.13522e-226	mesophyll	F-bidentis-30-000229
FBID-00003817	1.03274e-230	0.404224	0.334	0.159	2.56885e-226	mesophyll	FBID-00003817
FBID-00050731	1.47219e-230	0.342182	0.278	0.121	3.66194e-226	mesophyll	FBID-00050731
F-bidentis-30-001082	2.16648e-230	0.354824	0.321	0.151	5.38891e-226	mesophyll	F-bidentis-30-001082
F-bidentis-6-000098	3.59798e-230	0.700823	0.415	0.221	8.94961e-226	mesophyll	F-bidentis-6-000098
FBID-00015554	6.67297e-230	0.304305	0.3	0.135	1.65984e-225	mesophyll	FBID-00015554
F-bidentis-S0-002609	6.76674e-230	0.618594	0.306	0.14	1.68316e-225	mesophyll	F-bidentis-S0-002609
FBID-00050599	9.28315e-230	0.479939	0.289	0.128	2.30909e-225	mesophyll	FBID-00050599
FBID-00011938	2.25326e-229	0.271032	0.502	0.273	5.60475e-225	mesophyll	FBID-00011938
FBID-00008261	2.81741e-229	0.5484	0.234	0.09	7.00803e-225	mesophyll	FBID-00008261
F-bidentis-3-000391	5.34472e-229	0.418537	0.379	0.191	1.32945e-224	mesophyll	F-bidentis-3-000391
F-bidentis-11-000093	1.50175e-228	0.27411	0.443	0.232	3.73546e-224	mesophyll	F-bidentis-11-000093
F-bidentis-9-000290	1.97644e-228	0.376054	0.108	0.02	4.91619e-224	mesophyll	F-bidentis-9-000290
FBID-00037676	6.72613e-228	0.366561	0.344	0.166	1.67306e-223	mesophyll	FBID-00037676
F-bidentis-S0-003225	1.48803e-227	0.377183	0.307	0.141	3.70133e-223	mesophyll	F-bidentis-S0-003225
F-bidentis-S0-001923	1.83252e-227	0.555552	0.457	0.247	4.55821e-223	mesophyll	F-bidentis-S0-001923
FBID-00024653	2.52395e-227	0.421773	0.324	0.154	6.27808e-223	mesophyll	FBID-00024653
F-bidentis-44-000110	2.9103e-227	0.953115	0.389	0.203	7.23907e-223	mesophyll	F-bidentis-44-000110
FBID-00056823	3.91384e-227	0.31243	0.479	0.261	9.73528e-223	mesophyll	FBID-00056823
F-bidentis-5-000577	7.31506e-227	0.371263	0.32	0.15	1.81955e-222	mesophyll	F-bidentis-5-000577
FBID-00033929	1.12074e-225	0.72745	0.347	0.172	2.78773e-221	mesophyll	FBID-00033929
F-bidentis-19-000208	3.15846e-225	0.429375	0.336	0.159	7.85635e-221	mesophyll	F-bidentis-19-000208
F-bidentis-S0-001784	6.53024e-225	0.523543	0.365	0.183	1.62433e-220	mesophyll	F-bidentis-S0-001784
F-bidentis-S0-002186	6.67127e-225	0.343197	0.228	0.089	1.65941e-220	mesophyll	F-bidentis-S0-002186
FBID-00026341	2.57846e-224	0.290407	0.494	0.271	6.41367e-220	mesophyll	FBID-00026341
F-bidentis-1-001395	6.49763e-224	0.387202	0.447	0.241	1.61622e-219	mesophyll	F-bidentis-1-001395
FBID-00030160	7.856e-224	0.304861	0.441	0.239	1.9541e-219	mesophyll	FBID-00030160
F-bidentis-1-000842	9.94268e-224	0.564505	0.239	0.095	2.47314e-219	mesophyll	F-bidentis-1-000842
F-bidentis-12-000962	3.60916e-223	0.275463	0.531	0.301	8.97742e-219	mesophyll	F-bidentis-12-000962
FBID-00001150	9.72896e-223	0.314406	0.361	0.176	2.41998e-218	mesophyll	FBID-00001150
F-bidentis-30-000283	2.01652e-222	0.359318	0.403	0.209	5.01589e-218	mesophyll	F-bidentis-30-000283
F-bidentis-12-000438	2.21108e-222	0.339455	0.227	0.086	5.49985e-218	mesophyll	F-bidentis-12-000438
F-bidentis-5-001880	3.96859e-222	0.662794	0.332	0.162	9.87146e-218	mesophyll	F-bidentis-5-001880
FBID-00022338	7.11408e-222	0.408114	0.371	0.187	1.76956e-217	mesophyll	FBID-00022338
FBID-00019459	8.86805e-222	0.515331	0.182	0.059	2.20584e-217	mesophyll	FBID-00019459
FBID-00026848	1.20067e-221	0.470556	0.608	0.365	2.98655e-217	mesophyll	FBID-00026848
FBID-00050471	1.26165e-221	0.628856	0.204	0.074	3.13822e-217	mesophyll	FBID-00050471
FBID-00012371	1.4096e-221	0.472862	0.291	0.132	3.50623e-217	mesophyll	FBID-00012371
F-bidentis-27-000645	1.45431e-221	0.36491	0.299	0.137	3.61746e-217	mesophyll	F-bidentis-27-000645
FBID-00027171	1.4982e-221	0.348522	0.472	0.258	3.72663e-217	mesophyll	FBID-00027171
FBID-00043054	2.35322e-221	0.331149	0.314	0.146	5.85339e-217	mesophyll	FBID-00043054
FBID-00033073	3.25978e-220	0.64912	0.357	0.181	8.10839e-216	mesophyll	FBID-00033073
F-bidentis-12-000538	3.40488e-220	0.290782	0.352	0.171	8.46929e-216	mesophyll	F-bidentis-12-000538
F-bidentis-1-002844	5.70543e-220	0.531638	0.275	0.121	1.41917e-215	mesophyll	F-bidentis-1-002844
F-bidentis-53-000315	6.90736e-220	0.489075	0.305	0.14	1.71814e-215	mesophyll	F-bidentis-53-000315
F-bidentis-6-000920	8.27131e-220	0.258424	0.443	0.238	2.05741e-215	mesophyll	F-bidentis-6-000920
FBID-00029132	9.74922e-220	0.333327	0.222	0.084	2.42502e-215	mesophyll	FBID-00029132
F-bidentis-12-000834	1.91672e-219	0.382013	0.36	0.182	4.76765e-215	mesophyll	F-bidentis-12-000834
F-bidentis-4-000591	1.96857e-219	0.449963	0.24	0.094	4.89663e-215	mesophyll	F-bidentis-4-000591
FBID-00024431	2.28261e-219	0.322596	0.618	0.363	5.67777e-215	mesophyll	FBID-00024431
FBID-00021253	2.53689e-219	0.270991	0.523	0.297	6.31026e-215	mesophyll	FBID-00021253
FBID-00051488	7.61932e-219	0.26968	0.492	0.27	1.89523e-214	mesophyll	FBID-00051488
F-bidentis-S0-003237	9.0507e-219	0.346946	0.112	0.023	2.25127e-214	mesophyll	F-bidentis-S0-003237
F-bidentis-S0-002817	2.24308e-218	0.729592	0.265	0.114	5.57944e-214	mesophyll	F-bidentis-S0-002817
FBID-00012325	4.37228e-218	0.290233	0.278	0.122	1.08756e-213	mesophyll	FBID-00012325
F-bidentis-S0-000785	5.62361e-218	0.376562	0.204	0.071	1.39882e-213	mesophyll	F-bidentis-S0-000785
FBID-00005855	6.67707e-218	0.62045	0.209	0.074	1.66085e-213	mesophyll	FBID-00005855
F-bidentis-24-000164	7.11812e-218	1.04497	0.372	0.2	1.77056e-213	mesophyll	F-bidentis-24-000164
F-bidentis-30-000587	7.8171e-218	0.396344	0.399	0.211	1.94442e-213	mesophyll	F-bidentis-30-000587
F-bidentis-28-000090	2.15377e-217	0.420292	0.274	0.119	5.3573e-213	mesophyll	F-bidentis-28-000090
F-bidentis-30-000112	3.7108e-217	0.324618	0.452	0.244	9.23023e-213	mesophyll	F-bidentis-30-000112
FBID-00038552	5.87899e-217	0.533908	0.107	0.02	1.46234e-212	mesophyll	FBID-00038552
FBID-00036969	9.31913e-217	0.587214	0.355	0.174	2.31804e-212	mesophyll	FBID-00036969
FBID-00023415	9.98924e-217	0.5053	0.258	0.109	2.48472e-212	mesophyll	FBID-00023415
FBID-00046520	1.74436e-216	0.363063	0.466	0.258	4.33893e-212	mesophyll	FBID-00046520
F-bidentis-5-001152	1.95406e-216	0.29282	0.423	0.225	4.86052e-212	mesophyll	F-bidentis-5-001152
F-bidentis-4-000414	1.99648e-216	0.362623	0.278	0.125	4.96605e-212	mesophyll	F-bidentis-4-000414
F-bidentis-5-000554	2.85997e-216	0.747678	0.128	0.031	7.11388e-212	mesophyll	F-bidentis-5-000554
FBID-00007927	6.4407e-216	0.559752	0.316	0.149	1.60206e-211	mesophyll	FBID-00007927
F-bidentis-53-000021	1.24803e-215	0.42472	0.489	0.273	3.10435e-211	mesophyll	F-bidentis-53-000021
FBID-00037809	1.80849e-215	0.418477	0.307	0.144	4.49843e-211	mesophyll	FBID-00037809
F-bidentis-5-001670	2.26115e-215	0.420585	0.429	0.227	5.62437e-211	mesophyll	F-bidentis-5-001670
F-bidentis-30-000414	1.10887e-214	0.371167	0.324	0.154	2.7582e-210	mesophyll	F-bidentis-30-000414
FBID-00004281	2.6956e-214	0.51495	0.322	0.154	6.70504e-210	mesophyll	FBID-00004281
F-bidentis-22-001103	4.33107e-214	0.522983	0.423	0.226	1.07731e-209	mesophyll	F-bidentis-22-001103
FBID-00048730	7.72468e-214	0.562872	0.319	0.151	1.92144e-209	mesophyll	FBID-00048730
F-bidentis-14-000151	9.08523e-214	0.484202	0.236	0.095	2.25986e-209	mesophyll	F-bidentis-14-000151
F-bidentis-4-001114	1.19213e-213	0.503704	0.405	0.217	2.9653e-209	mesophyll	F-bidentis-4-001114
FBID-00048466	1.64793e-213	0.30463	0.373	0.19	4.09907e-209	mesophyll	FBID-00048466
FBID-00043552	2.45889e-213	0.355483	0.4	0.213	6.11625e-209	mesophyll	FBID-00043552
FBID-00046643	3.15533e-213	0.365594	0.407	0.216	7.84857e-209	mesophyll	FBID-00046643
F-bidentis-44-000162	3.56513e-213	0.359638	0.238	0.098	8.86789e-209	mesophyll	F-bidentis-44-000162
F-bidentis-5-001467	7.32794e-213	0.385717	0.379	0.197	1.82275e-208	mesophyll	F-bidentis-5-001467
F-bidentis-9-000709	7.38116e-213	0.434403	0.31	0.146	1.83599e-208	mesophyll	F-bidentis-9-000709
F-bidentis-6-000825	1.24142e-212	0.377787	0.333	0.163	3.08792e-208	mesophyll	F-bidentis-6-000825
F-bidentis-5-000718	1.81859e-212	0.5462	0.263	0.114	4.52357e-208	mesophyll	F-bidentis-5-000718
FBID-00059297	2.31236e-212	0.273637	0.495	0.278	5.75175e-208	mesophyll	FBID-00059297
FBID-00019590	2.96368e-212	0.594746	0.154	0.044	7.37185e-208	mesophyll	FBID-00019590
FBID-00002756	3.44561e-212	0.371536	0.327	0.157	8.57061e-208	mesophyll	FBID-00002756
F-bidentis-34-000421	4.44983e-212	0.253292	0.394	0.204	1.10685e-207	mesophyll	F-bidentis-34-000421
FBID-00007426	8.61055e-212	0.288413	0.523	0.297	2.14179e-207	mesophyll	FBID-00007426
FBID-00017836	3.79513e-211	0.354133	0.248	0.104	9.44001e-207	mesophyll	FBID-00017836
F-bidentis-11-000295	5.60025e-211	0.274101	0.272	0.121	1.39301e-206	mesophyll	F-bidentis-11-000295
F-bidentis-23-000094	8.76179e-211	0.279004	0.247	0.104	2.17941e-206	mesophyll	F-bidentis-23-000094
F-bidentis-24-000697	1.07381e-210	0.388565	0.263	0.112	2.67099e-206	mesophyll	F-bidentis-24-000697
FBID-00020432	2.40018e-210	0.373195	0.327	0.159	5.97022e-206	mesophyll	FBID-00020432
F-bidentis-5-001557	2.42512e-210	0.719216	0.58	0.366	6.03224e-206	mesophyll	F-bidentis-5-001557
F-bidentis-3-000303	3.00334e-210	0.362543	0.307	0.146	7.47052e-206	mesophyll	F-bidentis-3-000303
F-bidentis-1-000875	1.03737e-209	0.3016	0.403	0.213	2.58035e-205	mesophyll	F-bidentis-1-000875
F-bidentis-19-000658	1.19115e-209	0.382801	0.321	0.158	2.96287e-205	mesophyll	F-bidentis-19-000658
F-bidentis-12-000860	2.40105e-209	0.45482	0.42	0.226	5.97237e-205	mesophyll	F-bidentis-12-000860
F-bidentis-1-000410	2.53294e-209	0.34874	0.311	0.147	6.30043e-205	mesophyll	F-bidentis-1-000410
F-bidentis-22-000868	3.48966e-209	0.321575	0.452	0.249	8.68017e-205	mesophyll	F-bidentis-22-000868
FBID-00007622	4.28029e-209	0.523295	0.314	0.151	1.06468e-204	mesophyll	FBID-00007622
F-bidentis-19-000703	1.21147e-208	0.389846	0.423	0.225	3.0134e-204	mesophyll	F-bidentis-19-000703
FBID-00024755	1.25657e-208	0.303891	0.39	0.205	3.12559e-204	mesophyll	FBID-00024755
FBID-00054403	1.41782e-208	0.298552	0.477	0.268	3.52669e-204	mesophyll	FBID-00054403
FBID-00007036	1.58583e-208	0.502094	0.293	0.134	3.9446e-204	mesophyll	FBID-00007036
FBID-00037608	2.01898e-208	0.379138	0.411	0.221	5.02201e-204	mesophyll	FBID-00037608
FBID-00002747	2.13725e-208	0.438427	0.33	0.165	5.31619e-204	mesophyll	FBID-00002747
F-bidentis-34-000294	3.44897e-208	0.40173	0.493	0.281	8.57897e-204	mesophyll	F-bidentis-34-000294
F-bidentis-5-000236	3.95753e-208	0.351535	0.245	0.102	9.84397e-204	mesophyll	F-bidentis-5-000236
F-bidentis-31-000358	1.12729e-207	0.440114	0.321	0.158	2.80402e-203	mesophyll	F-bidentis-31-000358
F-bidentis-24-000682	2.72004e-207	0.415815	0.333	0.164	6.76582e-203	mesophyll	F-bidentis-24-000682
F-bidentis-6-000222	7.36731e-207	0.36764	0.322	0.157	1.83254e-202	mesophyll	F-bidentis-6-000222
FBID-00015646	9.75538e-207	-2.50086	0.046	0.187	2.42655e-202	mesophyll	FBID-00015646
F-bidentis-51-000299	1.24983e-206	0.277606	0.385	0.201	3.10883e-202	mesophyll	F-bidentis-51-000299
F-bidentis-30-000538	2.13051e-206	0.422908	0.326	0.16	5.29943e-202	mesophyll	F-bidentis-30-000538
F-bidentis-1-002745	2.61639e-206	0.377292	0.311	0.149	6.508e-202	mesophyll	F-bidentis-1-002745
FBID-00029859	2.64534e-206	0.415577	0.363	0.186	6.58001e-202	mesophyll	FBID-00029859
FBID-00028427	2.72698e-206	0.476617	0.356	0.182	6.78308e-202	mesophyll	FBID-00028427
F-bidentis-S0-002247	3.16223e-206	0.488718	0.278	0.125	7.86574e-202	mesophyll	F-bidentis-S0-002247
FBID-00002063	3.177e-206	0.338995	0.321	0.158	7.90248e-202	mesophyll	FBID-00002063
F-bidentis-27-000560	4.72368e-206	0.398034	0.347	0.175	1.17497e-201	mesophyll	F-bidentis-27-000560
FBID-00040630	7.45661e-206	-2.1221	0.007	0.124	1.85476e-201	mesophyll	FBID-00040630
F-bidentis-5-001190	7.50134e-206	0.413933	0.267	0.119	1.86588e-201	mesophyll	F-bidentis-5-001190
FBID-00028251	9.55339e-206	0.378401	0.408	0.22	2.37631e-201	mesophyll	FBID-00028251
F-bidentis-S0-002799	5.65142e-205	0.581368	0.177	0.061	1.40573e-200	mesophyll	F-bidentis-S0-002799
F-bidentis-51-000084	5.92128e-205	0.316593	0.287	0.133	1.47286e-200	mesophyll	F-bidentis-51-000084
FBID-00015210	1.32358e-204	0.547726	0.233	0.096	3.29227e-200	mesophyll	FBID-00015210
F-bidentis-22-000667	4.25503e-204	0.508522	0.288	0.132	1.0584e-199	mesophyll	F-bidentis-22-000667
FBID-00048119	8.68742e-204	0.263289	0.175	0.059	2.16091e-199	mesophyll	FBID-00048119
FBID-00007807	3.52601e-203	0.545686	0.251	0.107	8.77061e-199	mesophyll	FBID-00007807
F-bidentis-12-001031	3.95184e-203	0.28401	0.348	0.176	9.82981e-199	mesophyll	F-bidentis-12-001031
FBID-00023122	1.16662e-202	0.431661	0.256	0.113	2.90186e-198	mesophyll	FBID-00023122
FBID-00044051	2.65265e-202	0.271405	0.53	0.301	6.59821e-198	mesophyll	FBID-00044051
F-bidentis-31-000421	3.14983e-202	0.329363	0.293	0.135	7.83489e-198	mesophyll	F-bidentis-31-000421
FBID-00019482	7.13616e-202	0.369884	0.266	0.118	1.77505e-197	mesophyll	FBID-00019482
FBID-00013553	1.07898e-201	0.313624	0.285	0.132	2.68386e-197	mesophyll	FBID-00013553
F-bidentis-5-000673	1.88814e-201	-1.93312	0.123	0.278	4.69656e-197	mesophyll	F-bidentis-5-000673
F-bidentis-1-002780	2.08072e-201	0.29585	0.251	0.108	5.17557e-197	mesophyll	F-bidentis-1-002780
FBID-00007389	4.64906e-201	0.54686	0.272	0.122	1.15641e-196	mesophyll	FBID-00007389
F-bidentis-12-000840	5.75966e-201	0.291652	0.308	0.149	1.43266e-196	mesophyll	F-bidentis-12-000840
FBID-00058500	1.05324e-200	0.381393	0.32	0.158	2.61983e-196	mesophyll	FBID-00058500
F-bidentis-S0-002971	1.14806e-200	0.353028	0.307	0.148	2.85567e-196	mesophyll	F-bidentis-S0-002971
FBID-00010191	1.26408e-200	0.319344	0.49	0.278	3.14428e-196	mesophyll	FBID-00010191
F-bidentis-30-001041	1.43256e-200	0.363065	0.232	0.098	3.56335e-196	mesophyll	F-bidentis-30-001041
FBID-00021852	2.01597e-200	0.527047	0.188	0.068	5.01453e-196	mesophyll	FBID-00021852
F-bidentis-S0-002648	2.52384e-200	0.326628	0.404	0.22	6.27779e-196	mesophyll	F-bidentis-S0-002648
FBID-00009644	2.63605e-200	0.603691	0.263	0.115	6.55691e-196	mesophyll	FBID-00009644
FBID-00036461	2.96976e-200	-2.00966	0.012	0.131	7.38699e-196	mesophyll	FBID-00036461
F-bidentis-S0-001481	3.15896e-200	0.318559	0.437	0.24	7.8576e-196	mesophyll	F-bidentis-S0-001481
FBID-00046101	6.17746e-200	0.49278	0.358	0.185	1.53658e-195	mesophyll	FBID-00046101
F-bidentis-31-000424	7.72265e-200	0.282088	0.397	0.211	1.92093e-195	mesophyll	F-bidentis-31-000424
FBID-00033222	9.84745e-200	0.365105	0.289	0.137	2.44945e-195	mesophyll	FBID-00033222
F-bidentis-22-000677	1.80321e-199	0.331684	0.204	0.079	4.4853e-195	mesophyll	F-bidentis-22-000677
FBID-00012748	2.51375e-199	0.411853	0.363	0.19	6.25269e-195	mesophyll	FBID-00012748
F-bidentis-12-000844	6.48844e-199	0.272821	0.197	0.075	1.61393e-194	mesophyll	F-bidentis-12-000844
FBID-00002358	7.26769e-199	0.345852	0.274	0.127	1.80776e-194	mesophyll	FBID-00002358
F-bidentis-51-000024	8.39743e-199	0.314502	0.393	0.211	2.08878e-194	mesophyll	F-bidentis-51-000024
FBID-00055699	2.23045e-198	0.525839	0.292	0.137	5.54803e-194	mesophyll	FBID-00055699
FBID-00054751	2.65935e-198	0.255664	0.386	0.204	6.61487e-194	mesophyll	FBID-00054751
F-bidentis-3-000049	2.98559e-198	0.423093	0.385	0.205	7.42635e-194	mesophyll	F-bidentis-3-000049
F-bidentis-59-000027	5.70263e-198	0.28924	0.374	0.195	1.41847e-193	mesophyll	F-bidentis-59-000027
F-bidentis-S0-001466	7.08715e-198	0.357828	0.269	0.122	1.76286e-193	mesophyll	F-bidentis-S0-001466
FBID-00030233	1.15521e-197	0.339292	0.349	0.179	2.87346e-193	mesophyll	FBID-00030233
FBID-00037109	1.98926e-197	0.443365	0.211	0.082	4.94809e-193	mesophyll	FBID-00037109
F-bidentis-59-000080	2.5063e-197	0.528438	0.251	0.109	6.23418e-193	mesophyll	F-bidentis-59-000080
F-bidentis-S0-002116	4.7527e-197	0.833097	0.315	0.156	1.18219e-192	mesophyll	F-bidentis-S0-002116
F-bidentis-7-000273	5.01513e-197	0.613591	0.243	0.105	1.24746e-192	mesophyll	F-bidentis-7-000273
FBID-00044634	1.08205e-196	0.280966	0.309	0.147	2.69148e-192	mesophyll	FBID-00044634
F-bidentis-5-002018	1.10362e-196	0.559486	0.108	0.024	2.74515e-192	mesophyll	F-bidentis-5-002018
FBID-00038490	1.50726e-196	0.265444	0.45	0.25	3.74916e-192	mesophyll	FBID-00038490
FBID-00043839	1.67601e-196	-1.82337	0.012	0.128	4.16891e-192	mesophyll	FBID-00043839
F-bidentis-1-001335	2.86528e-196	0.34865	0.215	0.086	7.12711e-192	mesophyll	F-bidentis-1-001335
FBID-00024710	3.21866e-196	0.283742	0.302	0.142	8.00609e-192	mesophyll	FBID-00024710
FBID-00030751	7.03097e-196	0.570727	0.228	0.095	1.74888e-191	mesophyll	FBID-00030751
F-bidentis-38-000226	1.20888e-195	0.354742	0.419	0.225	3.00697e-191	mesophyll	F-bidentis-38-000226
FBID-00014555	2.49569e-195	0.305599	0.288	0.137	6.20778e-191	mesophyll	FBID-00014555
FBID-00050131	2.85361e-195	0.25159	0.404	0.217	7.09806e-191	mesophyll	FBID-00050131
F-bidentis-5-000201	5.22785e-195	0.278444	0.498	0.286	1.30037e-190	mesophyll	F-bidentis-5-000201
FBID-00000574	1.22716e-194	0.41641	0.511	0.305	3.05243e-190	mesophyll	FBID-00000574
FBID-00033837	1.62701e-194	0.257217	0.494	0.285	4.04703e-190	mesophyll	FBID-00033837
F-bidentis-12-000782	2.78758e-194	0.276381	0.446	0.249	6.93383e-190	mesophyll	F-bidentis-12-000782
F-bidentis-5-000216	2.79285e-194	0.486695	0.483	0.277	6.94694e-190	mesophyll	F-bidentis-5-000216
F-bidentis-12-000431	3.06033e-194	0.399589	0.352	0.181	7.61226e-190	mesophyll	F-bidentis-12-000431
FBID-00046451	5.41351e-194	0.510707	0.217	0.089	1.34656e-189	mesophyll	FBID-00046451
FBID-00050669	8.26092e-194	0.341008	0.34	0.175	2.05482e-189	mesophyll	FBID-00050669
FBID-00048439	2.40199e-193	0.455024	0.377	0.204	5.97471e-189	mesophyll	FBID-00048439
F-bidentis-22-000903	2.79745e-193	0.377507	0.257	0.113	6.95837e-189	mesophyll	F-bidentis-22-000903
FBID-00001710	2.96816e-193	0.361842	0.491	0.282	7.38301e-189	mesophyll	FBID-00001710
F-bidentis-3-000182	3.59823e-193	0.328378	0.213	0.087	8.95023e-189	mesophyll	F-bidentis-3-000182
FBID-00053162	4.14424e-193	0.330927	0.378	0.202	1.03084e-188	mesophyll	FBID-00053162
F-bidentis-S0-003189	8.77801e-193	0.304411	0.378	0.201	2.18344e-188	mesophyll	F-bidentis-S0-003189
FBID-00030983	9.77334e-193	0.898441	0.269	0.123	2.43102e-188	mesophyll	FBID-00030983
F-bidentis-4-000130	1.0328e-192	0.347353	0.231	0.098	2.569e-188	mesophyll	F-bidentis-4-000130
F-bidentis-S0-002175	1.33265e-192	0.326493	0.273	0.128	3.31484e-188	mesophyll	F-bidentis-S0-002175
F-bidentis-1-001794	1.46586e-192	0.315866	0.46	0.263	3.64619e-188	mesophyll	F-bidentis-1-001794
FBID-00021201	1.9022e-192	0.366004	0.566	0.342	4.73154e-188	mesophyll	FBID-00021201
F-bidentis-30-000092	2.27013e-192	0.321975	0.277	0.129	5.64673e-188	mesophyll	F-bidentis-30-000092
FBID-00045433	2.35279e-192	0.407356	0.447	0.25	5.85234e-188	mesophyll	FBID-00045433
F-bidentis-51-000315	2.99245e-192	0.449762	0.295	0.142	7.44343e-188	mesophyll	F-bidentis-51-000315
F-bidentis-5-001799	4.46382e-192	0.619772	0.365	0.195	1.11033e-187	mesophyll	F-bidentis-5-001799
F-bidentis-8-000115	4.6731e-192	0.365678	0.291	0.14	1.16239e-187	mesophyll	F-bidentis-8-000115
F-bidentis-S0-002479	4.76237e-192	0.263075	0.454	0.251	1.18459e-187	mesophyll	F-bidentis-S0-002479
FBID-00027991	4.77858e-192	0.454846	0.237	0.101	1.18862e-187	mesophyll	FBID-00027991
FBID-00051796	1.26162e-191	0.486797	0.127	0.034	3.13814e-187	mesophyll	FBID-00051796
FBID-00006399	1.47163e-191	0.252139	0.406	0.22	3.66053e-187	mesophyll	FBID-00006399
F-bidentis-S0-003567	2.0514e-191	0.32965	0.245	0.109	5.10266e-187	mesophyll	F-bidentis-S0-003567
FBID-00045749	3.23756e-191	0.438886	0.322	0.163	8.05312e-187	mesophyll	FBID-00045749
F-bidentis-4-001332	4.18898e-191	0.305838	0.211	0.085	1.04197e-186	mesophyll	F-bidentis-4-001332
FBID-00020396	5.25759e-191	0.640777	0.364	0.196	1.30777e-186	mesophyll	FBID-00020396
F-bidentis-4-001470	9.96541e-191	0.317499	0.204	0.082	2.4788e-186	mesophyll	F-bidentis-4-001470
F-bidentis-1-002874	1.23029e-190	0.287687	0.479	0.277	3.06022e-186	mesophyll	F-bidentis-1-002874
FBID-00050812	5.2627e-190	0.25204	0.314	0.155	1.30905e-185	mesophyll	FBID-00050812
F-bidentis-31-000193	7.4267e-190	0.328848	0.27	0.122	1.84732e-185	mesophyll	F-bidentis-31-000193
FBID-00030465	1.39858e-189	0.342249	0.339	0.177	3.47883e-185	mesophyll	FBID-00030465
FBID-00053819	1.7419e-189	0.395522	0.326	0.166	4.33279e-185	mesophyll	FBID-00053819
FBID-00008004	1.79322e-189	0.287076	0.426	0.235	4.46046e-185	mesophyll	FBID-00008004
FBID-00037644	1.96339e-189	0.381522	0.157	0.051	4.88373e-185	mesophyll	FBID-00037644
FBID-00059216	2.60499e-189	0.357377	0.315	0.159	6.47964e-185	mesophyll	FBID-00059216
FBID-00055705	2.71118e-189	0.425413	0.315	0.158	6.74379e-185	mesophyll	FBID-00055705
FBID-00060820	3.46257e-189	0.571911	0.326	0.167	8.61279e-185	mesophyll	FBID-00060820
F-bidentis-4-000819	4.1974e-189	0.291896	0.476	0.274	1.04406e-184	mesophyll	F-bidentis-4-000819
FBID-00043427	5.1391e-189	0.32465	0.255	0.115	1.2783e-184	mesophyll	FBID-00043427
F-bidentis-44-000002	5.60041e-189	0.29663	0.261	0.12	1.39305e-184	mesophyll	F-bidentis-44-000002
FBID-00056996	6.84152e-189	0.343358	0.182	0.066	1.70176e-184	mesophyll	FBID-00056996
FBID-00048468	8.96975e-189	0.375811	0.395	0.217	2.23113e-184	mesophyll	FBID-00048468
FBID-00040489	1.24799e-188	0.294102	0.225	0.095	3.10425e-184	mesophyll	FBID-00040489
FBID-00017911	1.9895e-188	0.331149	0.273	0.128	4.94868e-184	mesophyll	FBID-00017911
F-bidentis-7-000050	3.51764e-188	0.355436	0.248	0.11	8.74977e-184	mesophyll	F-bidentis-7-000050
FBID-00012489	4.29357e-188	0.283426	0.49	0.282	1.06798e-183	mesophyll	FBID-00012489
F-bidentis-12-000016	5.3956e-188	0.311864	0.527	0.306	1.3421e-183	mesophyll	F-bidentis-12-000016
FBID-00023395	1.26765e-187	0.8213	0.41	0.235	3.15315e-183	mesophyll	FBID-00023395
FBID-00007042	2.50081e-187	0.251324	0.462	0.264	6.22051e-183	mesophyll	FBID-00007042
F-bidentis-1-003105	3.15266e-187	0.410399	0.45	0.258	7.84192e-183	mesophyll	F-bidentis-1-003105
F-bidentis-S0-001426	6.75307e-187	0.369335	0.202	0.08	1.67976e-182	mesophyll	F-bidentis-S0-001426
F-bidentis-5-001952	7.60387e-187	0.449113	0.401	0.218	1.89139e-182	mesophyll	F-bidentis-5-001952
F-bidentis-24-000582	7.70671e-187	0.398384	0.21	0.085	1.91697e-182	mesophyll	F-bidentis-24-000582
FBID-00056738	8.70048e-187	0.296762	0.416	0.226	2.16416e-182	mesophyll	FBID-00056738
F-bidentis-22-001254	1.16271e-186	0.481335	0.468	0.276	2.89213e-182	mesophyll	F-bidentis-22-001254
FBID-00023231	1.37585e-186	0.263914	0.523	0.303	3.42229e-182	mesophyll	FBID-00023231
FBID-00055171	2.99852e-186	0.313861	0.405	0.224	7.45853e-182	mesophyll	FBID-00055171
FBID-00032871	4.46416e-186	0.259391	0.184	0.069	1.11041e-181	mesophyll	FBID-00032871
F-bidentis-7-000385	5.87783e-186	0.717666	0.185	0.069	1.46205e-181	mesophyll	F-bidentis-7-000385
F-bidentis-53-000226	8.11536e-186	0.689567	0.16	0.053	2.01862e-181	mesophyll	F-bidentis-53-000226
FBID-00044384	1.03177e-185	0.298658	0.139	0.042	2.56642e-181	mesophyll	FBID-00044384
F-bidentis-1-001166	1.31218e-185	0.327086	0.213	0.088	3.26393e-181	mesophyll	F-bidentis-1-001166
FBID-00002410	6.74398e-185	0.366187	0.413	0.228	1.6775e-180	mesophyll	FBID-00002410
F-bidentis-31-000117	1.01018e-184	0.286878	0.222	0.094	2.51272e-180	mesophyll	F-bidentis-31-000117
F-bidentis-4-000098	1.52849e-184	0.562434	0.251	0.115	3.80196e-180	mesophyll	F-bidentis-4-000098
F-bidentis-3-000730	1.66102e-184	0.294755	0.386	0.208	4.13161e-180	mesophyll	F-bidentis-3-000730
FBID-00050387	2.43996e-184	-1.99524	0.035	0.16	6.06916e-180	mesophyll	FBID-00050387
FBID-00030566	5.38748e-184	0.331105	0.3	0.15	1.34008e-179	mesophyll	FBID-00030566
FBID-00028335	5.9555e-184	0.572315	0.471	0.273	1.48137e-179	mesophyll	FBID-00028335
FBID-00039434	9.04194e-184	0.464673	0.237	0.102	2.24909e-179	mesophyll	FBID-00039434
FBID-00012934	9.63471e-184	0.487414	0.159	0.054	2.39654e-179	mesophyll	FBID-00012934
F-bidentis-30-000295	1.01279e-183	0.275046	0.382	0.201	2.51923e-179	mesophyll	F-bidentis-30-000295
F-bidentis-1-001790	1.07228e-183	0.319967	0.102	0.023	2.66718e-179	mesophyll	F-bidentis-1-001790
FBID-00044183	2.40684e-183	0.334789	0.25	0.114	5.98677e-179	mesophyll	FBID-00044183
FBID-00045284	4.86935e-183	0.451287	0.137	0.041	1.2112e-178	mesophyll	FBID-00045284
F-bidentis-4-000446	5.80883e-183	0.270296	0.346	0.181	1.44489e-178	mesophyll	F-bidentis-4-000446
FBID-00006759	6.54416e-183	0.282887	0.36	0.193	1.62779e-178	mesophyll	FBID-00006759
F-bidentis-1-001346	7.29177e-183	0.509669	0.407	0.223	1.81375e-178	mesophyll	F-bidentis-1-001346
FBID-00003884	1.03226e-182	0.483255	0.285	0.137	2.56764e-178	mesophyll	FBID-00003884
FBID-00057280	1.25985e-182	0.511598	0.373	0.202	3.13374e-178	mesophyll	FBID-00057280
F-bidentis-44-000045	2.48069e-182	0.670986	0.23	0.1	6.17048e-178	mesophyll	F-bidentis-44-000045
F-bidentis-19-000352	4.63918e-182	0.459287	0.272	0.129	1.15395e-177	mesophyll	F-bidentis-19-000352
F-bidentis-44-000211	7.36083e-182	0.376481	0.259	0.12	1.83093e-177	mesophyll	F-bidentis-44-000211
FBID-00015466	1.10864e-181	0.330853	0.317	0.163	2.75762e-177	mesophyll	FBID-00015466
FBID-00006310	7.44876e-181	0.277979	0.375	0.201	1.8528e-176	mesophyll	FBID-00006310
FBID-00053145	3.35483e-180	0.450644	0.203	0.082	8.3448e-176	mesophyll	FBID-00053145
F-bidentis-S0-003424	4.48669e-180	0.424233	0.281	0.137	1.11602e-175	mesophyll	F-bidentis-S0-003424
F-bidentis-4-000163	5.27728e-180	0.315247	0.343	0.177	1.31267e-175	mesophyll	F-bidentis-4-000163
FBID-00044351	7.22946e-180	0.375077	0.462	0.268	1.79826e-175	mesophyll	FBID-00044351
F-bidentis-19-000222	1.42535e-179	0.306891	0.619	0.379	3.54542e-175	mesophyll	F-bidentis-19-000222
F-bidentis-5-001910	1.47291e-179	0.296155	0.334	0.173	3.66372e-175	mesophyll	F-bidentis-5-001910
F-bidentis-22-000871	1.56521e-179	0.394269	0.374	0.201	3.89331e-175	mesophyll	F-bidentis-22-000871
FBID-00007026	3.35622e-179	0.319038	0.165	0.058	8.34826e-175	mesophyll	FBID-00007026
F-bidentis-21-000114	5.3748e-179	0.252462	0.372	0.202	1.33693e-174	mesophyll	F-bidentis-21-000114
F-bidentis-5-000700	5.4348e-179	0.328754	0.225	0.098	1.35185e-174	mesophyll	F-bidentis-5-000700
F-bidentis-44-000145	6.83439e-179	0.335282	0.125	0.034	1.69999e-174	mesophyll	F-bidentis-44-000145
FBID-00058376	1.52476e-178	0.346005	0.279	0.136	3.79268e-174	mesophyll	FBID-00058376
FBID-00030810	1.72103e-178	0.367137	0.423	0.24	4.2809e-174	mesophyll	FBID-00030810
F-bidentis-1-001660	1.8375e-178	0.378497	0.263	0.123	4.57059e-174	mesophyll	F-bidentis-1-001660
F-bidentis-1-002626	2.67461e-178	0.290385	0.404	0.224	6.65281e-174	mesophyll	F-bidentis-1-002626
F-bidentis-21-000777	3.61486e-178	0.416742	0.28	0.136	8.99161e-174	mesophyll	F-bidentis-21-000777
FBID-00044020	3.71267e-178	0.373005	0.242	0.111	9.23488e-174	mesophyll	FBID-00044020
FBID-00012777	3.90584e-178	0.303542	0.271	0.129	9.71538e-174	mesophyll	FBID-00012777
F-bidentis-30-001097	4.7701e-178	0.798896	0.178	0.065	1.18651e-173	mesophyll	F-bidentis-30-001097
F-bidentis-4-000159	5.50901e-178	0.766377	0.102	0.023	1.37031e-173	mesophyll	F-bidentis-4-000159
FBID-00022305	1.49997e-177	0.28009	0.293	0.147	3.73102e-173	mesophyll	FBID-00022305
FBID-00054280	1.9372e-177	0.420183	0.229	0.101	4.8186e-173	mesophyll	FBID-00054280
F-bidentis-22-000081	1.96238e-177	0.293209	0.277	0.133	4.88122e-173	mesophyll	F-bidentis-22-000081
F-bidentis-9-000001	3.19193e-177	0.60242	0.386	0.213	7.9396e-173	mesophyll	F-bidentis-9-000001
F-bidentis-1-002915	5.51695e-177	0.553801	0.241	0.104	1.37229e-172	mesophyll	F-bidentis-1-002915
FBID-00009733	6.41521e-177	0.301853	0.378	0.206	1.59572e-172	mesophyll	FBID-00009733
FBID-00046159	7.82691e-177	0.250872	0.365	0.199	1.94687e-172	mesophyll	FBID-00046159
FBID-00033908	7.83389e-177	0.556655	0.303	0.152	1.9486e-172	mesophyll	FBID-00033908
F-bidentis-1-000937	1.52673e-176	0.394673	0.199	0.081	3.7976e-172	mesophyll	F-bidentis-1-000937
F-bidentis-S0-003487	3.06826e-176	0.390322	0.293	0.145	7.63199e-172	mesophyll	F-bidentis-S0-003487
F-bidentis-22-000251	4.92712e-176	0.263226	0.42	0.237	1.22557e-171	mesophyll	F-bidentis-22-000251
FBID-00029896	2.98862e-175	0.457917	0.376	0.211	7.43389e-171	mesophyll	FBID-00029896
FBID-00046870	6.67012e-175	0.33711	0.358	0.194	1.65913e-170	mesophyll	FBID-00046870
FBID-00045483	8.07716e-175	0.31456	0.269	0.129	2.00911e-170	mesophyll	FBID-00045483
F-bidentis-12-000970	8.83842e-175	0.632918	0.304	0.155	2.19847e-170	mesophyll	F-bidentis-12-000970
FBID-00033454	2.44653e-174	0.264191	0.433	0.248	6.08551e-170	mesophyll	FBID-00033454
F-bidentis-S0-000351	2.80067e-174	0.31694	0.282	0.14	6.96639e-170	mesophyll	F-bidentis-S0-000351
FBID-00052442	3.97211e-174	0.294605	0.228	0.102	9.88022e-170	mesophyll	FBID-00052442
FBID-00047950	7.68958e-174	0.612573	0.32	0.165	1.91271e-169	mesophyll	FBID-00047950
F-bidentis-5-000036	2.29954e-173	0.737572	0.451	0.275	5.71988e-169	mesophyll	F-bidentis-5-000036
F-bidentis-12-000038	2.5814e-173	0.320161	0.341	0.18	6.42097e-169	mesophyll	F-bidentis-12-000038
FBID-00024619	4.35212e-173	0.250569	0.38	0.208	1.08255e-168	mesophyll	FBID-00024619
FBID-00040472	8.27167e-173	0.297291	0.23	0.102	2.05749e-168	mesophyll	FBID-00040472
FBID-00009422	9.46327e-173	-2.01322	0.016	0.124	2.35389e-168	mesophyll	FBID-00009422
FBID-00030649	1.28113e-172	0.334902	0.309	0.16	3.18668e-168	mesophyll	FBID-00030649
FBID-00009833	1.88889e-172	-1.42393	0.017	0.125	4.69843e-168	mesophyll	FBID-00009833
F-bidentis-5-001971	2.86178e-172	0.514822	0.316	0.166	7.1184e-168	mesophyll	F-bidentis-5-001971
FBID-00020495	3.59737e-172	0.309599	0.292	0.146	8.94809e-168	mesophyll	FBID-00020495
F-bidentis-12-000821	1.48441e-171	0.555287	0.631	0.431	3.69232e-167	mesophyll	F-bidentis-12-000821
F-bidentis-19-000082	1.8074e-171	0.58614	0.357	0.196	4.49571e-167	mesophyll	F-bidentis-19-000082
FBID-00000074	2.57213e-171	0.297425	0.294	0.15	6.39792e-167	mesophyll	FBID-00000074
F-bidentis-44-000016	3.23848e-171	0.2954	0.291	0.147	8.05539e-167	mesophyll	F-bidentis-44-000016
F-bidentis-21-000157	4.46247e-171	0.339592	0.265	0.128	1.10999e-166	mesophyll	F-bidentis-21-000157
FBID-00054699	4.61296e-171	0.309638	0.271	0.126	1.14743e-166	mesophyll	FBID-00054699
FBID-00039297	7.03812e-171	0.296633	0.216	0.094	1.75066e-166	mesophyll	FBID-00039297
FBID-00053640	7.76105e-171	0.447793	0.295	0.147	1.93048e-166	mesophyll	FBID-00053640
FBID-00005639	2.73892e-170	0.274833	0.42	0.239	6.8128e-166	mesophyll	FBID-00005639
FBID-00018690	7.08624e-170	0.324338	0.237	0.108	1.76263e-165	mesophyll	FBID-00018690
FBID-00026020	1.39557e-169	0.262405	0.394	0.221	3.47135e-165	mesophyll	FBID-00026020
F-bidentis-34-000255	1.90449e-169	0.366929	0.228	0.101	4.73723e-165	mesophyll	F-bidentis-34-000255
F-bidentis-27-000457	2.24922e-169	0.512786	0.243	0.112	5.5947e-165	mesophyll	F-bidentis-27-000457
FBID-00048624	2.96105e-169	0.250515	0.321	0.167	7.36532e-165	mesophyll	FBID-00048624
F-bidentis-8-000156	4.9319e-169	0.258775	0.244	0.111	1.22676e-164	mesophyll	F-bidentis-8-000156
FBID-00020783	5.74894e-169	0.308232	0.318	0.166	1.42999e-164	mesophyll	FBID-00020783
F-bidentis-6-000775	8.40632e-169	0.427292	0.347	0.188	2.09099e-164	mesophyll	F-bidentis-6-000775
F-bidentis-3-000783	9.46911e-169	0.432478	0.49	0.292	2.35535e-164	mesophyll	F-bidentis-3-000783
F-bidentis-14-000326	1.17844e-168	0.310486	0.208	0.089	2.93124e-164	mesophyll	F-bidentis-14-000326
F-bidentis-12-000533	1.18211e-168	0.254798	0.364	0.2	2.94038e-164	mesophyll	F-bidentis-12-000533
F-bidentis-3-000342	2.35057e-168	0.52245	0.418	0.243	5.84682e-164	mesophyll	F-bidentis-3-000342
FBID-00010034	7.01321e-168	0.312357	0.174	0.067	1.74447e-163	mesophyll	FBID-00010034
FBID-00044444	1.44117e-167	0.301403	0.323	0.169	3.58476e-163	mesophyll	FBID-00044444
F-bidentis-S0-001803	3.37392e-167	0.28963	0.153	0.054	8.3923e-163	mesophyll	F-bidentis-S0-001803
FBID-00019102	6.95082e-167	-1.65641	0.02	0.128	1.72895e-162	mesophyll	FBID-00019102
FBID-00045660	9.62324e-167	0.759663	0.251	0.119	2.39368e-162	mesophyll	FBID-00045660
F-bidentis-4-001004	1.56291e-166	0.344543	0.237	0.11	3.88758e-162	mesophyll	F-bidentis-4-001004
F-bidentis-S0-003174	1.99481e-166	0.750395	0.242	0.112	4.96189e-162	mesophyll	F-bidentis-S0-003174
F-bidentis-11-000426	2.15587e-166	0.669213	0.148	0.05	5.3625e-162	mesophyll	F-bidentis-11-000426
FBID-00013698	3.23663e-166	0.423889	0.299	0.153	8.0508e-162	mesophyll	FBID-00013698
FBID-00047979	5.95337e-166	0.26971	0.293	0.149	1.48084e-161	mesophyll	FBID-00047979
FBID-00051645	7.95489e-166	0.260297	0.367	0.202	1.9787e-161	mesophyll	FBID-00051645
FBID-00035179	8.67792e-166	0.437496	0.256	0.121	2.15854e-161	mesophyll	FBID-00035179
F-bidentis-3-001004	8.74952e-166	0.317095	0.198	0.082	2.17636e-161	mesophyll	F-bidentis-3-001004
F-bidentis-34-000119	4.74622e-165	0.273873	0.298	0.152	1.18057e-160	mesophyll	F-bidentis-34-000119
F-bidentis-9-000246	4.90165e-165	0.349966	0.294	0.152	1.21924e-160	mesophyll	F-bidentis-9-000246
FBID-00041735	1.33856e-164	0.334873	0.321	0.172	3.32954e-160	mesophyll	FBID-00041735
FBID-00053979	1.43916e-164	0.344326	0.222	0.1	3.57978e-160	mesophyll	FBID-00053979
FBID-00041121	4.55016e-164	0.277557	0.253	0.122	1.13181e-159	mesophyll	FBID-00041121
F-bidentis-5-000645	5.03798e-164	0.315199	0.244	0.116	1.25315e-159	mesophyll	F-bidentis-5-000645
F-bidentis-22-000330	6.83711e-164	0.354754	0.375	0.21	1.70066e-159	mesophyll	F-bidentis-22-000330
F-bidentis-22-001202	7.54578e-164	0.772528	0.229	0.105	1.87694e-159	mesophyll	F-bidentis-22-001202
F-bidentis-24-000496	1.8568e-163	0.296	0.389	0.218	4.61861e-159	mesophyll	F-bidentis-24-000496
F-bidentis-27-000435	7.94722e-163	0.514008	0.175	0.068	1.97679e-158	mesophyll	F-bidentis-27-000435
F-bidentis-28-000117	9.02467e-163	0.285788	0.43	0.248	2.2448e-158	mesophyll	F-bidentis-28-000117
F-bidentis-S0-000134	1.34384e-162	0.890497	0.273	0.137	3.34267e-158	mesophyll	F-bidentis-S0-000134
F-bidentis-12-000675	1.52916e-162	0.458406	0.381	0.212	3.80362e-158	mesophyll	F-bidentis-12-000675
FBID-00047887	1.89451e-162	0.258427	0.29	0.147	4.7124e-158	mesophyll	FBID-00047887
FBID-00056805	2.33892e-162	0.274071	0.34	0.185	5.81784e-158	mesophyll	FBID-00056805
F-bidentis-22-000376	3.39e-162	0.275018	0.247	0.118	8.43228e-158	mesophyll	F-bidentis-22-000376
FBID-00048455	4.47439e-162	0.286601	0.36	0.201	1.11296e-157	mesophyll	FBID-00048455
F-bidentis-12-000361	6.99274e-162	0.436301	0.377	0.214	1.73937e-157	mesophyll	F-bidentis-12-000361
F-bidentis-22-000049	1.6416e-161	0.261079	0.16	0.059	4.08331e-157	mesophyll	F-bidentis-22-000049
F-bidentis-1-000731	1.97406e-161	0.294829	0.239	0.111	4.91029e-157	mesophyll	F-bidentis-1-000731
FBID-00003492	2.36799e-161	0.359704	0.184	0.074	5.89014e-157	mesophyll	FBID-00003492
FBID-00030093	6.2262e-161	0.766401	0.483	0.299	1.54871e-156	mesophyll	FBID-00030093
F-bidentis-S0-000957	7.05452e-161	0.486597	0.437	0.261	1.75474e-156	mesophyll	F-bidentis-S0-000957
F-bidentis-6-000598	9.59653e-161	0.511732	0.291	0.149	2.38704e-156	mesophyll	F-bidentis-6-000598
F-bidentis-11-000012	1.20118e-160	0.436076	0.139	0.046	2.98782e-156	mesophyll	F-bidentis-11-000012
F-bidentis-53-000324	1.36633e-160	0.404231	0.328	0.178	3.39861e-156	mesophyll	F-bidentis-53-000324
F-bidentis-5-000203	1.40338e-160	0.373761	0.253	0.122	3.49076e-156	mesophyll	F-bidentis-5-000203
F-bidentis-1-001834	1.40842e-160	0.52683	0.187	0.077	3.50331e-156	mesophyll	F-bidentis-1-001834
F-bidentis-9-000041	3.63147e-160	0.315918	0.31	0.165	9.03292e-156	mesophyll	F-bidentis-9-000041
FBID-00020907	4.6457e-160	0.368179	0.321	0.171	1.15557e-155	mesophyll	FBID-00020907
FBID-00054664	5.60089e-160	0.362947	0.269	0.133	1.39317e-155	mesophyll	FBID-00054664
F-bidentis-34-000233	6.69779e-160	0.319369	0.327	0.177	1.66601e-155	mesophyll	F-bidentis-34-000233
FBID-00045734	8.33748e-160	0.292912	0.226	0.104	2.07386e-155	mesophyll	FBID-00045734
FBID-00045784	1.17276e-159	0.257404	0.197	0.081	2.91712e-155	mesophyll	FBID-00045784
F-bidentis-5-001044	1.35198e-159	0.27758	0.265	0.13	3.36292e-155	mesophyll	F-bidentis-5-001044
FBID-00050998	2.64383e-159	0.261227	0.16	0.06	6.57627e-155	mesophyll	FBID-00050998
F-bidentis-6-000116	3.91883e-159	0.444334	0.33	0.183	9.74771e-155	mesophyll	F-bidentis-6-000116
FBID-00022090	7.2065e-159	0.262134	0.268	0.133	1.79255e-154	mesophyll	FBID-00022090
F-bidentis-19-000295	1.03871e-158	-0.432838	0.626	0.384	2.58369e-154	mesophyll	F-bidentis-19-000295
F-bidentis-31-000045	1.73118e-158	0.489253	0.262	0.129	4.30614e-154	mesophyll	F-bidentis-31-000045
FBID-00052403	4.59734e-158	0.294731	0.386	0.219	1.14354e-153	mesophyll	FBID-00052403
F-bidentis-24-000124	9.58551e-158	0.386518	0.289	0.148	2.3843e-153	mesophyll	F-bidentis-24-000124
F-bidentis-4-000019	9.75377e-158	0.265936	0.152	0.056	2.42615e-153	mesophyll	F-bidentis-4-000019
F-bidentis-5-001196	1.06275e-157	0.339897	0.268	0.135	2.64349e-153	mesophyll	F-bidentis-5-001196
FBID-00051800	1.73252e-157	0.404077	0.265	0.128	4.30946e-153	mesophyll	FBID-00051800
F-bidentis-30-000906	2.39818e-157	0.259978	0.383	0.217	5.96523e-153	mesophyll	F-bidentis-30-000906
FBID-00008631	7.54651e-157	-1.14958	0.019	0.121	1.87712e-152	mesophyll	FBID-00008631
FBID-00043076	1.00776e-156	0.610795	0.405	0.239	2.5067e-152	mesophyll	FBID-00043076
FBID-00052036	1.53242e-156	0.343558	0.251	0.121	3.81175e-152	mesophyll	FBID-00052036
FBID-00057220	3.79899e-156	0.252713	0.112	0.032	9.4496e-152	mesophyll	FBID-00057220
FBID-00006436	8.84751e-156	0.295994	0.311	0.167	2.20073e-151	mesophyll	FBID-00006436
FBID-00015638	4.2244e-155	0.497658	0.148	0.052	1.05078e-150	mesophyll	FBID-00015638
F-bidentis-S0-001632	5.70002e-155	0.495909	0.102	0.027	1.41782e-150	mesophyll	F-bidentis-S0-001632
F-bidentis-4-000478	8.82942e-155	0.573574	0.308	0.165	2.19623e-150	mesophyll	F-bidentis-4-000478
FBID-00010046	9.08016e-155	0.473531	0.171	0.066	2.2586e-150	mesophyll	FBID-00010046
FBID-00055046	1.69491e-154	0.276739	0.194	0.082	4.21592e-150	mesophyll	FBID-00055046
FBID-00053650	1.91651e-154	0.589885	0.294	0.154	4.76714e-150	mesophyll	FBID-00053650
FBID-00052366	5.04539e-154	0.299111	0.173	0.068	1.25499e-149	mesophyll	FBID-00052366
F-bidentis-31-000200	6.46728e-154	0.267441	0.472	0.287	1.60867e-149	mesophyll	F-bidentis-31-000200
F-bidentis-5-001325	1.50864e-153	0.341704	0.353	0.196	3.75259e-149	mesophyll	F-bidentis-5-001325
F-bidentis-4-000893	2.03832e-153	0.278269	0.241	0.115	5.07013e-149	mesophyll	F-bidentis-4-000893
F-bidentis-5-000133	2.6825e-153	-1.10417	0.011	0.106	6.67245e-149	mesophyll	F-bidentis-5-000133
F-bidentis-1-001925	5.2854e-153	0.368438	0.192	0.083	1.31469e-148	mesophyll	F-bidentis-1-001925
F-bidentis-1-001885	6.54504e-153	0.280193	0.378	0.216	1.62801e-148	mesophyll	F-bidentis-1-001885
F-bidentis-22-000236	7.84695e-153	0.313677	0.252	0.124	1.95185e-148	mesophyll	F-bidentis-22-000236
F-bidentis-S0-001462	1.00247e-152	0.269816	0.297	0.151	2.49355e-148	mesophyll	F-bidentis-S0-001462
FBID-00036452	1.45549e-152	0.453124	0.221	0.101	3.62039e-148	mesophyll	FBID-00036452
F-bidentis-S0-001611	1.73228e-152	0.286264	0.267	0.134	4.30887e-148	mesophyll	F-bidentis-S0-001611
FBID-00002290	3.74759e-152	0.270078	0.163	0.063	9.32176e-148	mesophyll	FBID-00002290
F-bidentis-22-000404	4.78664e-152	0.398114	0.232	0.11	1.19063e-147	mesophyll	F-bidentis-22-000404
FBID-00031962	5.23156e-152	0.268589	0.21	0.096	1.3013e-147	mesophyll	FBID-00031962
FBID-00001095	6.1782e-152	0.365094	0.319	0.171	1.53676e-147	mesophyll	FBID-00001095
F-bidentis-4-000917	8.69831e-152	0.627693	0.245	0.119	2.16362e-147	mesophyll	F-bidentis-4-000917
F-bidentis-30-000912	1.00373e-151	0.375697	0.241	0.116	2.49668e-147	mesophyll	F-bidentis-30-000912
FBID-00003730	1.65224e-151	0.596829	0.31	0.168	4.10977e-147	mesophyll	FBID-00003730
F-bidentis-S0-003680	1.84312e-151	0.278048	0.134	0.046	4.58458e-147	mesophyll	F-bidentis-S0-003680
F-bidentis-6-000292	2.37863e-151	0.533515	0.151	0.056	5.9166e-147	mesophyll	F-bidentis-6-000292
FBID-00059517	5.23361e-151	0.317326	0.379	0.219	1.30181e-146	mesophyll	FBID-00059517
F-bidentis-5-000423	7.39708e-151	0.459037	0.18	0.074	1.83995e-146	mesophyll	F-bidentis-5-000423
FBID-00052455	9.18729e-151	0.31907	0.186	0.079	2.28525e-146	mesophyll	FBID-00052455
F-bidentis-9-000154	6.05913e-150	0.268715	0.193	0.085	1.50715e-145	mesophyll	F-bidentis-9-000154
F-bidentis-51-000168	9.92132e-150	0.295959	0.219	0.1	2.46783e-145	mesophyll	F-bidentis-51-000168
FBID-00019787	1.71437e-149	0.85396	0.272	0.14	4.26433e-145	mesophyll	FBID-00019787
FBID-00042962	2.53154e-149	0.257023	0.216	0.1	6.29696e-145	mesophyll	FBID-00042962
F-bidentis-30-001046	4.21387e-149	0.252801	0.201	0.09	1.04816e-144	mesophyll	F-bidentis-30-001046
F-bidentis-3-000441	1.55056e-148	0.257271	0.246	0.12	3.85686e-144	mesophyll	F-bidentis-3-000441
F-bidentis-5-000637	3.40138e-148	0.478339	0.205	0.091	8.46059e-144	mesophyll	F-bidentis-5-000637
FBID-00007413	4.38008e-148	0.396179	0.24	0.116	1.0895e-143	mesophyll	FBID-00007413
F-bidentis-22-000064	5.32813e-148	0.465781	0.355	0.203	1.32532e-143	mesophyll	F-bidentis-22-000064
FBID-00006962	5.75224e-148	0.305788	0.281	0.148	1.43081e-143	mesophyll	FBID-00006962
F-bidentis-30-000548	7.13689e-148	0.465214	0.181	0.077	1.77523e-143	mesophyll	F-bidentis-30-000548
FBID-00028947	8.43549e-148	0.443105	0.121	0.038	2.09824e-143	mesophyll	FBID-00028947
F-bidentis-21-000737	1.9943e-147	0.50383	0.49	0.318	4.96063e-143	mesophyll	F-bidentis-21-000737
F-bidentis-22-000076	2.25274e-147	0.293284	0.285	0.151	5.60347e-143	mesophyll	F-bidentis-22-000076
FBID-00005504	3.39559e-147	0.409177	0.169	0.068	8.44618e-143	mesophyll	FBID-00005504
F-bidentis-51-000127	5.96185e-147	0.617538	0.197	0.087	1.48295e-142	mesophyll	F-bidentis-51-000127
FBID-00052022	8.03375e-147	0.379128	0.184	0.078	1.99832e-142	mesophyll	FBID-00052022
F-bidentis-5-001936	9.68073e-147	0.255349	0.218	0.101	2.40798e-142	mesophyll	F-bidentis-5-001936
FBID-00033405	2.48612e-146	0.356694	0.137	0.049	6.18398e-142	mesophyll	FBID-00033405
F-bidentis-22-000155	5.41374e-146	0.292462	0.294	0.157	1.34661e-141	mesophyll	F-bidentis-22-000155
F-bidentis-6-000324	5.86874e-146	0.275578	0.347	0.198	1.45979e-141	mesophyll	F-bidentis-6-000324
F-bidentis-S0-003869	1.18779e-145	0.482214	0.24	0.117	2.95451e-141	mesophyll	F-bidentis-S0-003869
F-bidentis-9-000215	1.21212e-145	0.315926	0.305	0.165	3.01502e-141	mesophyll	F-bidentis-9-000215
F-bidentis-30-000541	3.1711e-145	0.519124	0.177	0.073	7.88778e-141	mesophyll	F-bidentis-30-000541
FBID-00030633	4.54401e-145	0.336625	0.347	0.196	1.13028e-140	mesophyll	FBID-00030633
FBID-00053242	6.68408e-145	0.36254	0.302	0.164	1.6626e-140	mesophyll	FBID-00053242
F-bidentis-1-002159	1.07497e-144	0.462371	0.248	0.124	2.67387e-140	mesophyll	F-bidentis-1-002159
FBID-00055450	2.22571e-144	0.263286	0.261	0.134	5.53623e-140	mesophyll	FBID-00055450
F-bidentis-51-000133	8.97875e-144	0.319819	0.225	0.107	2.23337e-139	mesophyll	F-bidentis-51-000133
FBID-00029286	1.5108e-143	0.294272	0.299	0.161	3.75797e-139	mesophyll	FBID-00029286
FBID-00050757	1.61602e-143	0.357676	0.222	0.104	4.01969e-139	mesophyll	FBID-00050757
F-bidentis-S0-002571	1.94998e-143	0.293981	0.175	0.074	4.85039e-139	mesophyll	F-bidentis-S0-002571
F-bidentis-S0-001005	4.00153e-143	0.591566	0.34	0.195	9.95341e-139	mesophyll	F-bidentis-S0-001005
FBID-00052318	5.91808e-143	-1.1223	0.011	0.1	1.47206e-138	mesophyll	FBID-00052318
FBID-00005859	2.04703e-142	0.319597	0.269	0.14	5.09179e-138	mesophyll	FBID-00005859
F-bidentis-60-000018	2.69961e-142	0.311145	0.212	0.099	6.71502e-138	mesophyll	F-bidentis-60-000018
FBID-00017021	3.42839e-142	0.305925	0.257	0.133	8.52779e-138	mesophyll	FBID-00017021
F-bidentis-3-000984	4.04159e-142	0.294114	0.114	0.035	1.00531e-137	mesophyll	F-bidentis-3-000984
F-bidentis-5-001192	4.06989e-142	0.291803	0.212	0.099	1.01235e-137	mesophyll	F-bidentis-5-001192
FBID-00050531	3.63399e-140	-1.3929	0.052	0.163	9.03919e-136	mesophyll	FBID-00050531
FBID-00032539	4.00278e-140	0.3852	0.326	0.183	9.95652e-136	mesophyll	FBID-00032539
FBID-00025995	4.25212e-140	0.268381	0.202	0.093	1.05767e-135	mesophyll	FBID-00025995
F-bidentis-51-000484	1.15927e-139	0.259013	0.223	0.107	2.88358e-135	mesophyll	F-bidentis-51-000484
F-bidentis-4-001025	1.85804e-139	0.415121	0.249	0.125	4.62168e-135	mesophyll	F-bidentis-4-001025
FBID-00022869	2.07717e-139	0.251304	0.379	0.223	5.16675e-135	mesophyll	FBID-00022869
FBID-00051064	2.72998e-139	0.260967	0.155	0.059	6.79054e-135	mesophyll	FBID-00051064
F-bidentis-4-000615	3.46154e-139	0.370224	0.252	0.128	8.61023e-135	mesophyll	F-bidentis-4-000615
FBID-00037037	4.45893e-139	0.265434	0.26	0.134	1.10912e-134	mesophyll	FBID-00037037
F-bidentis-38-000219	8.58942e-139	0.34013	0.23	0.111	2.13653e-134	mesophyll	F-bidentis-38-000219
FBID-00017670	9.88361e-139	0.261052	0.337	0.189	2.45845e-134	mesophyll	FBID-00017670
F-bidentis-5-001801	2.25026e-138	0.275719	0.192	0.087	5.5973e-134	mesophyll	F-bidentis-5-001801
FBID-00051470	2.7534e-138	0.32424	0.153	0.06	6.8488e-134	mesophyll	FBID-00051470
F-bidentis-31-000125	3.59166e-138	0.391773	0.169	0.07	8.93389e-134	mesophyll	F-bidentis-31-000125
FBID-00020787	4.77451e-138	0.276437	0.347	0.196	1.18761e-133	mesophyll	FBID-00020787
FBID-00057203	1.9733e-137	0.452108	0.48	0.311	4.90839e-133	mesophyll	FBID-00057203
FBID-00043821	4.35332e-137	0.322391	0.256	0.127	1.08285e-132	mesophyll	FBID-00043821
F-bidentis-S0-001020	5.39224e-137	0.564197	0.301	0.164	1.34127e-132	mesophyll	F-bidentis-S0-001020
F-bidentis-S0-003771	2.21177e-136	0.544523	0.275	0.147	5.50155e-132	mesophyll	F-bidentis-S0-003771
FBID-00045904	3.76542e-136	0.378443	0.132	0.046	9.3661e-132	mesophyll	FBID-00045904
F-bidentis-5-001846	5.23171e-136	0.256049	0.132	0.048	1.30134e-131	mesophyll	F-bidentis-5-001846
F-bidentis-S0-001198	8.25448e-136	-2.0448	0.023	0.116	2.05322e-131	mesophyll	F-bidentis-S0-001198
FBID-00011087	8.40883e-136	0.265059	0.177	0.076	2.09161e-131	mesophyll	FBID-00011087
F-bidentis-38-000541	1.44684e-135	0.701972	0.226	0.112	3.59887e-131	mesophyll	F-bidentis-38-000541
F-bidentis-9-000221	1.67767e-135	0.58136	0.21	0.1	4.17303e-131	mesophyll	F-bidentis-9-000221
FBID-00043405	2.41564e-135	0.292141	0.11	0.035	6.00866e-131	mesophyll	FBID-00043405
F-bidentis-22-001268	4.22816e-135	0.61892	0.14	0.053	1.05171e-130	mesophyll	F-bidentis-22-001268
F-bidentis-12-000671	1.03886e-134	0.299558	0.242	0.121	2.58407e-130	mesophyll	F-bidentis-12-000671
FBID-00030706	1.31527e-134	0.307769	0.199	0.093	3.27159e-130	mesophyll	FBID-00030706
FBID-00059152	2.05288e-134	0.771077	0.126	0.044	5.10633e-130	mesophyll	FBID-00059152
F-bidentis-3-000639	2.32024e-134	0.30567	0.158	0.065	5.77136e-130	mesophyll	F-bidentis-3-000639
F-bidentis-30-000744	6.72065e-134	0.448203	0.202	0.094	1.6717e-129	mesophyll	F-bidentis-30-000744
F-bidentis-19-000851	2.64455e-133	0.383177	0.216	0.103	6.57806e-129	mesophyll	F-bidentis-19-000851
F-bidentis-30-000831	2.96392e-133	0.25162	0.323	0.183	7.37245e-129	mesophyll	F-bidentis-30-000831
F-bidentis-835-000001	3.28037e-133	0.296491	0.242	0.123	8.1596e-129	mesophyll	F-bidentis-835-000001
F-bidentis-1-002238	1.55417e-132	0.268393	0.3	0.168	3.86585e-128	mesophyll	F-bidentis-1-002238
FBID-00042803	2.15789e-132	0.737377	0.18	0.079	5.36754e-128	mesophyll	FBID-00042803
FBID-00058622	7.66316e-132	0.412783	0.403	0.239	1.90613e-127	mesophyll	FBID-00058622
F-bidentis-3-000887	8.54615e-132	0.953286	0.161	0.068	2.12577e-127	mesophyll	F-bidentis-3-000887
FBID-00009351	1.12865e-131	0.487198	0.109	0.034	2.80742e-127	mesophyll	FBID-00009351
F-bidentis-22-000560	1.20779e-131	0.452015	0.171	0.073	3.00425e-127	mesophyll	F-bidentis-22-000560
FBID-00048151	1.34371e-131	0.387539	0.154	0.062	3.34235e-127	mesophyll	FBID-00048151
FBID-00006760	5.06217e-131	0.34492	0.106	0.032	1.25916e-126	mesophyll	FBID-00006760
F-bidentis-1-001002	7.65092e-131	0.685416	0.293	0.165	1.90309e-126	mesophyll	F-bidentis-1-001002
FBID-00023839	1.24166e-130	0.654989	0.26	0.14	3.08851e-126	mesophyll	FBID-00023839
F-bidentis-38-000358	4.98077e-129	0.256569	0.229	0.113	1.23892e-124	mesophyll	F-bidentis-38-000358
F-bidentis-21-000342	1.17032e-128	0.280939	0.13	0.048	2.91106e-124	mesophyll	F-bidentis-21-000342
F-bidentis-12-000953	1.94429e-128	0.292471	0.17	0.075	4.83624e-124	mesophyll	F-bidentis-12-000953
FBID-00029644	2.97589e-128	0.251285	0.218	0.109	7.40223e-124	mesophyll	FBID-00029644
F-bidentis-53-000142	4.76806e-128	0.300669	0.217	0.107	1.18601e-123	mesophyll	F-bidentis-53-000142
F-bidentis-20-000089	6.71621e-128	0.437839	0.15	0.061	1.67059e-123	mesophyll	F-bidentis-20-000089
FBID-00058541	9.96172e-128	0.316203	0.319	0.183	2.47788e-123	mesophyll	FBID-00058541
F-bidentis-1-002994	1.17169e-127	0.266949	0.154	0.062	2.91445e-123	mesophyll	F-bidentis-1-002994
F-bidentis-9-000210	1.83448e-127	0.267701	0.196	0.091	4.56309e-123	mesophyll	F-bidentis-9-000210
FBID-00034292	1.06899e-126	0.293929	0.307	0.175	2.659e-122	mesophyll	FBID-00034292
FBID-00039627	1.52174e-126	0.518963	0.198	0.093	3.78517e-122	mesophyll	FBID-00039627
F-bidentis-1-002634	2.12826e-126	0.310357	0.262	0.143	5.29384e-122	mesophyll	F-bidentis-1-002634
F-bidentis-S0-002426	2.18695e-126	0.321679	0.218	0.109	5.43983e-122	mesophyll	F-bidentis-S0-002426
F-bidentis-30-000336	2.36398e-126	0.321346	0.245	0.128	5.88017e-122	mesophyll	F-bidentis-30-000336
F-bidentis-S0-002750	2.85051e-126	0.352854	0.292	0.161	7.09037e-122	mesophyll	F-bidentis-S0-002750
F-bidentis-S0-002644	3.12439e-126	0.402772	0.166	0.072	7.7716e-122	mesophyll	F-bidentis-S0-002644
F-bidentis-38-000215	5.81528e-126	-1.63153	0.072	0.178	1.44649e-121	mesophyll	F-bidentis-38-000215
F-bidentis-12-000216	1.26591e-125	0.39699	0.449	0.282	3.14882e-121	mesophyll	F-bidentis-12-000216
FBID-00013027	2.08766e-125	0.321278	0.248	0.132	5.19285e-121	mesophyll	FBID-00013027
F-bidentis-21-000505	6.95035e-125	0.531459	0.173	0.078	1.72883e-120	mesophyll	F-bidentis-21-000505
F-bidentis-28-000098	9.77551e-125	0.276442	0.241	0.122	2.43156e-120	mesophyll	F-bidentis-28-000098
FBID-00005390	3.83382e-124	0.288234	0.327	0.19	9.53625e-120	mesophyll	FBID-00005390
F-bidentis-21-000489	5.19753e-124	0.348536	0.253	0.134	1.29283e-119	mesophyll	F-bidentis-21-000489
FBID-00003065	6.50463e-124	0.552203	0.278	0.154	1.61796e-119	mesophyll	FBID-00003065
F-bidentis-172-000003	1.04261e-123	-1.3411	0.05	0.151	2.59338e-119	mesophyll	F-bidentis-172-000003
F-bidentis-3-000165	2.03712e-123	0.251843	0.295	0.162	5.06712e-119	mesophyll	F-bidentis-3-000165
FBID-00008020	2.34589e-123	-1.54274	0.021	0.107	5.83517e-119	mesophyll	FBID-00008020
F-bidentis-30-000083	1.79627e-122	0.261117	0.213	0.106	4.46804e-118	mesophyll	F-bidentis-30-000083
F-bidentis-14-000224	2.4305e-122	0.332569	0.167	0.074	6.04562e-118	mesophyll	F-bidentis-14-000224
FBID-00012795	7.53497e-122	-1.24151	0.025	0.113	1.87425e-117	mesophyll	FBID-00012795
FBID-00052039	8.21138e-122	0.715285	0.183	0.085	2.0425e-117	mesophyll	FBID-00052039
F-bidentis-36-000036	1.37689e-121	0.279378	0.257	0.138	3.42488e-117	mesophyll	F-bidentis-36-000036
FBID-00055034	5.11716e-121	0.296823	0.179	0.084	1.27284e-116	mesophyll	FBID-00055034
F-bidentis-30-000339	7.37911e-121	0.432871	0.205	0.1	1.83548e-116	mesophyll	F-bidentis-30-000339
F-bidentis-4-000546	1.5038e-120	0.339613	0.214	0.107	3.74056e-116	mesophyll	F-bidentis-4-000546
F-bidentis-5-000966	3.48918e-120	0.311806	0.178	0.082	8.67899e-116	mesophyll	F-bidentis-5-000966
FBID-00042465	5.57064e-120	-2.08953	0.02	0.103	1.38564e-115	mesophyll	FBID-00042465
F-bidentis-19-000188	8.70123e-120	0.381421	0.236	0.124	2.16434e-115	mesophyll	F-bidentis-19-000188
F-bidentis-4-000308	9.86405e-120	0.307352	0.134	0.052	2.45358e-115	mesophyll	F-bidentis-4-000308
FBID-00002441	1.01025e-119	0.285943	0.312	0.181	2.5129e-115	mesophyll	FBID-00002441
F-bidentis-S0-002534	1.22807e-119	0.347578	0.191	0.091	3.0547e-115	mesophyll	F-bidentis-S0-002534
F-bidentis-5-001012	1.9095e-119	0.259341	0.158	0.068	4.74969e-115	mesophyll	F-bidentis-5-001012
FBID-00007838	9.51008e-119	0.787498	0.343	0.21	2.36554e-114	mesophyll	FBID-00007838
F-bidentis-7-000298	1.32197e-118	0.434894	0.227	0.116	3.28827e-114	mesophyll	F-bidentis-7-000298
F-bidentis-7-000362	3.4491e-118	0.304772	0.124	0.047	8.5793e-114	mesophyll	F-bidentis-7-000362
FBID-00020241	4.61035e-118	0.445531	0.175	0.081	1.14678e-113	mesophyll	FBID-00020241
F-bidentis-21-000213	7.51431e-118	0.29251	0.204	0.102	1.86911e-113	mesophyll	F-bidentis-21-000213
FBID-00033356	8.68361e-118	0.383118	0.245	0.131	2.15996e-113	mesophyll	FBID-00033356
F-bidentis-12-001103	9.42406e-118	0.40686	0.214	0.109	2.34414e-113	mesophyll	F-bidentis-12-001103
F-bidentis-1-000678	1.69817e-117	0.377895	0.205	0.102	4.22402e-113	mesophyll	F-bidentis-1-000678
FBID-00044086	3.11512e-117	0.300012	0.246	0.13	7.74855e-113	mesophyll	FBID-00044086
F-bidentis-S0-003147	1.46873e-116	0.327474	0.249	0.134	3.65332e-112	mesophyll	F-bidentis-S0-003147
FBID-00008725	2.89232e-116	0.271319	0.172	0.079	7.19436e-112	mesophyll	FBID-00008725
F-bidentis-12-000004	3.62034e-116	-0.780752	0.024	0.108	9.00523e-112	mesophyll	F-bidentis-12-000004
FBID-00015415	4.18796e-116	0.263387	0.119	0.044	1.04171e-111	mesophyll	FBID-00015415
F-bidentis-22-001213	5.03176e-116	0.259813	0.257	0.14	1.2516e-111	mesophyll	F-bidentis-22-001213
FBID-00045836	7.09115e-116	0.274629	0.269	0.15	1.76385e-111	mesophyll	FBID-00045836
F-bidentis-12-000754	1.1915e-115	0.265845	0.153	0.067	2.96374e-111	mesophyll	F-bidentis-12-000754
F-bidentis-1-002369	4.61102e-115	0.29614	0.248	0.133	1.14694e-110	mesophyll	F-bidentis-1-002369
FBID-00044134	2.04053e-114	0.569572	0.168	0.075	5.07561e-110	mesophyll	FBID-00044134
FBID-00043853	3.41454e-114	0.280278	0.217	0.111	8.49332e-110	mesophyll	FBID-00043853
F-bidentis-1-002352	6.03232e-114	-1.04195	0.102	0.213	1.50048e-109	mesophyll	F-bidentis-1-002352
F-bidentis-6-000100	8.06042e-114	0.412687	0.321	0.189	2.00495e-109	mesophyll	F-bidentis-6-000100
F-bidentis-27-000024	8.46953e-114	0.385895	0.21	0.106	2.10671e-109	mesophyll	F-bidentis-27-000024
FBID-00020275	3.30268e-113	-1.28106	0.105	0.213	8.21508e-109	mesophyll	FBID-00020275
F-bidentis-9-000401	4.08367e-113	0.263986	0.237	0.126	1.01577e-108	mesophyll	F-bidentis-9-000401
F-bidentis-34-000128	4.73119e-113	0.387095	0.239	0.128	1.17684e-108	mesophyll	F-bidentis-34-000128
F-bidentis-6-000031	6.49993e-113	-1.28617	0.373	0.462	1.61679e-108	mesophyll	F-bidentis-6-000031
F-bidentis-51-000103	6.58955e-113	0.301439	0.431	0.279	1.63908e-108	mesophyll	F-bidentis-51-000103
FBID-00046651	7.73995e-113	0.25459	0.327	0.194	1.92524e-108	mesophyll	FBID-00046651
F-bidentis-30-001030	1.33119e-112	-1.38861	0.099	0.205	3.31121e-108	mesophyll	F-bidentis-30-001030
FBID-00061659	3.90564e-112	0.32495	0.171	0.08	9.7149e-108	mesophyll	FBID-00061659
F-bidentis-9-000170	3.95099e-112	0.266966	0.13	0.052	9.82769e-108	mesophyll	F-bidentis-9-000170
FBID-00010153	9.42082e-112	0.313558	0.255	0.142	2.34333e-107	mesophyll	FBID-00010153
F-bidentis-1-000990	3.35719e-111	0.392361	0.379	0.238	8.35067e-107	mesophyll	F-bidentis-1-000990
FBID-00039549	3.43983e-111	0.302303	0.249	0.138	8.55624e-107	mesophyll	FBID-00039549
F-bidentis-6-000558	5.34775e-111	0.254515	0.173	0.081	1.3302e-106	mesophyll	F-bidentis-6-000558
F-bidentis-22-000811	7.85101e-111	0.297594	0.232	0.125	1.95286e-106	mesophyll	F-bidentis-22-000811
F-bidentis-28-000088	5.74404e-110	-1.361	0.244	0.349	1.42877e-105	mesophyll	F-bidentis-28-000088
F-bidentis-22-000149	1.19769e-109	0.32638	0.128	0.052	2.97914e-105	mesophyll	F-bidentis-22-000149
F-bidentis-9-000184	2.38166e-109	0.310946	0.272	0.153	5.92414e-105	mesophyll	F-bidentis-9-000184
FBID-00015283	2.72309e-109	-1.32043	0.092	0.196	6.77341e-105	mesophyll	FBID-00015283
FBID-00039846	4.01568e-109	0.263354	0.337	0.205	9.9886e-105	mesophyll	FBID-00039846
F-bidentis-19-000549	1.65575e-108	0.273576	0.314	0.188	4.11852e-104	mesophyll	F-bidentis-19-000549
FBID-00008949	2.61826e-108	0.375311	0.16	0.073	6.51266e-104	mesophyll	FBID-00008949
FBID-00015143	2.7701e-108	-1.38049	0.068	0.164	6.89035e-104	mesophyll	FBID-00015143
FBID-00041839	2.97168e-108	0.299102	0.309	0.182	7.39175e-104	mesophyll	FBID-00041839
FBID-00024135	1.28111e-107	0.298405	0.141	0.06	3.18664e-103	mesophyll	FBID-00024135
F-bidentis-9-000109	1.31244e-107	0.510359	0.143	0.062	3.26457e-103	mesophyll	F-bidentis-9-000109
FBID-00021732	1.38883e-107	-1.31031	0.199	0.308	3.45458e-103	mesophyll	FBID-00021732
FBID-00052171	1.45363e-107	0.359027	0.183	0.089	3.61576e-103	mesophyll	FBID-00052171
F-bidentis-30-001009	2.5567e-107	-2.0782	0.03	0.111	6.35954e-103	mesophyll	F-bidentis-30-001009
F-bidentis-S0-003552	3.06289e-107	-1.50505	0.043	0.13	7.61864e-103	mesophyll	F-bidentis-S0-003552
F-bidentis-36-000077	3.25611e-107	0.401691	0.349	0.215	8.09924e-103	mesophyll	F-bidentis-36-000077
F-bidentis-7-000397	5.38892e-107	-1.5521	0.118	0.222	1.34044e-102	mesophyll	F-bidentis-7-000397
F-bidentis-S0-001609	6.85289e-107	0.720856	0.302	0.176	1.70459e-102	mesophyll	F-bidentis-S0-001609
F-bidentis-S0-001815	1.20319e-106	0.356837	0.274	0.159	2.99281e-102	mesophyll	F-bidentis-S0-001815
F-bidentis-1-000178	3.71713e-106	-1.26728	0.056	0.149	9.24599e-102	mesophyll	F-bidentis-1-000178
FBID-00038502	7.26044e-106	0.68362	0.197	0.097	1.80596e-101	mesophyll	FBID-00038502
F-bidentis-24-000253	2.17813e-104	0.290724	0.242	0.137	5.41789e-100	mesophyll	F-bidentis-24-000253
F-bidentis-19-000349	2.6645e-104	0.311798	0.249	0.138	6.62767e-100	mesophyll	F-bidentis-19-000349
FBID-00039517	6.98979e-104	0.255386	0.203	0.103	1.73864e-99	mesophyll	FBID-00039517
F-bidentis-5-000238	1.23829e-103	0.282512	0.117	0.046	3.08012e-99	mesophyll	F-bidentis-5-000238
FBID-00000078	1.3757e-103	-1.1299	0.049	0.139	3.42191e-99	mesophyll	FBID-00000078
F-bidentis-1-001107	1.67699e-103	0.25334	0.162	0.076	4.17135e-99	mesophyll	F-bidentis-1-001107
FBID-00052111	2.17818e-103	0.256273	0.213	0.113	5.41801e-99	mesophyll	FBID-00052111
FBID-00019501	2.46411e-103	0.357025	0.249	0.14	6.12924e-99	mesophyll	FBID-00019501
F-bidentis-6-000056	1.01858e-102	0.410796	0.172	0.083	2.53362e-98	mesophyll	F-bidentis-6-000056
F-bidentis-S0-002043	3.69441e-102	0.328415	0.252	0.14	9.18947e-98	mesophyll	F-bidentis-S0-002043
F-bidentis-44-000014	4.05683e-102	0.468964	0.202	0.106	1.00909e-97	mesophyll	F-bidentis-44-000014
F-bidentis-57-000009	4.09589e-102	-1.20082	0.1	0.201	1.01881e-97	mesophyll	F-bidentis-57-000009
F-bidentis-4-001466	8.71415e-102	0.307101	0.268	0.155	2.16756e-97	mesophyll	F-bidentis-4-001466
FBID-00046649	4.46557e-101	0.365113	0.374	0.244	1.11077e-96	mesophyll	FBID-00046649
F-bidentis-10-000129	1.05624e-100	0.362635	0.466	0.319	2.62728e-96	mesophyll	F-bidentis-10-000129
F-bidentis-27-000218	4.58005e-100	0.318308	0.282	0.168	1.13924e-95	mesophyll	F-bidentis-27-000218
F-bidentis-5-001098	4.66548e-100	0.271701	0.319	0.195	1.16049e-95	mesophyll	F-bidentis-5-001098
F-bidentis-S0-003698	7.21072e-100	0.252945	0.165	0.08	1.79359e-95	mesophyll	F-bidentis-S0-003698
F-bidentis-12-000756	8.19228e-100	0.425947	0.26	0.15	2.03775e-95	mesophyll	F-bidentis-12-000756
FBID-00020699	2.27553e-99	0.250345	0.172	0.084	5.66015e-95	mesophyll	FBID-00020699
F-bidentis-S0-000830	4.37797e-99	0.445321	0.148	0.068	1.08898e-94	mesophyll	F-bidentis-S0-000830
FBID-00026379	1.92833e-98	0.394626	0.169	0.082	4.79652e-94	mesophyll	FBID-00026379
FBID-00041616	7.62966e-98	0.390217	0.102	0.038	1.8978e-93	mesophyll	FBID-00041616
FBID-00054844	8.71895e-98	0.26157	0.198	0.104	2.16875e-93	mesophyll	FBID-00054844
F-bidentis-14-000364	1.14017e-97	0.404591	0.134	0.059	2.83605e-93	mesophyll	F-bidentis-14-000364
F-bidentis-S0-002343	2.50052e-97	0.453996	0.241	0.136	6.21979e-93	mesophyll	F-bidentis-S0-002343
F-bidentis-1-002100	6.7223e-97	0.476272	0.167	0.082	1.67211e-92	mesophyll	F-bidentis-1-002100
FBID-00024966	7.59854e-97	0.285683	0.311	0.189	1.89006e-92	mesophyll	FBID-00024966
FBID-00041993	1.92939e-96	0.266382	0.399	0.263	4.79917e-92	mesophyll	FBID-00041993
FBID-00061273	2.6019e-96	0.287542	0.155	0.074	6.47197e-92	mesophyll	FBID-00061273
FBID-00033514	4.53173e-96	-1.16383	0.081	0.174	1.12722e-91	mesophyll	FBID-00033514
FBID-00047843	6.38052e-96	-0.70986	0.043	0.126	1.58709e-91	mesophyll	FBID-00047843
FBID-00033476	1.70117e-95	-1.08355	0.082	0.176	4.23149e-91	mesophyll	FBID-00033476
FBID-00057944	1.9355e-95	-1.7444	0.03	0.106	4.81436e-91	mesophyll	FBID-00057944
F-bidentis-6-000975	2.26534e-95	0.303644	0.317	0.192	5.63482e-91	mesophyll	F-bidentis-6-000975
FBID-00018127	3.56791e-95	0.259345	0.17	0.085	8.87482e-91	mesophyll	FBID-00018127
FBID-00003378	2.03103e-94	-2.26413	0.169	0.259	5.05199e-90	mesophyll	FBID-00003378
F-bidentis-S0-001461	2.04928e-94	0.709424	0.123	0.052	5.09738e-90	mesophyll	F-bidentis-S0-001461
FBID-00006566	2.96843e-94	0.325972	0.156	0.075	7.38367e-90	mesophyll	FBID-00006566
F-bidentis-30-000999	6.04058e-94	-1.42961	0.405	0.25	1.50253e-89	mesophyll	F-bidentis-30-000999
F-bidentis-44-000104	1.49543e-93	0.277773	0.246	0.143	3.71974e-89	mesophyll	F-bidentis-44-000104
FBID-00051001	2.47244e-93	0.768385	0.166	0.083	6.14995e-89	mesophyll	FBID-00051001
F-bidentis-30-000899	5.90027e-93	0.36631	0.273	0.163	1.46763e-88	mesophyll	F-bidentis-30-000899
F-bidentis-1-002758	7.24705e-93	0.371615	0.238	0.137	1.80263e-88	mesophyll	F-bidentis-1-002758
F-bidentis-1-002734	9.24768e-93	0.295278	0.173	0.088	2.30027e-88	mesophyll	F-bidentis-1-002734
FBID-00007945	1.17276e-92	-0.851845	0.055	0.14	2.91712e-88	mesophyll	FBID-00007945
FBID-00043047	4.24583e-92	0.284596	0.109	0.044	1.05611e-87	mesophyll	FBID-00043047
F-bidentis-38-000025	1.54596e-91	0.321001	0.152	0.073	3.84541e-87	mesophyll	F-bidentis-38-000025
F-bidentis-S0-001422	1.56182e-91	0.266906	0.129	0.058	3.88486e-87	mesophyll	F-bidentis-S0-001422
FBID-00037619	3.28309e-89	-1.21419	0.054	0.136	8.16635e-85	mesophyll	FBID-00037619
FBID-00003050	1.25709e-87	-1.34208	0.048	0.126	3.12689e-83	mesophyll	FBID-00003050
F-bidentis-27-000131	1.59131e-87	-1.57988	0.074	0.158	3.95821e-83	mesophyll	F-bidentis-27-000131
F-bidentis-S0-002956	2.77672e-87	-2.30401	0.055	0.133	6.90681e-83	mesophyll	F-bidentis-S0-002956
F-bidentis-9-000168	3.74423e-87	0.250859	0.179	0.094	9.31339e-83	mesophyll	F-bidentis-9-000168
FBID-00054464	7.90036e-87	0.268488	0.203	0.112	1.96514e-82	mesophyll	FBID-00054464
FBID-00031647	1.20553e-86	0.300848	0.12	0.053	2.99864e-82	mesophyll	FBID-00031647
F-bidentis-44-000146	1.69167e-86	0.373017	0.192	0.103	4.20785e-82	mesophyll	F-bidentis-44-000146
F-bidentis-S0-001795	2.37859e-86	0.400801	0.133	0.06	5.91651e-82	mesophyll	F-bidentis-S0-001795
FBID-00023726	2.95473e-85	0.352246	0.114	0.049	7.3496e-81	mesophyll	FBID-00023726
FBID-00012667	4.45318e-85	0.276536	0.353	0.226	1.10768e-80	mesophyll	FBID-00012667
FBID-00024060	5.33899e-85	0.262872	0.151	0.075	1.32802e-80	mesophyll	FBID-00024060
FBID-00022915	5.97106e-85	-0.763137	0.042	0.118	1.48524e-80	mesophyll	FBID-00022915
F-bidentis-5-000220	2.21815e-84	-1.24037	0.288	0.37	5.51742e-80	mesophyll	F-bidentis-5-000220
FBID-00020804	2.99023e-84	0.711466	0.101	0.041	7.43789e-80	mesophyll	FBID-00020804
FBID-00051668	1.28184e-83	0.295113	0.4	0.27	3.18846e-79	mesophyll	FBID-00051668
F-bidentis-S0-000672	5.07016e-83	0.606228	0.162	0.084	1.26115e-78	mesophyll	F-bidentis-S0-000672
F-bidentis-9-000637	7.37587e-82	0.300488	0.13	0.06	1.83467e-77	mesophyll	F-bidentis-9-000637
F-bidentis-21-000773	1.25123e-81	-1.35731	0.105	0.19	3.11232e-77	mesophyll	F-bidentis-21-000773
F-bidentis-S0-000277	2.32767e-81	1.13649	0.113	0.05	5.78984e-77	mesophyll	F-bidentis-S0-000277
F-bidentis-1-001721	1.21909e-80	0.391472	0.258	0.159	3.03237e-76	mesophyll	F-bidentis-1-001721
F-bidentis-6-000213	1.91897e-80	0.332635	0.225	0.134	4.77325e-76	mesophyll	F-bidentis-6-000213
FBID-00031064	3.75187e-80	-1.32608	0.063	0.141	9.33241e-76	mesophyll	FBID-00031064
F-bidentis-5-001051	3.90837e-80	-1.10535	0.047	0.12	9.72169e-76	mesophyll	F-bidentis-5-001051
F-bidentis-3-000727	1.25027e-79	0.282204	0.307	0.196	3.10993e-75	mesophyll	F-bidentis-3-000727
FBID-00039853	3.71108e-79	-2.18367	0.046	0.116	9.23095e-75	mesophyll	FBID-00039853
F-bidentis-3-000881	4.24798e-79	0.263352	0.126	0.06	1.05664e-74	mesophyll	F-bidentis-3-000881
FBID-00019136	4.83403e-79	-1.15508	0.119	0.206	1.20242e-74	mesophyll	FBID-00019136
FBID-00043151	1.82354e-78	0.294194	0.143	0.071	4.53587e-74	mesophyll	FBID-00043151
F-bidentis-14-000158	4.77189e-78	-0.739122	0.04	0.11	1.18696e-73	mesophyll	F-bidentis-14-000158
FBID-00052019	2.49305e-77	0.263097	0.173	0.094	6.20121e-73	mesophyll	FBID-00052019
FBID-00037377	3.5849e-77	-1.35466	0.437	0.283	8.91708e-73	mesophyll	FBID-00037377
F-bidentis-3-000699	8.28478e-77	-1.08667	0.046	0.117	2.06076e-72	mesophyll	F-bidentis-3-000699
FBID-00028416	9.40514e-77	-1.00233	0.146	0.237	2.33943e-72	mesophyll	FBID-00028416
F-bidentis-22-000347	1.56399e-76	0.283112	0.194	0.111	3.89028e-72	mesophyll	F-bidentis-22-000347
F-bidentis-1-002452	1.67108e-76	0.330983	0.181	0.1	4.15665e-72	mesophyll	F-bidentis-1-002452
FBID-00040515	4.81498e-76	-1.01575	0.045	0.116	1.19768e-71	mesophyll	FBID-00040515
FBID-00028698	8.46461e-76	-1.05858	0.067	0.144	2.10549e-71	mesophyll	FBID-00028698
F-bidentis-1-003183	1.51364e-75	0.377238	0.331	0.221	3.76503e-71	mesophyll	F-bidentis-1-003183
FBID-00017212	2.8714e-75	0.268352	0.176	0.098	7.14231e-71	mesophyll	FBID-00017212
FBID-00016755	4.88284e-75	-1.14122	0.042	0.111	1.21456e-70	mesophyll	FBID-00016755
FBID-00039079	5.22426e-75	-0.956459	0.035	0.1	1.29948e-70	mesophyll	FBID-00039079
FBID-00057218	4.30169e-74	0.303308	0.222	0.132	1.07e-69	mesophyll	FBID-00057218
FBID-00043009	5.55028e-73	-0.976292	0.185	0.273	1.38058e-68	mesophyll	FBID-00043009
F-bidentis-S0-003971	7.37871e-73	0.591653	0.14	0.071	1.83538e-68	mesophyll	F-bidentis-S0-003971
FBID-00023396	1.00178e-72	-0.929426	0.061	0.135	2.49183e-68	mesophyll	FBID-00023396
FBID-00047961	1.007e-72	-0.577342	0.345	0.218	2.50481e-68	mesophyll	FBID-00047961
FBID-00014665	1.65218e-72	0.251953	0.142	0.074	4.10964e-68	mesophyll	FBID-00014665
F-bidentis-S0-003548	4.00574e-72	-0.298063	0.408	0.272	9.96387e-68	mesophyll	F-bidentis-S0-003548
F-bidentis-8-000205	4.31903e-72	0.272952	0.428	0.297	1.07431e-67	mesophyll	F-bidentis-8-000205
FBID-00049652	4.19433e-71	0.447114	0.1	0.044	1.0433e-66	mesophyll	FBID-00049652
FBID-00058291	4.51607e-71	0.270905	0.113	0.052	1.12333e-66	mesophyll	FBID-00058291
F-bidentis-S0-003993	1.40189e-70	0.253338	0.231	0.142	3.48706e-66	mesophyll	F-bidentis-S0-003993
FBID-00017200	4.00567e-70	-1.90926	0.228	0.302	9.96371e-66	mesophyll	FBID-00017200
FBID-00037236	5.89196e-70	0.315328	0.131	0.066	1.46557e-65	mesophyll	FBID-00037236
F-bidentis-53-000032	1.949e-69	0.310329	0.212	0.127	4.84793e-65	mesophyll	F-bidentis-53-000032
F-bidentis-19-000643	3.29196e-69	-1.85452	0.058	0.125	8.18842e-65	mesophyll	F-bidentis-19-000643
FBID-00005440	1.59204e-68	0.330816	0.15	0.08	3.96005e-64	mesophyll	FBID-00005440
F-bidentis-30-000323	2.36976e-68	0.267289	0.133	0.068	5.89453e-64	mesophyll	F-bidentis-30-000323
F-bidentis-24-000049	1.47861e-67	0.33279	0.159	0.087	3.67789e-63	mesophyll	F-bidentis-24-000049
FBID-00020370	1.56123e-67	0.281721	0.11	0.052	3.8834e-63	mesophyll	FBID-00020370
F-bidentis-S0-002828	2.126e-66	-0.990049	0.131	0.212	5.2882e-62	mesophyll	F-bidentis-S0-002828
F-bidentis-19-000604	2.71316e-66	-1.20401	0.117	0.194	6.74871e-62	mesophyll	F-bidentis-19-000604
F-bidentis-21-000062	6.00244e-66	-1.13253	0.139	0.218	1.49305e-61	mesophyll	F-bidentis-21-000062
F-bidentis-6-000001	2.28955e-65	-1.08403	0.076	0.148	5.69502e-61	mesophyll	F-bidentis-6-000001
FBID-00026715	3.65837e-65	-0.267323	0.334	0.219	9.09984e-61	mesophyll	FBID-00026715
FBID-00040760	6.15399e-65	0.426964	0.17	0.095	1.53074e-60	mesophyll	FBID-00040760
F-bidentis-5-001686	6.24296e-65	-0.800039	0.116	0.199	1.55287e-60	mesophyll	F-bidentis-5-001686
FBID-00019855	1.52514e-64	-0.588656	0.046	0.11	3.79362e-60	mesophyll	FBID-00019855
FBID-00005629	1.63187e-63	-0.905346	0.058	0.124	4.0591e-59	mesophyll	FBID-00005629
F-bidentis-S0-002826	1.7431e-63	0.378018	0.118	0.059	4.33578e-59	mesophyll	F-bidentis-S0-002826
F-bidentis-5-000037	2.59971e-63	0.492311	0.137	0.072	6.46653e-59	mesophyll	F-bidentis-5-000037
FBID-00043155	5.28314e-63	-2.97635	0.116	0.186	1.31413e-58	mesophyll	FBID-00043155
FBID-00056981	8.2629e-63	0.319491	0.111	0.054	2.05531e-58	mesophyll	FBID-00056981
F-bidentis-3-000736	1.3924e-62	0.280236	0.225	0.142	3.46346e-58	mesophyll	F-bidentis-3-000736
F-bidentis-1-000490	4.39642e-62	0.297532	0.202	0.122	1.09357e-57	mesophyll	F-bidentis-1-000490
F-bidentis-7-000327	2.90451e-61	0.29215	0.117	0.059	7.22467e-57	mesophyll	F-bidentis-7-000327
F-bidentis-3-000702	2.92426e-61	-1.12383	0.065	0.13	7.27381e-57	mesophyll	F-bidentis-3-000702
F-bidentis-34-000141	4.03972e-60	-0.959956	0.056	0.119	1.00484e-55	mesophyll	F-bidentis-34-000141
FBID-00018477	3.968e-59	-0.944286	0.083	0.153	9.87e-55	mesophyll	FBID-00018477
F-bidentis-51-000412	1.07806e-58	0.289716	0.103	0.05	2.68156e-54	mesophyll	F-bidentis-51-000412
F-bidentis-38-000617	1.84217e-58	-0.329777	0.356	0.234	4.58223e-54	mesophyll	F-bidentis-38-000617
FBID-00008925	2.29281e-58	-1.00689	0.168	0.245	5.70314e-54	mesophyll	FBID-00008925
F-bidentis-S0-002790	1.43327e-56	-0.925339	0.045	0.103	3.56511e-52	mesophyll	F-bidentis-S0-002790
FBID-00019495	1.8282e-56	-0.715377	0.39	0.262	4.54745e-52	mesophyll	FBID-00019495
FBID-00015190	6.38195e-56	0.28009	0.122	0.066	1.58745e-51	mesophyll	FBID-00015190
FBID-00043298	1.74021e-55	-0.872691	0.075	0.141	4.3286e-51	mesophyll	FBID-00043298
F-bidentis-27-000576	1.9003e-55	-0.917151	0.101	0.171	4.7268e-51	mesophyll	F-bidentis-27-000576
F-bidentis-21-000258	2.26221e-55	-0.989977	0.068	0.132	5.62702e-51	mesophyll	F-bidentis-21-000258
F-bidentis-1-002695	9.34431e-55	0.255773	0.161	0.096	2.3243e-50	mesophyll	F-bidentis-1-002695
FBID-00045964	1.19544e-54	-1.04534	0.101	0.168	2.97354e-50	mesophyll	FBID-00045964
FBID-00056620	1.21612e-54	-1.01749	0.091	0.157	3.02498e-50	mesophyll	FBID-00056620
FBID-00032357	2.20072e-54	-1.12388	0.05	0.107	5.47407e-50	mesophyll	FBID-00032357
FBID-00052009	2.22722e-54	0.25631	0.232	0.151	5.54e-50	mesophyll	FBID-00052009
F-bidentis-4-000633	9.58133e-54	-0.958982	0.052	0.109	2.38326e-49	mesophyll	F-bidentis-4-000633
FBID-00051381	1.51619e-53	0.252977	0.181	0.112	3.77137e-49	mesophyll	FBID-00051381
F-bidentis-4-000007	2.56024e-53	-1.00045	0.112	0.18	6.36835e-49	mesophyll	F-bidentis-4-000007
F-bidentis-S0-001273	2.75643e-52	-0.317803	0.386	0.267	6.85635e-48	mesophyll	F-bidentis-S0-001273
F-bidentis-53-000166	1.42267e-51	0.337731	0.187	0.117	3.53875e-47	mesophyll	F-bidentis-53-000166
FBID-00047407	3.79852e-51	-0.952966	0.096	0.16	9.44843e-47	mesophyll	FBID-00047407
FBID-00013272	3.05757e-50	0.529289	0.435	0.331	7.6054e-46	mesophyll	FBID-00013272
FBID-00033827	4.64909e-50	0.634571	0.172	0.106	1.15642e-45	mesophyll	FBID-00033827
F-bidentis-22-000358	1.40997e-49	0.36321	0.177	0.111	3.50716e-45	mesophyll	F-bidentis-22-000358
F-bidentis-4-000390	3.08648e-49	-0.984254	0.084	0.144	7.67732e-45	mesophyll	F-bidentis-4-000390
FBID-00034456	7.62304e-49	-0.908693	0.084	0.145	1.89616e-44	mesophyll	FBID-00034456
F-bidentis-33-000024	7.90697e-49	-0.919933	0.073	0.132	1.96678e-44	mesophyll	F-bidentis-33-000024
FBID-00032059	1.33914e-48	-0.865096	0.063	0.12	3.33098e-44	mesophyll	FBID-00032059
FBID-00018324	3.71342e-48	-0.948527	0.129	0.194	9.23677e-44	mesophyll	FBID-00018324
F-bidentis-5-000274	1.63669e-47	-0.923	0.051	0.103	4.0711e-43	mesophyll	F-bidentis-5-000274
FBID-00057382	7.92363e-47	-1.00873	0.099	0.16	1.97092e-42	mesophyll	FBID-00057382
F-bidentis-30-000293	8.25427e-47	-1.10715	0.193	0.256	2.05317e-42	mesophyll	F-bidentis-30-000293
FBID-00011069	1.21435e-46	-1.06436	0.09	0.149	3.02057e-42	mesophyll	FBID-00011069
FBID-00033622	1.74957e-46	-0.305983	0.327	0.224	4.35188e-42	mesophyll	FBID-00033622
F-bidentis-S0-003524	3.83115e-46	-0.917137	0.06	0.114	9.52959e-42	mesophyll	F-bidentis-S0-003524
F-bidentis-11-000222	6.05008e-46	-0.904865	0.065	0.12	1.5049e-41	mesophyll	F-bidentis-11-000222
FBID-00048447	6.46838e-46	-0.319839	0.308	0.213	1.60894e-41	mesophyll	FBID-00048447
F-bidentis-5-000439	3.22971e-45	-0.880484	0.049	0.1	8.03358e-41	mesophyll	F-bidentis-5-000439
FBID-00002241	3.56858e-45	0.486079	0.148	0.091	8.87649e-41	mesophyll	FBID-00002241
FBID-00048297	5.3848e-45	-0.961453	0.074	0.13	1.33942e-40	mesophyll	FBID-00048297
F-bidentis-S0-000935	6.51286e-45	-0.905802	0.086	0.144	1.62001e-40	mesophyll	F-bidentis-S0-000935
F-bidentis-14-000310	1.3121e-44	-0.957642	0.504	0.518	3.26372e-40	mesophyll	F-bidentis-14-000310
FBID-00048305	1.6068e-44	-0.807563	0.06	0.114	3.99676e-40	mesophyll	FBID-00048305
FBID-00059125	2.32597e-44	0.285685	0.104	0.056	5.78563e-40	mesophyll	FBID-00059125
F-bidentis-3-000203	2.83497e-44	-0.865151	0.06	0.113	7.0517e-40	mesophyll	F-bidentis-3-000203
F-bidentis-S0-003055	1.63071e-43	-0.870621	0.069	0.123	4.05623e-39	mesophyll	F-bidentis-S0-003055
F-bidentis-1-001605	2.54979e-43	-0.908159	0.081	0.135	6.34234e-39	mesophyll	F-bidentis-1-001605
FBID-00045653	4.54745e-43	-1.13499	0.273	0.324	1.13113e-38	mesophyll	FBID-00045653
FBID-00048538	7.87568e-43	-0.401086	0.27	0.182	1.959e-38	mesophyll	FBID-00048538
F-bidentis-S0-001362	8.15877e-43	-0.82543	0.056	0.108	2.02941e-38	mesophyll	F-bidentis-S0-001362
FBID-00013648	3.77293e-42	-0.975499	0.058	0.108	9.38479e-38	mesophyll	FBID-00013648
F-bidentis-4-001401	5.28292e-42	-0.968877	0.126	0.186	1.31407e-37	mesophyll	F-bidentis-4-001401
FBID-00020786	7.28134e-42	-0.99073	0.118	0.176	1.81116e-37	mesophyll	FBID-00020786
FBID-00039831	2.02739e-41	-0.463041	0.057	0.108	5.04293e-37	mesophyll	FBID-00039831
F-bidentis-1-000616	2.12205e-41	-0.831003	0.073	0.126	5.27839e-37	mesophyll	F-bidentis-1-000616
FBID-00054535	2.44458e-41	-0.934478	0.193	0.254	6.08066e-37	mesophyll	FBID-00054535
F-bidentis-22-001182	3.6962e-41	-0.895634	0.062	0.112	9.19392e-37	mesophyll	F-bidentis-22-001182
FBID-00048819	5.91781e-41	-1.07223	0.176	0.236	1.472e-36	mesophyll	FBID-00048819
F-bidentis-22-001165	1.24841e-40	-0.889102	0.11	0.169	3.10528e-36	mesophyll	F-bidentis-22-001165
F-bidentis-S0-002955	2.08576e-40	-1.09743	0.066	0.116	5.18811e-36	mesophyll	F-bidentis-S0-002955
F-bidentis-31-000377	4.53174e-40	-1.11231	0.098	0.153	1.12723e-35	mesophyll	F-bidentis-31-000377
F-bidentis-S0-002680	4.89264e-40	-0.890674	0.09	0.144	1.217e-35	mesophyll	F-bidentis-S0-002680
F-bidentis-6-000691	6.33266e-40	-0.391787	0.29	0.201	1.57518e-35	mesophyll	F-bidentis-6-000691
F-bidentis-22-001094	6.77358e-40	-0.923125	0.075	0.127	1.68486e-35	mesophyll	F-bidentis-22-001094
F-bidentis-20-000066	6.96963e-39	-1.01922	0.139	0.195	1.73363e-34	mesophyll	F-bidentis-20-000066
FBID-00003692	1.56993e-38	-0.286265	0.256	0.175	3.90505e-34	mesophyll	FBID-00003692
FBID-00023518	2.38711e-38	-1.23457	0.114	0.165	5.93771e-34	mesophyll	FBID-00023518
FBID-00009916	2.77438e-38	-0.811213	0.058	0.105	6.90099e-34	mesophyll	FBID-00009916
F-bidentis-1-001771	9.84695e-38	-1.49918	0.056	0.1	2.44933e-33	mesophyll	F-bidentis-1-001771
FBID-00059394	1.36279e-37	-0.729847	0.067	0.116	3.38981e-33	mesophyll	FBID-00059394
F-bidentis-22-001042	1.7475e-37	-0.878438	0.101	0.154	4.34673e-33	mesophyll	F-bidentis-22-001042
FBID-00019846	1.75854e-37	-0.90577	0.105	0.159	4.37418e-33	mesophyll	FBID-00019846
F-bidentis-9-000592	1.87566e-37	-0.889571	0.055	0.102	4.66552e-33	mesophyll	F-bidentis-9-000592
FBID-00014637	2.79995e-37	-0.916118	0.057	0.103	6.9646e-33	mesophyll	FBID-00014637
FBID-00006143	6.19075e-37	-1.10787	0.214	0.266	1.53989e-32	mesophyll	FBID-00006143
FBID-00045341	9.22875e-37	-0.716056	0.074	0.125	2.29556e-32	mesophyll	FBID-00045341
F-bidentis-S0-003650	9.59113e-37	-0.857831	0.124	0.179	2.3857e-32	mesophyll	F-bidentis-S0-003650
FBID-00020177	1.43309e-36	-0.668661	0.265	0.179	3.56467e-32	mesophyll	FBID-00020177
FBID-00054379	1.64551e-36	-1.19104	0.107	0.16	4.09304e-32	mesophyll	FBID-00054379
F-bidentis-9-000157	4.39919e-36	-1.46972	0.142	0.197	1.09425e-31	mesophyll	F-bidentis-9-000157
FBID-00058070	1.08681e-35	-0.959392	0.085	0.135	2.70334e-31	mesophyll	FBID-00058070
FBID-00025858	1.40639e-35	-0.525275	0.071	0.119	3.49826e-31	mesophyll	FBID-00025858
FBID-00015344	2.30914e-35	-0.315457	0.197	0.133	5.74377e-31	mesophyll	FBID-00015344
FBID-00026478	4.2486e-35	-1.11601	0.128	0.181	1.0568e-30	mesophyll	FBID-00026478
F-bidentis-12-000347	1.94e-34	-0.627905	0.057	0.102	4.82556e-30	mesophyll	F-bidentis-12-000347
FBID-00046590	2.05855e-34	-1.60641	0.267	0.315	5.12043e-30	mesophyll	FBID-00046590
F-bidentis-S0-001577	3.34574e-34	0.331765	0.116	0.071	8.3222e-30	mesophyll	F-bidentis-S0-001577
FBID-00055059	8.17751e-34	-0.283543	0.293	0.211	2.03407e-29	mesophyll	FBID-00055059
F-bidentis-S0-003815	1.0492e-33	-0.796529	0.069	0.115	2.60978e-29	mesophyll	F-bidentis-S0-003815
FBID-00042906	1.14824e-33	-0.793047	0.08	0.129	2.85613e-29	mesophyll	FBID-00042906
FBID-00040005	1.21966e-33	-0.856262	0.227	0.155	3.03378e-29	mesophyll	FBID-00040005
FBID-00032420	1.67697e-33	-0.97144	0.083	0.13	4.17129e-29	mesophyll	FBID-00032420
F-bidentis-1-001000	3.4031e-33	0.676578	0.268	0.201	8.46486e-29	mesophyll	F-bidentis-1-001000
F-bidentis-13-000028	7.20159e-33	-0.961494	0.129	0.179	1.79132e-28	mesophyll	F-bidentis-13-000028
FBID-00051807	1.07513e-32	-0.292987	0.308	0.225	2.67429e-28	mesophyll	FBID-00051807
F-bidentis-8-000075	1.09992e-32	-0.743762	0.263	0.186	2.73594e-28	mesophyll	F-bidentis-8-000075
F-bidentis-9-000704	8.17871e-32	-0.960496	0.118	0.167	2.03437e-27	mesophyll	F-bidentis-9-000704
F-bidentis-S0-003547	2.90493e-31	-0.6417	0.083	0.129	7.22572e-27	mesophyll	F-bidentis-S0-003547
FBID-00039625	4.21111e-31	-0.270047	0.211	0.149	1.04747e-26	mesophyll	FBID-00039625
F-bidentis-9-000317	4.59142e-31	-0.768347	0.061	0.104	1.14207e-26	mesophyll	F-bidentis-9-000317
FBID-00043968	8.71471e-31	-0.665103	0.062	0.105	2.1677e-26	mesophyll	FBID-00043968
FBID-00045563	9.91907e-31	-0.388761	0.148	0.096	2.46727e-26	mesophyll	FBID-00045563
F-bidentis-S0-000460	1.23109e-30	-0.322117	0.238	0.171	3.06221e-26	mesophyll	F-bidentis-S0-000460
F-bidentis-S0-002392	1.30723e-30	-0.335034	0.337	0.249	3.2516e-26	mesophyll	F-bidentis-S0-002392
F-bidentis-1-001595	1.56135e-30	-0.280088	0.247	0.179	3.8837e-26	mesophyll	F-bidentis-1-001595
FBID-00032471	1.74385e-30	-0.285085	0.328	0.241	4.33765e-26	mesophyll	FBID-00032471
F-bidentis-57-000002	2.61605e-30	-0.937836	0.184	0.233	6.50717e-26	mesophyll	F-bidentis-57-000002
F-bidentis-12-000434	3.45541e-30	-0.773539	0.085	0.131	8.59499e-26	mesophyll	F-bidentis-12-000434
F-bidentis-5-000253	4.70575e-30	-1.04019	0.325	0.359	1.17051e-25	mesophyll	F-bidentis-5-000253
FBID-00008351	8.89636e-30	-0.957786	0.162	0.209	2.21288e-25	mesophyll	FBID-00008351
F-bidentis-1-000772	1.1116e-29	0.259016	0.165	0.115	2.765e-25	mesophyll	F-bidentis-1-000772
F-bidentis-22-001053	1.29724e-29	-0.918095	0.141	0.188	3.22675e-25	mesophyll	F-bidentis-22-001053
FBID-00045939	2.31816e-29	-0.275703	0.226	0.16	5.7662e-25	mesophyll	FBID-00045939
FBID-00050538	3.06058e-29	-0.334908	0.237	0.17	7.61288e-25	mesophyll	FBID-00050538
FBID-00041995	3.25743e-29	-0.552664	0.131	0.18	8.10253e-25	mesophyll	FBID-00041995
FBID-00036928	3.55776e-29	-0.993218	0.19	0.236	8.84957e-25	mesophyll	FBID-00036928
FBID-00012006	3.56139e-29	-0.264432	0.234	0.167	8.85861e-25	mesophyll	FBID-00012006
FBID-00003341	1.19788e-28	-0.885057	0.061	0.1	2.97962e-24	mesophyll	FBID-00003341
FBID-00018853	1.68197e-28	0.344234	0.238	0.178	4.18374e-24	mesophyll	FBID-00018853
F-bidentis-19-000133	1.68925e-28	-1.65624	0.108	0.149	4.20184e-24	mesophyll	F-bidentis-19-000133
FBID-00051980	1.98263e-28	-0.819538	0.063	0.103	4.93159e-24	mesophyll	FBID-00051980
F-bidentis-1-003056	4.78803e-28	-0.722217	0.075	0.118	1.19097e-23	mesophyll	F-bidentis-1-003056
F-bidentis-14-000368	5.49242e-28	-0.446512	0.59	0.435	1.36618e-23	mesophyll	F-bidentis-14-000368
F-bidentis-1-001280	5.6094e-28	-0.694396	0.322	0.235	1.39528e-23	mesophyll	F-bidentis-1-001280
FBID-00025439	7.98033e-28	-0.709325	0.064	0.104	1.98503e-23	mesophyll	FBID-00025439
F-bidentis-21-000425	8.15586e-28	-0.788856	0.141	0.187	2.02869e-23	mesophyll	F-bidentis-21-000425
FBID-00004652	8.19134e-28	-0.745311	0.078	0.12	2.03751e-23	mesophyll	FBID-00004652
F-bidentis-S0-000149	9.23343e-28	-0.331264	0.19	0.133	2.29672e-23	mesophyll	F-bidentis-S0-000149
F-bidentis-23-000258	1.12713e-27	-0.353105	0.274	0.201	2.80363e-23	mesophyll	F-bidentis-23-000258
FBID-00031388	1.4584e-27	-0.407859	0.371	0.277	3.62762e-23	mesophyll	FBID-00031388
FBID-00005405	1.57971e-27	-0.423904	0.37	0.277	3.92937e-23	mesophyll	FBID-00005405
FBID-00033962	1.84029e-27	-0.976464	0.257	0.295	4.57753e-23	mesophyll	FBID-00033962
FBID-00011738	2.02766e-27	-0.794142	0.096	0.139	5.04361e-23	mesophyll	FBID-00011738
F-bidentis-9-000722	2.36357e-27	-0.86957	0.136	0.182	5.87914e-23	mesophyll	F-bidentis-9-000722
F-bidentis-1-002929	2.75255e-27	-1.58601	0.081	0.12	6.84669e-23	mesophyll	F-bidentis-1-002929
FBID-00024320	3.78195e-27	-1.03285	0.407	0.418	9.40721e-23	mesophyll	FBID-00024320
FBID-00008928	4.23748e-27	-0.666585	0.071	0.112	1.05403e-22	mesophyll	FBID-00008928
FBID-00047435	6.43053e-27	-0.782476	0.087	0.129	1.59953e-22	mesophyll	FBID-00047435
FBID-00016723	9.67432e-27	-0.473572	0.337	0.252	2.40639e-22	mesophyll	FBID-00016723
F-bidentis-6-000516	1.07532e-26	-0.908958	0.427	0.435	2.67475e-22	mesophyll	F-bidentis-6-000516
FBID-00006496	1.32472e-26	-0.266496	0.188	0.133	3.2951e-22	mesophyll	FBID-00006496
F-bidentis-10-000134	1.60184e-26	-0.458564	0.36	0.27	3.98443e-22	mesophyll	F-bidentis-10-000134
F-bidentis-22-000485	3.28108e-26	-1.31243	0.126	0.168	8.16136e-22	mesophyll	F-bidentis-22-000485
F-bidentis-27-000510	2.0795e-25	-0.500965	0.236	0.172	5.17255e-21	mesophyll	F-bidentis-27-000510
FBID-00030185	2.17511e-25	-0.659282	0.072	0.111	5.41036e-21	mesophyll	FBID-00030185
FBID-00054525	2.28723e-25	-0.957055	0.103	0.143	5.68926e-21	mesophyll	FBID-00054525
F-bidentis-30-001033	2.61448e-25	-0.273981	0.331	0.251	6.50325e-21	mesophyll	F-bidentis-30-001033
FBID-00026392	2.70788e-25	-0.712037	0.118	0.162	6.73559e-21	mesophyll	FBID-00026392
F-bidentis-1-002233	2.91846e-25	-0.53679	0.061	0.1	7.25937e-21	mesophyll	F-bidentis-1-002233
F-bidentis-6-000545	2.92548e-25	-0.781803	0.111	0.154	7.27685e-21	mesophyll	F-bidentis-6-000545
F-bidentis-S0-003061	5.11045e-25	-0.833915	0.093	0.134	1.27117e-20	mesophyll	F-bidentis-S0-003061
FBID-00048348	5.44339e-25	-0.784006	0.087	0.127	1.35399e-20	mesophyll	FBID-00048348
FBID-00012789	7.74333e-25	-0.285845	0.093	0.137	1.92608e-20	mesophyll	FBID-00012789
FBID-00036725	8.13639e-25	-0.955754	0.063	0.1	2.02384e-20	mesophyll	FBID-00036725
F-bidentis-38-000270	1.36177e-24	-0.796841	0.119	0.16	3.38726e-20	mesophyll	F-bidentis-38-000270
FBID-00033860	1.90974e-24	-0.958292	0.097	0.136	4.75028e-20	mesophyll	FBID-00033860
FBID-00026802	2.37844e-24	-0.628874	0.079	0.118	5.91614e-20	mesophyll	FBID-00026802
F-bidentis-9-000646	2.5353e-24	-1.0744	0.121	0.16	6.30631e-20	mesophyll	F-bidentis-9-000646
FBID-00018906	2.93151e-24	-0.615647	0.079	0.119	7.29184e-20	mesophyll	FBID-00018906
F-bidentis-23-000192	2.99071e-24	-0.851968	0.073	0.11	7.4391e-20	mesophyll	F-bidentis-23-000192
F-bidentis-S0-001793	4.80532e-24	-1.14999	0.19	0.227	1.19527e-19	mesophyll	F-bidentis-S0-001793
FBID-00056692	6.60009e-24	-0.375427	0.252	0.188	1.64171e-19	mesophyll	FBID-00056692
FBID-00028735	7.31934e-24	-0.726409	0.067	0.103	1.82061e-19	mesophyll	FBID-00028735
F-bidentis-1-000377	8.84189e-24	-0.267484	0.165	0.116	2.19933e-19	mesophyll	F-bidentis-1-000377
FBID-00045498	9.69214e-24	-0.99405	0.21	0.248	2.41082e-19	mesophyll	FBID-00045498
F-bidentis-1-000550	1.58264e-23	-0.322119	0.158	0.11	3.93666e-19	mesophyll	F-bidentis-1-000550
F-bidentis-S0-000906	1.91904e-23	-0.873909	0.163	0.204	4.77342e-19	mesophyll	F-bidentis-S0-000906
FBID-00001296	2.16247e-23	-0.324845	0.246	0.184	5.37893e-19	mesophyll	FBID-00001296
FBID-00048339	2.39073e-23	-0.744566	0.067	0.103	5.94671e-19	mesophyll	FBID-00048339
F-bidentis-21-000196	4.51388e-23	-0.662416	0.095	0.135	1.12278e-18	mesophyll	F-bidentis-21-000196
FBID-00031212	5.62249e-23	-0.318463	0.246	0.183	1.39854e-18	mesophyll	FBID-00031212
FBID-00000358	6.90671e-23	-1.29435	0.325	0.344	1.71797e-18	mesophyll	FBID-00000358
F-bidentis-S0-000930	8.26708e-23	-0.851977	0.083	0.12	2.05635e-18	mesophyll	F-bidentis-S0-000930
FBID-00016637	1.08661e-22	-0.337026	0.381	0.295	2.70284e-18	mesophyll	FBID-00016637
FBID-00016897	1.2353e-22	-0.956718	0.108	0.146	3.07269e-18	mesophyll	FBID-00016897
F-bidentis-6-000168	2.97253e-22	-0.679772	0.1	0.14	7.39387e-18	mesophyll	F-bidentis-6-000168
FBID-00020493	3.16196e-22	-0.851708	0.18	0.219	7.86506e-18	mesophyll	FBID-00020493
FBID-00020180	4.53108e-22	-0.360145	0.183	0.133	1.12706e-17	mesophyll	FBID-00020180
F-bidentis-11-000368	7.54653e-22	-0.85238	0.155	0.195	1.87712e-17	mesophyll	F-bidentis-11-000368
F-bidentis-38-000475	1.38131e-21	-0.826542	0.112	0.151	3.43588e-17	mesophyll	F-bidentis-38-000475
FBID-00056770	1.5383e-21	-0.408676	0.112	0.156	3.82637e-17	mesophyll	FBID-00056770
FBID-00013060	1.58403e-21	-0.329657	0.271	0.206	3.94011e-17	mesophyll	FBID-00013060
F-bidentis-S0-001962	2.22386e-21	-0.297127	0.176	0.127	5.53162e-17	mesophyll	F-bidentis-S0-001962
F-bidentis-58-000008	2.39598e-21	-0.631738	0.071	0.106	5.95977e-17	mesophyll	F-bidentis-58-000008
FBID-00054981	3.76726e-21	-0.745391	0.134	0.173	9.37068e-17	mesophyll	FBID-00054981
FBID-00017423	3.83858e-21	-0.368843	0.203	0.15	9.54809e-17	mesophyll	FBID-00017423
F-bidentis-19-000966	4.02294e-21	-0.457295	0.241	0.175	1.00067e-16	mesophyll	F-bidentis-19-000966
F-bidentis-4-000270	4.37326e-21	-0.754029	0.135	0.174	1.08781e-16	mesophyll	F-bidentis-4-000270
F-bidentis-51-000259	7.68696e-21	-0.777173	0.087	0.123	1.91205e-16	mesophyll	F-bidentis-51-000259
FBID-00000383	7.69466e-21	-0.849479	0.079	0.114	1.91397e-16	mesophyll	FBID-00000383
FBID-00009997	1.17529e-20	-0.403713	0.222	0.165	2.92342e-16	mesophyll	FBID-00009997
F-bidentis-20-000022	1.24465e-20	-0.708435	0.081	0.116	3.09595e-16	mesophyll	F-bidentis-20-000022
FBID-00041418	1.32608e-20	-0.729112	0.116	0.154	3.29849e-16	mesophyll	FBID-00041418
F-bidentis-4-000459	1.46373e-20	-0.413866	0.288	0.22	3.64088e-16	mesophyll	F-bidentis-4-000459
FBID-00022830	1.46686e-20	-0.83163	0.079	0.112	3.64867e-16	mesophyll	FBID-00022830
F-bidentis-12-000786	1.49061e-20	-0.887585	0.097	0.133	3.70773e-16	mesophyll	F-bidentis-12-000786
FBID-00045449	1.58827e-20	-0.724438	0.1	0.137	3.95066e-16	mesophyll	FBID-00045449
FBID-00058114	1.95555e-20	-0.289622	0.144	0.102	4.86425e-16	mesophyll	FBID-00058114
F-bidentis-21-000268	2.22656e-20	-0.26336	0.223	0.166	5.53834e-16	mesophyll	F-bidentis-21-000268
FBID-00017591	2.38307e-20	-0.331085	0.141	0.099	5.92765e-16	mesophyll	FBID-00017591
F-bidentis-9-000610	2.53139e-20	-0.29657	0.077	0.113	6.29659e-16	mesophyll	F-bidentis-9-000610
F-bidentis-1-001739	6.10871e-20	-0.454815	0.285	0.217	1.51948e-15	mesophyll	F-bidentis-1-001739
F-bidentis-1-000799	6.86238e-20	-0.900993	0.089	0.123	1.70695e-15	mesophyll	F-bidentis-1-000799
FBID-00008456	1.04862e-19	-0.295108	0.132	0.092	2.60833e-15	mesophyll	FBID-00008456
FBID-00014494	1.28195e-19	-0.369084	0.176	0.128	3.18873e-15	mesophyll	FBID-00014494
F-bidentis-31-000201	1.4103e-19	-0.263047	0.188	0.14	3.50799e-15	mesophyll	F-bidentis-31-000201
F-bidentis-15-000020	2.35994e-19	-0.602935	0.072	0.105	5.87011e-15	mesophyll	F-bidentis-15-000020
FBID-00021832	2.69278e-19	-0.769442	0.122	0.158	6.69803e-15	mesophyll	FBID-00021832
FBID-00006582	2.72832e-19	-0.361553	0.236	0.18	6.78643e-15	mesophyll	FBID-00006582
FBID-00006426	3.44577e-19	-0.789961	0.087	0.12	8.571e-15	mesophyll	FBID-00006426
F-bidentis-S0-003983	3.7644e-19	-0.278185	0.139	0.1	9.36357e-15	mesophyll	F-bidentis-S0-003983
FBID-00048176	3.87654e-19	-0.619737	0.077	0.111	9.6425e-15	mesophyll	FBID-00048176
F-bidentis-1-001068	4.9584e-19	-0.974173	0.165	0.197	1.23335e-14	mesophyll	F-bidentis-1-001068
F-bidentis-1-001390	5.36417e-19	-0.729555	0.091	0.125	1.33428e-14	mesophyll	F-bidentis-1-001390
F-bidentis-5-001601	7.55113e-19	-0.782821	0.084	0.117	1.87827e-14	mesophyll	F-bidentis-5-001601
F-bidentis-24-000459	1.04957e-18	-0.298464	0.173	0.128	2.6107e-14	mesophyll	F-bidentis-24-000459
FBID-00039609	1.16991e-18	-0.619524	0.086	0.12	2.91005e-14	mesophyll	FBID-00039609
F-bidentis-1-001672	1.3856e-18	-0.305977	0.168	0.123	3.44653e-14	mesophyll	F-bidentis-1-001672
F-bidentis-1-001976	1.6955e-18	-1.15084	0.148	0.181	4.21739e-14	mesophyll	F-bidentis-1-001976
F-bidentis-4-000453	2.17155e-18	-0.296246	0.209	0.159	5.40151e-14	mesophyll	F-bidentis-4-000453
FBID-00047542	2.20281e-18	-0.456479	0.362	0.282	5.47927e-14	mesophyll	FBID-00047542
FBID-00046053	3.04013e-18	-0.346351	0.349	0.273	7.56203e-14	mesophyll	FBID-00046053
FBID-00054182	5.83222e-18	-0.25368	0.117	0.082	1.45071e-13	mesophyll	FBID-00054182
FBID-00006443	6.09357e-18	-0.250192	0.183	0.137	1.51572e-13	mesophyll	FBID-00006443
FBID-00004070	7.38921e-18	-0.672508	0.084	0.116	1.83799e-13	mesophyll	FBID-00004070
F-bidentis-1-001527	7.82366e-18	-0.689172	0.11	0.143	1.94606e-13	mesophyll	F-bidentis-1-001527
FBID-00054192	7.97473e-18	-0.667229	0.101	0.135	1.98363e-13	mesophyll	FBID-00054192
FBID-00033051	9.47774e-18	-0.635618	0.071	0.102	2.35749e-13	mesophyll	FBID-00033051
FBID-00039087	1.06516e-17	-0.321628	0.196	0.149	2.64948e-13	mesophyll	FBID-00039087
F-bidentis-1-000048	1.68968e-17	-0.519172	0.259	0.198	4.20291e-13	mesophyll	F-bidentis-1-000048
FBID-00029256	2.61305e-17	-0.645662	0.081	0.113	6.49971e-13	mesophyll	FBID-00029256
FBID-00019387	3.56332e-17	-0.25204	0.34	0.269	8.86339e-13	mesophyll	FBID-00019387
FBID-00058322	3.79857e-17	-0.281364	0.152	0.112	9.44855e-13	mesophyll	FBID-00058322
F-bidentis-22-001026	4.53188e-17	-0.269635	0.163	0.121	1.12726e-12	mesophyll	F-bidentis-22-001026
F-bidentis-3-000759	4.62464e-17	-0.33367	0.344	0.268	1.15033e-12	mesophyll	F-bidentis-3-000759
F-bidentis-1-001780	5.63092e-17	-0.31289	0.144	0.105	1.40064e-12	mesophyll	F-bidentis-1-001780
F-bidentis-1-002687	5.7778e-17	-0.784057	0.111	0.143	1.43717e-12	mesophyll	F-bidentis-1-002687
FBID-00050037	7.12066e-17	-0.871935	0.354	0.369	1.77119e-12	mesophyll	FBID-00050037
F-bidentis-27-000163	8.12819e-17	-0.641045	0.077	0.107	2.02181e-12	mesophyll	F-bidentis-27-000163
F-bidentis-1-000755	8.66713e-17	-0.806031	0.14	0.174	2.15586e-12	mesophyll	F-bidentis-1-000755
FBID-00041490	1.24749e-16	-0.669137	0.073	0.102	3.10301e-12	mesophyll	FBID-00041490
F-bidentis-35-000042	2.14551e-16	-0.692719	0.082	0.112	5.33674e-12	mesophyll	F-bidentis-35-000042
FBID-00006622	2.19803e-16	-0.532017	0.16	0.195	5.46737e-12	mesophyll	FBID-00006622
F-bidentis-4-000345	2.75121e-16	-0.428147	0.17	0.127	6.84337e-12	mesophyll	F-bidentis-4-000345
F-bidentis-24-000002	2.90519e-16	-0.777451	0.108	0.14	7.22637e-12	mesophyll	F-bidentis-24-000002
FBID-00054189	2.92145e-16	-0.7313	0.085	0.115	7.26682e-12	mesophyll	FBID-00054189
F-bidentis-S0-003377	4.40816e-16	-0.807908	0.204	0.236	1.09649e-11	mesophyll	F-bidentis-S0-003377
FBID-00041994	4.42151e-16	-0.270209	0.081	0.112	1.09981e-11	mesophyll	FBID-00041994
FBID-00059210	5.17468e-16	-0.656087	0.076	0.106	1.28715e-11	mesophyll	FBID-00059210
F-bidentis-1-002020	5.22854e-16	-0.497786	0.125	0.158	1.30055e-11	mesophyll	F-bidentis-1-002020
FBID-00033290	6.76842e-16	-0.687369	0.079	0.108	1.68358e-11	mesophyll	FBID-00033290
F-bidentis-13-000026	7.82247e-16	-1.37379	0.277	0.289	1.94576e-11	mesophyll	F-bidentis-13-000026
F-bidentis-9-000652	1.14181e-15	-0.83155	0.154	0.184	2.84014e-11	mesophyll	F-bidentis-9-000652
FBID-00052659	1.17505e-15	-0.25015	0.129	0.094	2.92281e-11	mesophyll	FBID-00052659
F-bidentis-S0-001641	1.19599e-15	-0.406134	0.223	0.172	2.97492e-11	mesophyll	F-bidentis-S0-001641
FBID-00038745	1.39776e-15	-0.790982	0.098	0.128	3.47678e-11	mesophyll	FBID-00038745
FBID-00059284	1.49603e-15	-0.902507	0.163	0.193	3.72122e-11	mesophyll	FBID-00059284
F-bidentis-11-000304	1.50561e-15	-0.687617	0.081	0.11	3.74505e-11	mesophyll	F-bidentis-11-000304
F-bidentis-53-000005	1.93779e-15	-0.703273	0.223	0.255	4.82005e-11	mesophyll	F-bidentis-53-000005
F-bidentis-12-000785	1.98743e-15	-0.769919	0.102	0.132	4.94352e-11	mesophyll	F-bidentis-12-000785
F-bidentis-5-001466	2.33117e-15	-0.404463	0.143	0.106	5.79855e-11	mesophyll	F-bidentis-5-001466
F-bidentis-14-000336	3.20539e-15	-0.715729	0.097	0.127	7.97309e-11	mesophyll	F-bidentis-14-000336
F-bidentis-35-000024	3.20877e-15	0.295291	0.118	0.087	7.98149e-11	mesophyll	F-bidentis-35-000024
F-bidentis-1-002034	4.24193e-15	-0.631593	0.085	0.114	1.05514e-10	mesophyll	F-bidentis-1-002034
FBID-00033400	5.14642e-15	-0.625248	0.073	0.1	1.28012e-10	mesophyll	FBID-00033400
F-bidentis-1-002502	5.19626e-15	-0.335047	0.239	0.188	1.29252e-10	mesophyll	F-bidentis-1-002502
F-bidentis-4-001182	7.73815e-15	-0.386176	0.15	0.112	1.92479e-10	mesophyll	F-bidentis-4-001182
FBID-00012639	1.08832e-14	-0.260043	0.223	0.174	2.70708e-10	mesophyll	FBID-00012639
F-bidentis-1-000891	1.1515e-14	-0.271026	0.358	0.288	2.86425e-10	mesophyll	F-bidentis-1-000891
F-bidentis-27-000763	1.50932e-14	-0.422147	0.212	0.165	3.75429e-10	mesophyll	F-bidentis-27-000763
F-bidentis-S0-002472	1.64821e-14	-0.266063	0.176	0.136	4.09977e-10	mesophyll	F-bidentis-S0-002472
FBID-00022396	2.12355e-14	-0.375137	0.187	0.144	5.28212e-10	mesophyll	FBID-00022396
FBID-00008830	2.36725e-14	-0.580607	0.074	0.101	5.88831e-10	mesophyll	FBID-00008830
F-bidentis-3-000745	3.17365e-14	-0.731354	0.194	0.222	7.89414e-10	mesophyll	F-bidentis-3-000745
F-bidentis-22-001287	3.3074e-14	-0.721976	0.083	0.109	8.22684e-10	mesophyll	F-bidentis-22-001287
F-bidentis-23-000225	3.93357e-14	-0.391843	0.346	0.271	9.78436e-10	mesophyll	F-bidentis-23-000225
FBID-00050203	4.18157e-14	-0.560299	0.096	0.126	1.04012e-09	mesophyll	FBID-00050203
F-bidentis-21-000787	4.21364e-14	-0.26539	0.206	0.162	1.0481e-09	mesophyll	F-bidentis-21-000787
FBID-00012611	4.72457e-14	-0.851415	0.143	0.172	1.17519e-09	mesophyll	FBID-00012611
FBID-00053136	6.38142e-14	-0.923121	0.171	0.198	1.58731e-09	mesophyll	FBID-00053136
F-bidentis-12-000528	7.25233e-14	-0.62317	0.075	0.101	1.80394e-09	mesophyll	F-bidentis-12-000528
F-bidentis-7-000235	7.79424e-14	-0.451825	0.076	0.103	1.93874e-09	mesophyll	F-bidentis-7-000235
FBID-00053304	9.64187e-14	-0.293444	0.29	0.232	2.39832e-09	mesophyll	FBID-00053304
FBID-00004649	1.11404e-13	-0.322484	0.179	0.138	2.77105e-09	mesophyll	FBID-00004649
FBID-00009881	1.44475e-13	-0.549018	0.222	0.173	3.59368e-09	mesophyll	FBID-00009881
FBID-00035877	2.32846e-13	-0.40344	0.256	0.203	5.79182e-09	mesophyll	FBID-00035877
F-bidentis-38-000422	3.41029e-13	-1.38654	0.126	0.092	8.48276e-09	mesophyll	F-bidentis-38-000422
FBID-00037670	4.7202e-13	-0.508184	0.081	0.108	1.1741e-08	mesophyll	FBID-00037670
F-bidentis-27-000684	4.85875e-13	-0.390671	0.212	0.166	1.20856e-08	mesophyll	F-bidentis-27-000684
F-bidentis-4-001281	5.15549e-13	-0.872621	0.16	0.186	1.28238e-08	mesophyll	F-bidentis-4-001281
F-bidentis-9-000727	5.54437e-13	-0.654045	0.115	0.144	1.37911e-08	mesophyll	F-bidentis-9-000727
FBID-00038618	5.55569e-13	-0.330779	0.197	0.154	1.38192e-08	mesophyll	FBID-00038618
F-bidentis-13-000054	5.93118e-13	-0.297158	0.162	0.126	1.47532e-08	mesophyll	F-bidentis-13-000054
FBID-00006414	7.76241e-13	-0.635925	0.144	0.174	1.93082e-08	mesophyll	FBID-00006414
FBID-00030267	8.13324e-13	-0.696197	0.114	0.142	2.02306e-08	mesophyll	FBID-00030267
FBID-00059381	9.14521e-13	-0.316872	0.166	0.129	2.27478e-08	mesophyll	FBID-00059381
F-bidentis-S0-000037	1.23607e-12	-0.630992	0.091	0.118	3.07459e-08	mesophyll	F-bidentis-S0-000037
F-bidentis-1-002736	1.28153e-12	-0.477175	0.182	0.14	3.18767e-08	mesophyll	F-bidentis-1-002736
F-bidentis-38-000110	1.31789e-12	-0.81874	0.181	0.206	3.27812e-08	mesophyll	F-bidentis-38-000110
F-bidentis-4-001220	1.36832e-12	-0.273438	0.168	0.132	3.40355e-08	mesophyll	F-bidentis-4-001220
FBID-00014677	1.43863e-12	-0.71822	0.081	0.106	3.57844e-08	mesophyll	FBID-00014677
FBID-00051444	1.72801e-12	-0.849263	0.166	0.192	4.29824e-08	mesophyll	FBID-00051444
F-bidentis-21-000764	1.76402e-12	-0.263221	0.179	0.139	4.38783e-08	mesophyll	F-bidentis-21-000764
F-bidentis-6-000010	2.20531e-12	-0.262938	0.225	0.181	5.4855e-08	mesophyll	F-bidentis-6-000010
FBID-00025733	2.80583e-12	-0.535712	0.097	0.124	6.97922e-08	mesophyll	FBID-00025733
FBID-00026046	2.8837e-12	-0.586384	0.49	0.384	7.17292e-08	mesophyll	FBID-00026046
FBID-00048134	2.98456e-12	-0.549411	0.093	0.12	7.42379e-08	mesophyll	FBID-00048134
FBID-00035152	3.76915e-12	-0.411963	0.197	0.157	9.3754e-08	mesophyll	FBID-00035152
F-bidentis-19-000115	4.17665e-12	-0.268372	0.191	0.15	1.0389e-07	mesophyll	F-bidentis-19-000115
FBID-00029823	4.32152e-12	-0.677955	0.09	0.116	1.07493e-07	mesophyll	FBID-00029823
FBID-00011999	4.71578e-12	-0.29018	0.182	0.145	1.173e-07	mesophyll	FBID-00011999
FBID-00042772	4.72102e-12	-0.53918	0.086	0.111	1.17431e-07	mesophyll	FBID-00042772
F-bidentis-5-000613	4.96975e-12	-1.55325	0.187	0.205	1.23618e-07	mesophyll	F-bidentis-5-000613
FBID-00039479	5.42323e-12	-1.00009	0.246	0.263	1.34897e-07	mesophyll	FBID-00039479
F-bidentis-1-002248	6.14118e-12	-1.18067	0.306	0.308	1.52756e-07	mesophyll	F-bidentis-1-002248
F-bidentis-30-000675	6.28293e-12	-0.374478	0.166	0.13	1.56282e-07	mesophyll	F-bidentis-30-000675
FBID-00058728	6.9826e-12	-0.325693	0.234	0.189	1.73685e-07	mesophyll	FBID-00058728
F-bidentis-22-000311	8.67747e-12	-0.373079	0.283	0.229	2.15844e-07	mesophyll	F-bidentis-22-000311
F-bidentis-6-000536	8.73512e-12	-0.923775	0.276	0.288	2.17277e-07	mesophyll	F-bidentis-6-000536
F-bidentis-24-000642	9.00748e-12	-0.761757	0.215	0.238	2.24052e-07	mesophyll	F-bidentis-24-000642
FBID-00020333	9.29652e-12	-0.733458	0.131	0.157	2.31242e-07	mesophyll	FBID-00020333
F-bidentis-12-000306	1.06049e-11	-0.456802	0.095	0.121	2.63787e-07	mesophyll	F-bidentis-12-000306
FBID-00033107	1.10922e-11	-0.439715	0.08	0.105	2.75907e-07	mesophyll	FBID-00033107
FBID-00002077	1.22161e-11	-0.91907	0.298	0.308	3.03864e-07	mesophyll	FBID-00002077
F-bidentis-S0-001330	1.38647e-11	-0.310058	0.142	0.11	3.44869e-07	mesophyll	F-bidentis-S0-001330
F-bidentis-20-000134	1.45231e-11	-0.353073	0.08	0.105	3.61248e-07	mesophyll	F-bidentis-20-000134
F-bidentis-1-001124	1.47266e-11	-0.287158	0.13	0.1	3.6631e-07	mesophyll	F-bidentis-1-001124
FBID-00016394	1.65768e-11	-0.574823	0.082	0.107	4.12332e-07	mesophyll	FBID-00016394
FBID-00048453	1.91881e-11	-0.331472	0.19	0.152	4.77284e-07	mesophyll	FBID-00048453
FBID-00023268	2.26165e-11	-0.865668	0.283	0.295	5.62562e-07	mesophyll	FBID-00023268
FBID-00025718	2.65371e-11	-0.437188	0.214	0.171	6.60084e-07	mesophyll	FBID-00025718
F-bidentis-1-001737	2.68885e-11	-0.299293	0.266	0.217	6.68825e-07	mesophyll	F-bidentis-1-001737
FBID-00000032	2.91835e-11	-0.260549	0.111	0.084	7.2591e-07	mesophyll	FBID-00000032
F-bidentis-S0-002058	3.20859e-11	-0.650646	0.302	0.315	7.98104e-07	mesophyll	F-bidentis-S0-002058
FBID-00005659	3.81006e-11	-0.568501	0.077	0.1	9.47714e-07	mesophyll	FBID-00005659
F-bidentis-1-002254	4.95324e-11	-0.458588	0.081	0.105	1.23207e-06	mesophyll	F-bidentis-1-002254
FBID-00023780	5.26149e-11	-0.722726	0.09	0.113	1.30874e-06	mesophyll	FBID-00023780
FBID-00044706	6.9151e-11	-0.561768	0.084	0.108	1.72006e-06	mesophyll	FBID-00044706
FBID-00045945	6.98223e-11	-0.880161	0.387	0.377	1.73676e-06	mesophyll	FBID-00045945
FBID-00034210	8.71761e-11	-0.648816	0.113	0.137	2.16842e-06	mesophyll	FBID-00034210
FBID-00024860	9.22866e-11	-0.639508	0.08	0.103	2.29554e-06	mesophyll	FBID-00024860
FBID-00013385	9.53276e-11	-0.29333	0.242	0.195	2.37118e-06	mesophyll	FBID-00013385
FBID-00046700	1.2079e-10	-0.278601	0.108	0.082	3.00454e-06	mesophyll	FBID-00046700
FBID-00041752	1.22652e-10	-0.300104	0.104	0.079	3.05086e-06	mesophyll	FBID-00041752
FBID-00050311	1.34443e-10	-0.552724	0.356	0.288	3.34415e-06	mesophyll	FBID-00050311
F-bidentis-1-002719	1.50489e-10	-0.268247	0.109	0.083	3.74326e-06	mesophyll	F-bidentis-1-002719
FBID-00023776	1.77918e-10	-0.298817	0.134	0.105	4.42554e-06	mesophyll	FBID-00023776
F-bidentis-7-000409	1.92415e-10	-0.278196	0.134	0.104	4.78613e-06	mesophyll	F-bidentis-7-000409
F-bidentis-22-001110	1.92663e-10	-0.303914	0.179	0.144	4.79231e-06	mesophyll	F-bidentis-22-001110
FBID-00012939	1.97201e-10	-0.373449	0.231	0.188	4.90517e-06	mesophyll	FBID-00012939
FBID-00019748	1.99472e-10	-0.639405	0.078	0.1	4.96167e-06	mesophyll	FBID-00019748
F-bidentis-S0-003630	2.07704e-10	-0.267549	0.185	0.149	5.16642e-06	mesophyll	F-bidentis-S0-003630
FBID-00027685	2.08479e-10	-0.619258	0.086	0.109	5.1857e-06	mesophyll	FBID-00027685
FBID-00008653	2.40019e-10	-0.722303	0.121	0.146	5.97024e-06	mesophyll	FBID-00008653
FBID-00048358	2.65313e-10	-0.632899	0.105	0.128	6.5994e-06	mesophyll	FBID-00048358
F-bidentis-4-001162	2.721e-10	-0.706529	0.114	0.137	6.7682e-06	mesophyll	F-bidentis-4-001162
FBID-00030766	3.39664e-10	-0.396588	0.274	0.222	8.44881e-06	mesophyll	FBID-00030766
FBID-00029977	4.17116e-10	-0.639568	0.098	0.121	1.03754e-05	mesophyll	FBID-00029977
FBID-00030325	4.87231e-10	-0.268221	0.114	0.089	1.21194e-05	mesophyll	FBID-00030325
FBID-00021855	5.04721e-10	-0.428239	0.082	0.105	1.25544e-05	mesophyll	FBID-00021855
FBID-00005680	5.93238e-10	-0.393907	0.258	0.21	1.47562e-05	mesophyll	FBID-00005680
FBID-00019342	7.23231e-10	-0.312717	0.096	0.119	1.79896e-05	mesophyll	FBID-00019342
FBID-00004889	8.39914e-10	-0.947254	0.317	0.32	2.0892e-05	mesophyll	FBID-00004889
FBID-00053150	8.67124e-10	-0.578405	0.376	0.306	2.15688e-05	mesophyll	FBID-00053150
FBID-00017272	9.10933e-10	-0.468616	0.092	0.115	2.26585e-05	mesophyll	FBID-00017272
FBID-00006945	9.6965e-10	-0.267243	0.243	0.201	2.41191e-05	mesophyll	FBID-00006945
FBID-00046047	1.00555e-09	-0.285599	0.157	0.125	2.5012e-05	mesophyll	FBID-00046047
FBID-00015267	1.09305e-09	-0.411216	0.17	0.136	2.71886e-05	mesophyll	FBID-00015267
FBID-00059955	1.13705e-09	-0.309623	0.139	0.11	2.82831e-05	mesophyll	FBID-00059955
FBID-00041130	1.15121e-09	-0.564236	0.079	0.1	2.86352e-05	mesophyll	FBID-00041130
F-bidentis-24-000278	1.25127e-09	-0.257083	0.114	0.088	3.1124e-05	mesophyll	F-bidentis-24-000278
F-bidentis-12-000047	1.49685e-09	-0.501135	0.428	0.341	3.72326e-05	mesophyll	F-bidentis-12-000047
FBID-00030166	1.50702e-09	-0.298142	0.124	0.097	3.74857e-05	mesophyll	FBID-00030166
FBID-00015319	1.56225e-09	-1.011	0.088	0.108	3.88594e-05	mesophyll	FBID-00015319
F-bidentis-34-000241	1.68818e-09	-0.307678	0.15	0.12	4.19919e-05	mesophyll	F-bidentis-34-000241
FBID-00033769	1.82434e-09	-0.312496	0.244	0.2	4.53785e-05	mesophyll	FBID-00033769
F-bidentis-5-000519	1.85136e-09	-0.892523	0.224	0.24	4.60506e-05	mesophyll	F-bidentis-5-000519
FBID-00052510	1.92068e-09	-0.258044	0.119	0.093	4.7775e-05	mesophyll	FBID-00052510
F-bidentis-44-000098	2.01094e-09	-0.49676	0.166	0.132	5.002e-05	mesophyll	F-bidentis-44-000098
F-bidentis-1-000089	2.04289e-09	-0.280662	0.204	0.168	5.08148e-05	mesophyll	F-bidentis-1-000089
FBID-00059707	2.04321e-09	-0.584162	0.295	0.241	5.08229e-05	mesophyll	FBID-00059707
F-bidentis-12-000279	2.14864e-09	-0.46364	0.279	0.229	5.34453e-05	mesophyll	F-bidentis-12-000279
F-bidentis-24-000182	2.20008e-09	-0.346991	0.192	0.157	5.47247e-05	mesophyll	F-bidentis-24-000182
F-bidentis-9-000421	2.34345e-09	-0.736899	0.166	0.186	5.8291e-05	mesophyll	F-bidentis-9-000421
F-bidentis-23-000043	2.48056e-09	-0.712977	0.099	0.119	6.17015e-05	mesophyll	F-bidentis-23-000043
FBID-00023128	2.61735e-09	-0.252187	0.118	0.092	6.51039e-05	mesophyll	FBID-00023128
F-bidentis-34-000217	2.84237e-09	-0.276063	0.133	0.105	7.07012e-05	mesophyll	F-bidentis-34-000217
F-bidentis-1-002834	3.19557e-09	-0.331336	0.192	0.157	7.94866e-05	mesophyll	F-bidentis-1-002834
F-bidentis-4-000884	3.25525e-09	-0.696103	0.184	0.206	8.0971e-05	mesophyll	F-bidentis-4-000884
FBID-00036788	3.36466e-09	-0.335612	0.1	0.075	8.36925e-05	mesophyll	FBID-00036788
FBID-00059158	3.40051e-09	-0.662971	0.121	0.143	8.45843e-05	mesophyll	FBID-00059158
FBID-00003326	3.57504e-09	-0.587246	0.081	0.101	8.89256e-05	mesophyll	FBID-00003326
F-bidentis-7-000378	4.45779e-09	-0.278101	0.137	0.109	0.000110883	mesophyll	F-bidentis-7-000378
FBID-00057206	4.60109e-09	-0.25073	0.221	0.185	0.000114448	mesophyll	FBID-00057206
FBID-00039039	4.60189e-09	-0.389678	0.183	0.149	0.000114467	mesophyll	FBID-00039039
FBID-00046783	4.91869e-09	-0.355488	0.158	0.128	0.000122348	mesophyll	FBID-00046783
FBID-00013063	4.98907e-09	-0.473679	0.081	0.102	0.000124098	mesophyll	FBID-00013063
FBID-00029596	5.10708e-09	-0.722226	0.157	0.177	0.000127033	mesophyll	FBID-00029596
F-bidentis-1-002978	5.75491e-09	-0.849817	0.094	0.113	0.000143148	mesophyll	F-bidentis-1-002978
FBID-00009559	6.00406e-09	-0.316823	0.18	0.146	0.000149345	mesophyll	FBID-00009559
FBID-00028107	6.01744e-09	-0.270619	0.137	0.109	0.000149678	mesophyll	FBID-00028107
FBID-00020629	6.47301e-09	-0.625956	0.089	0.109	0.00016101	mesophyll	FBID-00020629
F-bidentis-30-000871	6.54629e-09	-0.306419	0.119	0.093	0.000162832	mesophyll	F-bidentis-30-000871
FBID-00026944	6.64722e-09	-0.579432	0.085	0.105	0.000165343	mesophyll	FBID-00026944
FBID-00044184	6.93538e-09	-0.408302	0.141	0.112	0.000172511	mesophyll	FBID-00044184
F-bidentis-S0-003816	7.48303e-09	-0.753914	0.153	0.173	0.000186133	mesophyll	F-bidentis-S0-003816
FBID-00046059	8.40438e-09	-0.486165	0.335	0.275	0.000209051	mesophyll	FBID-00046059
FBID-00059287	8.82091e-09	-0.559409	0.108	0.13	0.000219411	mesophyll	FBID-00059287
F-bidentis-12-001093	8.87051e-09	-1.0205	0.153	0.172	0.000220645	mesophyll	F-bidentis-12-001093
F-bidentis-4-000052	8.91969e-09	-0.621905	0.145	0.165	0.000221868	mesophyll	F-bidentis-4-000052
F-bidentis-14-000153	9.38137e-09	-0.668664	0.141	0.161	0.000233352	mesophyll	F-bidentis-14-000153
FBID-00008979	9.6145e-09	-0.362188	0.178	0.143	0.000239151	mesophyll	FBID-00008979
F-bidentis-11-000285	9.71885e-09	-0.602548	0.09	0.11	0.000241747	mesophyll	F-bidentis-11-000285
F-bidentis-9-000072	1.11087e-08	-0.728781	0.114	0.134	0.000276317	mesophyll	F-bidentis-9-000072
FBID-00015142	1.18407e-08	-0.360126	0.223	0.182	0.000294526	mesophyll	FBID-00015142
F-bidentis-6-000384	1.27925e-08	-0.408319	0.144	0.168	0.000318199	mesophyll	F-bidentis-6-000384
FBID-00038840	1.35201e-08	-0.708505	0.1	0.12	0.000336299	mesophyll	FBID-00038840
FBID-00035817	1.58997e-08	-0.640054	0.112	0.132	0.000395489	mesophyll	FBID-00035817
FBID-00018217	1.60544e-08	-0.253416	0.201	0.166	0.000399338	mesophyll	FBID-00018217
FBID-00003447	1.77306e-08	-0.48481	0.093	0.114	0.000441032	mesophyll	FBID-00003447
F-bidentis-30-001105	1.79059e-08	-0.278025	0.124	0.099	0.000445392	mesophyll	F-bidentis-30-001105
F-bidentis-44-000058	2.09179e-08	-0.559206	0.163	0.183	0.000520311	mesophyll	F-bidentis-44-000058
F-bidentis-12-000948	2.12976e-08	-0.569617	0.21	0.168	0.000529757	mesophyll	F-bidentis-12-000948
F-bidentis-1-001868	2.18844e-08	-0.321998	0.12	0.095	0.000544352	mesophyll	F-bidentis-1-001868
F-bidentis-S0-002367	2.19187e-08	-0.543489	0.08	0.1	0.000545206	mesophyll	F-bidentis-S0-002367
F-bidentis-53-000260	2.22945e-08	-0.450756	0.341	0.279	0.000554553	mesophyll	F-bidentis-53-000260
FBID-00042258	2.29908e-08	-2.02598	0.102	0.121	0.000571874	mesophyll	FBID-00042258
FBID-00039222	2.32321e-08	-0.592213	0.254	0.208	0.000577876	mesophyll	FBID-00039222
FBID-00007261	2.32708e-08	-0.917432	0.235	0.246	0.000578838	mesophyll	FBID-00007261
F-bidentis-S0-002301	2.36943e-08	-0.770724	0.202	0.219	0.000589372	mesophyll	F-bidentis-S0-002301
F-bidentis-12-000199	2.49253e-08	-0.341083	0.131	0.105	0.000619992	mesophyll	F-bidentis-12-000199
FBID-00048346	2.77024e-08	-0.497314	0.229	0.188	0.00068907	mesophyll	FBID-00048346
FBID-00009842	2.91642e-08	-0.304774	0.17	0.14	0.000725429	mesophyll	FBID-00009842
F-bidentis-3-000838	3.22875e-08	-0.269006	0.1	0.078	0.00080312	mesophyll	F-bidentis-3-000838
FBID-00020450	3.48421e-08	-0.433553	0.182	0.148	0.000866662	mesophyll	FBID-00020450
FBID-00042641	3.5828e-08	-0.324796	0.125	0.099	0.000891185	mesophyll	FBID-00042641
FBID-00054142	3.60068e-08	-0.436808	0.235	0.195	0.000895634	mesophyll	FBID-00054142
FBID-00000754	3.63877e-08	-0.636536	0.173	0.193	0.000905108	mesophyll	FBID-00000754
F-bidentis-S0-002102	4.37366e-08	-0.449772	0.188	0.153	0.0010879	mesophyll	F-bidentis-S0-002102
FBID-00029827	4.41197e-08	-0.543303	0.082	0.101	0.00109743	mesophyll	FBID-00029827
FBID-00046264	5.38986e-08	-0.675292	0.555	0.503	0.00134067	mesophyll	FBID-00046264
FBID-00046782	5.5622e-08	-0.372818	0.183	0.149	0.00138354	mesophyll	FBID-00046782
F-bidentis-5-001085	6.47405e-08	-0.429833	0.172	0.141	0.00161036	mesophyll	F-bidentis-5-001085
F-bidentis-4-000393	6.72595e-08	-0.424622	0.229	0.19	0.00167301	mesophyll	F-bidentis-4-000393
FBID-00036775	7.22129e-08	-0.465137	0.259	0.215	0.00179622	mesophyll	FBID-00036775
F-bidentis-S0-001680	7.30113e-08	-0.517323	0.083	0.102	0.00181608	mesophyll	F-bidentis-S0-001680
F-bidentis-15-000024	8.97636e-08	-0.627655	0.096	0.115	0.00223278	mesophyll	F-bidentis-15-000024
F-bidentis-S0-003512	9.55866e-08	-0.527064	0.212	0.173	0.00237762	mesophyll	F-bidentis-S0-003512
F-bidentis-12-000435	1.01817e-07	-0.283992	0.13	0.106	0.0025326	mesophyll	F-bidentis-12-000435
F-bidentis-3-001196	1.13179e-07	-0.33796	0.163	0.135	0.00281522	mesophyll	F-bidentis-3-001196
F-bidentis-S0-003327	1.14788e-07	-0.343993	0.194	0.161	0.00285524	mesophyll	F-bidentis-S0-003327
FBID-00053013	1.19894e-07	-0.692812	0.101	0.119	0.00298226	mesophyll	FBID-00053013
F-bidentis-22-000838	1.25488e-07	-0.478172	0.224	0.186	0.0031214	mesophyll	F-bidentis-22-000838
F-bidentis-12-000375	1.27306e-07	-0.428569	0.09	0.109	0.00316662	mesophyll	F-bidentis-12-000375
FBID-00029218	1.32637e-07	-0.263583	0.109	0.087	0.00329922	mesophyll	FBID-00029218
FBID-00003598	1.38114e-07	-0.281369	0.098	0.118	0.00343545	mesophyll	FBID-00003598
FBID-00038591	1.41678e-07	-0.405423	0.214	0.178	0.0035241	mesophyll	FBID-00038591
F-bidentis-35-000099	1.65921e-07	-0.664611	0.116	0.135	0.00412712	mesophyll	F-bidentis-35-000099
FBID-00005842	1.99503e-07	-0.477897	0.216	0.177	0.00496243	mesophyll	FBID-00005842
F-bidentis-1-002722	2.08268e-07	-0.863623	0.255	0.262	0.00518045	mesophyll	F-bidentis-1-002722
FBID-00037610	2.24651e-07	-0.627212	0.125	0.143	0.00558796	mesophyll	FBID-00037610
F-bidentis-19-000114	2.32809e-07	-0.738315	0.11	0.128	0.00579089	mesophyll	F-bidentis-19-000114
FBID-00038608	2.41987e-07	-0.494472	0.108	0.127	0.00601919	mesophyll	FBID-00038608
F-bidentis-51-000385	2.45034e-07	-0.293527	0.108	0.086	0.00609496	mesophyll	F-bidentis-51-000385
FBID-00048078	2.67097e-07	-1.08266	0.225	0.236	0.00664378	mesophyll	FBID-00048078
FBID-00026084	2.87561e-07	-0.501503	0.086	0.104	0.00715279	mesophyll	FBID-00026084
F-bidentis-S0-001653	3.4741e-07	-0.5824	0.083	0.1	0.00864147	mesophyll	F-bidentis-S0-001653
FBID-00055041	3.6695e-07	-0.304417	0.337	0.284	0.00912751	mesophyll	FBID-00055041
F-bidentis-30-000785	3.91112e-07	-0.405403	0.102	0.08	0.00972852	mesophyll	F-bidentis-30-000785
FBID-00045844	4.40226e-07	-0.505167	0.113	0.132	0.0109502	mesophyll	FBID-00045844
FBID-00007073	4.58639e-07	-0.385674	0.086	0.104	0.0114082	mesophyll	FBID-00007073
FBID-00045668	5.25525e-07	-0.593071	0.422	0.345	0.0130719	mesophyll	FBID-00045668
F-bidentis-S0-000088	5.35794e-07	-0.604275	0.173	0.19	0.0133273	mesophyll	F-bidentis-S0-000088
F-bidentis-12-000824	5.39857e-07	-0.57186	0.106	0.124	0.0134284	mesophyll	F-bidentis-12-000824
F-bidentis-24-000442	6.19845e-07	-0.467635	0.176	0.146	0.015418	mesophyll	F-bidentis-24-000442
FBID-00011898	6.33938e-07	-0.32293	0.133	0.108	0.0157686	mesophyll	FBID-00011898
F-bidentis-1-002619	6.45081e-07	-0.647368	0.098	0.116	0.0160457	mesophyll	F-bidentis-1-002619
FBID-00019847	7.10854e-07	-0.67838	0.12	0.135	0.0176818	mesophyll	FBID-00019847
FBID-00036787	7.29984e-07	-0.550823	0.088	0.105	0.0181576	mesophyll	FBID-00036787
FBID-00007558	7.82207e-07	-0.436093	0.097	0.115	0.0194566	mesophyll	FBID-00007558
F-bidentis-12-000843	8.94881e-07	-0.38112	0.088	0.105	0.0222593	mesophyll	F-bidentis-12-000843
FBID-00025749	9.89928e-07	-0.770417	0.126	0.142	0.0246235	mesophyll	FBID-00025749
F-bidentis-51-000070	1.01177e-06	-0.285314	0.106	0.085	0.0251667	mesophyll	F-bidentis-51-000070
FBID-00026633	1.17959e-06	-0.715593	0.113	0.129	0.029341	mesophyll	FBID-00026633
[truncated: 13,641 more rows]

## Sheet: table 6
Supplementary Table 6
Best BLAST hit of G. gynandra genes in A. thaliana.
query acc.ver	subject acc.ver	% identity	alignment length	mismatches	gap opens	q. start	q. end	s. start	s. end	evalue	bit score
Gyn-10X-HIC-v5-00021146.mRNA1	AT5G57580.1	77.201	636	128	7	5	628	7	637	0	988
Gyn-10X-HIC-v5-00021236.mRNA1	AT5G56368.1	37.5	72	41	2	28	99	26	93	3.29e-08	47
Gyn-10X-HIC-v5-00021397.mRNA1	AT5G54670.1	84.926	743	105	2	1	736	1	743	0	1300
Gyn-10X-HIC-v5-00021525.mRNA1	AT5G54080.2	88.966	435	48	0	10	444	13	447	0	821
Gyn-10X-HIC-v5-00021553.mRNA1	AT1G27570.1	65.625	32	11	0	15	46	73	104	2.2e-06	44.3
Gyn-10X-HIC-v5-00021744.mRNA1	AT5G51720.1	75	108	24	3	1	105	1	108	4.51e-51	156
Gyn-10X-HIC-v5-00021835.mRNA1	ATMG01360.1	95.038	524	24	1	1	524	1	522	0	931
Gyn-10X-HIC-v5-00021870.mRNA1	AT5G50760.1	49.01	202	70	4	13	204	2	180	1.6e-50	161
Gyn-10X-HIC-v5-00021891.mRNA1	AT2G42490.1	87.659	786	86	4	1	785	1	776	0	1430
Gyn-10X-HIC-v5-00021966.mRNA1	AT5G50175.1	56.19	105	44	2	9	113	5	107	2.17e-23	87.8
Gyn-10X-HIC-v5-00022101.mRNA1	AT1G74620.1	26.923	156	88	5	86	235	84	219	2.59e-13	68.6
Gyn-10X-HIC-v5-00022206.mRNA1	AT1G17800.1	61.417	127	49	0	17	143	13	139	5.48e-56	172
Gyn-10X-HIC-v5-00022397.mRNA1	AT1G72360.3	42.73	337	106	11	1	327	1	260	1.47e-68	215
Gyn-10X-HIC-v5-00022625.mRNA1	AT1G80950.1	75.192	391	59	5	1	354	1	390	0	565
Gyn-10X-HIC-v5-00022727.mRNA1	AT1G15350.1	61.635	159	45	6	35	182	1	154	1.36e-58	180
Gyn-10X-HIC-v5-00015842.mRNA1	AT3G51220.1	50.505	198	75	8	1	189	1	184	9.5e-47	151
Gyn-10X-HIC-v5-00015964.mRNA1	AT5G65570.1	70.799	726	201	4	1	721	19	738	0	1065
Gyn-10X-HIC-v5-00016137.mRNA2	AT5G08565.1	86.207	116	16	0	1	116	1	116	1.5e-75	219
Gyn-10X-HIC-v5-00016169.mRNA1	AT1G70750.1	62.5	48	16	1	3	50	635	680	1.41e-11	60.5
Gyn-10X-HIC-v5-00016193.mRNA1	AT5G08130.4	59.891	551	160	22	1	530	1	511	2.02e-167	484
Gyn-10X-HIC-v5-00016281.mRNA1	AT5G07380.3	60.522	651	199	10	1	604	1	640	0	759
Gyn-10X-HIC-v5-00016299.mRNA1	AT5G07250.1	71.386	339	72	2	5	318	6	344	9.81e-156	439
Gyn-10X-HIC-v5-00016318.mRNA1	AT2G28450.1	37.5	128	37	2	1	85	587	714	5.49e-15	68.2
Gyn-10X-HIC-v5-00016590.mRNA1	AT5G46290.2	92.424	66	5	0	1	66	275	340	2.81e-35	124
Gyn-10X-HIC-v5-00016599.mRNA2	AT5G11040.1	85.549	1211	146	5	1	1207	1	1186	0	2099
Gyn-10X-HIC-v5-00016759.mRNA1	AT5G11500.1	90.698	215	20	0	1	215	1	215	1.36e-149	414
Gyn-10X-HIC-v5-00017086.mRNA1	AT5G19950.2	64.2	419	128	8	5	408	7	418	4.21e-177	502
Gyn-10X-HIC-v5-00017122.mRNA1	AT5G20260.1	72.877	424	105	3	48	467	40	457	0	653
Gyn-10X-HIC-v5-00017143.mRNA1	AT1G80530.1	53.832	561	223	8	10	544	7	557	0	603
Gyn-10X-HIC-v5-00017177.mRNA1	AT3G42880.1	73.095	643	149	9	1	630	1	632	0	946
Gyn-10X-HIC-v5-00017190.mRNA1	AT5G20790.1	43.75	224	81	7	1	210	1	193	5.34e-44	145
Gyn-10X-HIC-v5-00017319.mRNA1	AT4G04190.2	82.609	184	26	1	1	178	1	184	5.82e-111	313
Gyn-10X-HIC-v5-00017376.mRNA1	AT4G33010.1	83.486	109	15	1	1	106	909	1017	1.78e-58	197
Gyn-10X-HIC-v5-00017426.mRNA1	AT3G45280.1	79.026	267	53	3	1	264	1	267	2.23e-155	433
Gyn-10X-HIC-v5-00017433.mRNA1	AT5G60410.5	74.886	876	202	9	67	934	8	873	0	1325
Gyn-10X-HIC-v5-00009825.mRNA1	AT3G01490.1	72.727	407	89	4	4	388	5	411	0	611
Gyn-10X-HIC-v5-00009937.mRNA1	AT3G02330.1	71.236	890	247	2	1	890	1	881	0	1309
Gyn-10X-HIC-v5-00009990.mRNA1	AT5G16290.2	91.111	45	4	0	1	45	427	471	3.75e-21	87
Gyn-10X-HIC-v5-00010069.mRNA1	AT3G03060.1	86.593	634	78	3	1	634	1	627	0	1078
Gyn-10X-HIC-v5-00010137.mRNA2	AT3G05240.1	70.423	142	41	1	1	141	2	143	1.08e-67	214
Gyn-10X-HIC-v5-00010241.mRNA1	AT5G62000.4	74.444	90	23	0	46	135	250	339	4.52e-41	144
Gyn-10X-HIC-v5-00010333.mRNA2	AT3G03950.3	64.286	434	134	6	5	437	3	416	0	549
Gyn-10X-HIC-v5-00010427.mRNA1	AT3G05545.1	70.901	433	105	12	1	424	1	421	5.29e-179	509
Gyn-10X-HIC-v5-00010509.mRNA1	AT5G26330.1	68.306	183	54	2	8	187	5	186	1.39e-80	237
Gyn-10X-HIC-v5-00010557.mRNA1	AT3G07370.1	76.512	281	62	1	1	281	1	277	3.29e-163	454
Gyn-10X-HIC-v5-00010853.mRNA2	AT5G03780.1	45.652	184	82	5	339	517	215	385	4.53e-35	136
Gyn-10X-HIC-v5-00010936.mRNA1	AT3G42960.1	75	272	67	1	1	271	1	272	6.57e-135	381
Gyn-10X-HIC-v5-00011043.mRNA1	AT2G20280.1	84.946	372	52	4	1	369	1	371	0	538
Gyn-10X-HIC-v5-00011056.mRNA1	AT5G13670.1	66.933	375	122	2	5	378	4	377	0	529
Gyn-10X-HIC-v5-00011245.mRNA1	AT3G11420.1	72.102	509	137	3	1	508	1	505	0	764
Gyn-10X-HIC-v5-00011287.mRNA3	AT5G05740.2	74.125	514	129	3	1	512	1	512	0	752
Gyn-10X-HIC-v5-00011532.mRNA1	AT3G10050.1	79.561	592	105	4	13	604	5	580	0	902
Gyn-10X-HIC-v5-00024360.mRNA1	AT5G47070.1	71.24	379	99	5	596	972	1	371	0	540
Gyn-10X-HIC-v5-00024414.mRNA1	AT2G26100.1	67.647	34	10	1	113	146	112	144	2.91e-07	49.7
Gyn-10X-HIC-v5-00024463.mRNA1	AT3G46850.1	61.172	734	268	8	6	729	9	735	0	898
Gyn-10X-HIC-v5-00024603.mRNA1	AT4G21980.2	85.271	129	19	0	8	136	8	136	8.13e-80	231
Gyn-10X-HIC-v5-00024817.mRNA1	AT4G24100.1	76.522	690	155	5	27	711	22	709	0	1080
Gyn-10X-HIC-v5-00024927.mRNA1	AT2G28880.1	81.25	112	21	0	1	112	763	874	1.1e-57	197
Gyn-10X-HIC-v5-00024951.mRNA1	AT1G30280.1	48.077	364	114	14	1	317	1	336	2.32e-68	221
Gyn-10X-HIC-v5-00024961.mRNA3	AT1G15110.2	75.758	33	8	0	102	134	172	204	2.62e-09	56.2
Gyn-10X-HIC-v5-00025020.mRNA1	AT1G31810.1	83.51	473	78	0	149	621	755	1227	0	736
Gyn-10X-HIC-v5-00025345.mRNA1	AT4G09150.1	64.362	1128	323	11	2	1085	5	1097	0	1307
Gyn-10X-HIC-v5-00025495.mRNA1	AT5G25800.1	77.47	577	120	3	1	577	1	567	0	910
Gyn-10X-HIC-v5-00025501.mRNA1	AT5G03650.1	58.764	696	260	9	101	784	125	805	0	838
Gyn-10X-HIC-v5-00025672.mRNA1	AT4G10050.1	83.237	346	58	0	1	346	1	346	0	612
Gyn-10X-HIC-v5-00025702.mRNA1	AT1G12150.1	71.993	557	144	4	235	788	1	548	0	740
Gyn-10X-HIC-v5-00022843.mRNA1	AT3G01180.1	67.207	802	177	11	1	726	1	792	0	1064
Gyn-10X-HIC-v5-00022855.mRNA1	AT5G15350.1	65.663	166	56	1	1	165	1	166	4.94e-83	242
Gyn-10X-HIC-v5-00022967.mRNA1	AT5G16890.1	78.829	222	45	2	45	265	1	221	6.81e-118	347
Gyn-10X-HIC-v5-00023145.mRNA1	AT3G04740.1	77.558	1769	315	21	1	1753	1	1703	0	2680
Gyn-10X-HIC-v5-00023453.mRNA1	AT5G48850.1	79.649	285	49	2	37	312	2	286	1.12e-160	452
Gyn-10X-HIC-v5-00023490.mRNA1	ATMG01080.1	90.566	53	5	0	15	67	33	85	1.25e-26	94
Gyn-10X-HIC-v5-00023596.mRNA1	AT2G05230.1	40.454	529	246	11	1	489	1	500	9.36e-109	339
Gyn-10X-HIC-v5-00023953.mRNA1	AT5G05340.1	84.615	299	46	0	20	318	26	324	0	528
Gyn-10X-HIC-v5-00023997.mRNA1	AT3G10760.1	71.77	209	27	9	1	186	136	335	1.11e-71	219
Gyn-10X-HIC-v5-00024019.mRNA1	AT3G24850.1	37.815	119	69	2	5	118	186	304	1.38e-19	82.4
Gyn-10X-HIC-v5-00024044.mRNA1	AT5G04480.1	75.591	254	53	2	1	248	1	251	1.18e-128	389
Gyn-10X-HIC-v5-00024158.mRNA1	AT5G03040.3	63.713	474	130	10	1	445	1	461	0	551
Gyn-10X-HIC-v5-00024196.mRNA1	AT5G02370.1	69.953	639	170	7	1	635	2	622	0	882
Gyn-10X-HIC-v5-00024224.mRNA1	AT3G09210.1	62.5	336	80	6	1	295	2	332	3.89e-140	398
Gyn-10X-HIC-v5-00028244.mRNA2	AT2G20980.1	71.1	391	105	5	1	384	1	390	0	521
Gyn-10X-HIC-v5-00028257.mRNA1	AT4G38960.1	71.642	201	35	4	1	197	1	183	7.99e-95	273
Gyn-10X-HIC-v5-00028298.mRNA1	AT4G39910.1	93.207	368	22	2	1	365	1	368	0	705
Gyn-10X-HIC-v5-00028361.mRNA1	AT1G71800.1	64.486	107	34	1	20	126	110	212	1.63e-35	130
Gyn-10X-HIC-v5-00028479.mRNA1	AT4G34950.1	59.528	551	185	4	7	521	14	562	0	678
Gyn-10X-HIC-v5-00028508.mRNA1	AT2G17650.1	76.364	605	136	3	1	600	1	603	0	949
Gyn-10X-HIC-v5-00028599.mRNA2	AT5G57960.1	65.882	170	28	1	332	471	352	521	1.25e-62	214
Gyn-10X-HIC-v5-00028632.mRNA1	AT4G35160.1	67.553	376	106	5	2	366	12	382	0	508
Gyn-10X-HIC-v5-00028701.mRNA1	AT4G29790.1	74.175	1243	264	23	1	1218	1	1211	0	1749
Gyn-10X-HIC-v5-00028758.mRNA1	AT4G29180.2	73.494	913	224	5	48	942	1	913	0	1328
Gyn-10X-HIC-v5-00028801.mRNA1	AT4G14230.1	63.043	46	15	1	31	74	419	464	1.17e-09	52.8
Gyn-10X-HIC-v5-00029039.mRNA1	AT3G50100.1	71.795	117	27	1	199	309	213	329	1.51e-50	172
Gyn-10X-HIC-v5-00029056.mRNA1	AT4G32030.1	50.89	281	104	11	1	275	1	253	1.21e-51	169
Gyn-10X-HIC-v5-00029137.mRNA1	AT4G33770.1	72.634	391	94	2	1	378	1	391	0	534
Gyn-10X-HIC-v5-00029197.mRNA1	AT3G61210.1	60.153	261	103	1	2	261	1	261	1.79e-114	335
Gyn-10X-HIC-v5-00029296.mRNA1	AT2G15490.3	67.573	478	154	1	3	480	1	477	0	674
Gyn-10X-HIC-v5-00029370.mRNA1	AT4G27090.1	88.806	134	15	0	85	218	1	134	2.99e-82	241
Gyn-10X-HIC-v5-00029401.mRNA2	AT4G03600.1	59.494	79	32	0	1	79	84	162	1.99e-26	94.7
Gyn-10X-HIC-v5-00027094.mRNA1	AT1G19220.1	66.331	496	145	7	22	509	10	491	0	645
Gyn-10X-HIC-v5-00027197.mRNA2	AT3G19780.1	58.927	1081	399	14	14	1086	16	1059	0	1200
Gyn-10X-HIC-v5-00027220.mRNA2	AT5G52580.1	81.231	666	119	3	1	666	3	662	0	1108
Gyn-10X-HIC-v5-00027286.mRNA1	AT3G19460.1	67.914	187	60	0	6	192	14	200	2.19e-91	265
Gyn-10X-HIC-v5-00027384.mRNA2	AT1G49510.1	64.463	242	78	4	1	239	1	237	7.08e-112	320
Gyn-10X-HIC-v5-00027622.mRNA1	AT2G04410.1	85.333	75	9	2	44	118	1	73	5.73e-40	127
Gyn-10X-HIC-v5-00027763.mRNA1	AT3G24770.1	51.695	118	37	4	1	117	1	99	2.81e-18	73.6
Gyn-10X-HIC-v5-00027834.mRNA1	AT5G01750.1	83.333	24	4	0	3	26	71	94	1.4e-07	47.4
Gyn-10X-HIC-v5-00027936.mRNA1	AT4G14276.1	51.087	92	45	0	1	92	1	92	1.77e-28	98.2
Gyn-10X-HIC-v5-00028013.mRNA1	AT3G22942.1	77	100	23	0	1	100	1	100	4.68e-48	148
Gyn-10X-HIC-v5-00028086.mRNA1	AT3G22200.1	73.485	132	31	2	1	131	1	129	4.93e-63	200
Gyn-10X-HIC-v5-00028097.mRNA1	AT3G22110.1	93.011	186	13	0	1	186	65	250	1.95e-132	370
Gyn-10X-HIC-v5-00029460.mRNA1	AT1G70260.1	68.633	373	93	4	1	350	1	372	0	513
Gyn-10X-HIC-v5-00029608.mRNA1	AT1G25230.1	78.105	306	67	0	24	329	29	334	0	527
Gyn-10X-HIC-v5-00029632.mRNA1	AT1G67910.2	56.818	88	28	3	1	88	1	78	8.96e-25	89.4
Gyn-10X-HIC-v5-00029661.mRNA1	AT1G67700.1	77.253	233	50	2	1	233	1	230	4.48e-129	363
Gyn-10X-HIC-v5-00029759.mRNA1	AT3G45300.1	91.057	123	11	0	1	123	73	195	2.05e-67	209
Gyn-10X-HIC-v5-00029841.mRNA1	AT4G31790.2	85.401	274	39	1	1	273	1	274	3.53e-178	491
Gyn-10X-HIC-v5-00029924.mRNA1	AT5G18420.2	69.195	435	132	1	55	487	7	441	0	627
Gyn-10X-HIC-v5-00029950.mRNA1	AT3G63190.1	70.714	140	38	2	75	211	135	274	7.62e-58	185
Gyn-10X-HIC-v5-00029986.mRNA1	AT2G46820.2	55.882	102	39	1	17	112	11	112	2.7e-21	84.3
Gyn-10X-HIC-v5-00030300.mRNA1	AT5G61790.1	87.705	122	15	0	10	131	53	174	1.03e-72	226
Gyn-10X-HIC-v5-00000003.mRNA1	AT3G09180.1	40.506	79	30	2	2	69	282	354	3.37e-09	53.1
Gyn-10X-HIC-v5-00000050.mRNA1	AT5G67050.1	53.846	377	160	5	49	415	104	476	8.09e-138	402
Gyn-10X-HIC-v5-00000146.mRNA1	AT5G66240.2	92.236	322	25	0	7	328	5	326	0	623
Gyn-10X-HIC-v5-00000249.mRNA1	AT5G65360.1	99.265	136	1	0	1	136	1	136	1.08e-95	271
Gyn-10X-HIC-v5-00000547.mRNA1	AT5G23140.1	89.212	241	24	2	1	240	2	241	3.19e-161	446
Gyn-10X-HIC-v5-00000620.mRNA1	AT5G61520.1	72.353	510	126	7	7	509	4	505	0	718
Gyn-10X-HIC-v5-00000924.mRNA1	AT5G61780.1	58.59	227	45	3	24	201	533	759	2.01e-74	247
Gyn-10X-HIC-v5-00000983.mRNA1	AT5G41990.1	73.846	65	17	0	1	65	364	428	8.27e-23	96.3
Gyn-10X-HIC-v5-00001118.mRNA1	AT5G11780.1	56.983	537	181	11	3	529	8	504	0	561
Gyn-10X-HIC-v5-00001146.mRNA1	AT5G36930.1	46.154	65	35	0	3	67	846	910	2.44e-09	55.5
Gyn-10X-HIC-v5-00001159.mRNA1	AT5G26200.1	75.942	345	74	3	1	340	1	341	0	537
Gyn-10X-HIC-v5-00001202.mRNA1	AT5G12850.1	74.126	715	151	14	84	785	13	706	0	979
Gyn-10X-HIC-v5-00001244.mRNA1	AT2G18490.1	41.085	258	99	7	148	397	9	221	2.41e-51	174
Gyn-10X-HIC-v5-00001276.mRNA1	AT3G43920.3	60.983	1648	556	17	1	1639	1	1570	0	1936
Gyn-10X-HIC-v5-00001288.mRNA1	AT5G22280.1	81.651	109	19	1	1	109	1	108	5.1e-58	174
Gyn-10X-HIC-v5-00001314.mRNA1	AT3G44530.2	70.881	1044	241	9	1	985	1	1040	0	1468
Gyn-10X-HIC-v5-00001359.mRNA1	AT5G12210.2	83.607	61	10	0	8	68	187	247	7.22e-32	114
Gyn-10X-HIC-v5-00001464.mRNA1	AT1G77210.2	80.698	430	82	1	1	430	1	429	0	726
Gyn-10X-HIC-v5-00001490.mRNA1	AT3G42725.1	56.061	198	86	1	9	206	6	202	1.94e-68	207
Gyn-10X-HIC-v5-00001594.mRNA2	AT5G59710.1	50.803	498	169	9	91	545	147	611	1.12e-155	458
Gyn-10X-HIC-v5-00001657.mRNA1	AT1G78172.1	60.825	97	33	2	1	95	1	94	1.77e-15	65.5
Gyn-10X-HIC-v5-00001734.mRNA1	AT1G22740.1	87.317	205	24	1	1	205	1	203	1.76e-133	372
Gyn-10X-HIC-v5-00001884.mRNA1	AT1G79650.3	65.333	75	18	2	1	67	158	232	1.58e-23	98.2
Gyn-10X-HIC-v5-00001929.mRNA1	AT1G70670.1	85.714	63	8	1	1	63	58	119	1.14e-32	111
Gyn-10X-HIC-v5-00002006.mRNA2	AT4G22910.1	66.667	69	23	0	88	156	71	139	7.15e-25	100
Gyn-10X-HIC-v5-00002051.mRNA1	AT1G75950.1	84.713	157	23	1	7	162	4	160	3.31e-89	257
Gyn-10X-HIC-v5-00002197.mRNA1	AT1G19710.1	82.353	476	80	2	1	475	1	473	0	757
Gyn-10X-HIC-v5-00002268.mRNA1	AT1G59610.1	81.965	926	147	10	3	915	1	919	0	1484
Gyn-10X-HIC-v5-00002360.mRNA1	AT5G57030.1	70.093	107	22	3	33	135	347	447	3.56e-39	139
Gyn-10X-HIC-v5-00002379.mRNA1	AT5G49660.1	80.403	944	176	6	19	953	22	965	0	1547
Gyn-10X-HIC-v5-00002506.mRNA1	AT5G13410.1	78.039	255	54	2	1	253	1	255	9.9e-139	390
Gyn-10X-HIC-v5-00002539.mRNA1	AT5G13130.1	51.793	697	284	13	36	698	28	706	0	674
Gyn-10X-HIC-v5-00002680.mRNA2	AT1G68150.1	57.86	299	91	10	43	336	96	364	2e-105	313
Gyn-10X-HIC-v5-00002693.mRNA1	AT4G38670.3	80.769	52	10	0	1	52	78	129	1.05e-23	91.3
Gyn-10X-HIC-v5-00002737.mRNA1	AT1G25425.1	49.474	95	33	3	7	86	2	96	9.45e-24	86.3
Gyn-10X-HIC-v5-00002763.mRNA1	AT1G68660.1	75.472	159	38	1	1	158	1	159	3.55e-88	254
Gyn-10X-HIC-v5-00002888.mRNA1	AT1G26930.1	70.089	448	107	2	45	492	1	421	0	652
Gyn-10X-HIC-v5-00002913.mRNA1	AT1G69920.1	66.376	229	76	1	1	228	26	254	5.09e-116	331
Gyn-10X-HIC-v5-00017722.mRNA1	AT2G36810.1	83.751	1717	265	2	1	1704	1	1716	0	2967
Gyn-10X-HIC-v5-00017926.mRNA1	AT1G14740.1	69.091	110	34	0	1	110	624	733	6.6e-38	134
Gyn-10X-HIC-v5-00018041.mRNA1	AT3G52240.1	49.028	669	312	9	21	678	18	668	0	551
Gyn-10X-HIC-v5-00018282.mRNA1	AT2G39630.1	78.507	335	71	1	1	335	1	334	0	554
Gyn-10X-HIC-v5-00018452.mRNA1	AT3G57040.1	60.504	238	50	4	40	237	1	234	3.07e-90	265
Gyn-10X-HIC-v5-00018473.mRNA1	AT2G45700.1	42.647	136	32	1	11	100	499	634	2.22e-27	104
Gyn-10X-HIC-v5-00018534.mRNA1	AT2G40370.1	78.125	448	68	6	1	419	1	447	0	704
Gyn-10X-HIC-v5-00018576.mRNA1	AT2G41740.1	80.123	976	187	5	13	984	4	976	0	1587
Gyn-10X-HIC-v5-00018598.mRNA2	AT2G41900.1	80.271	664	93	10	1	644	34	679	0	1023
Gyn-10X-HIC-v5-00018770.mRNA1	AT3G59050.1	79.346	489	99	2	1	488	1	488	0	795
Gyn-10X-HIC-v5-00018960.mRNA1	AT5G51160.1	26.408	284	164	10	1	252	90	360	6.8e-13	68.2
Gyn-10X-HIC-v5-00019059.mRNA1	AT2G45630.2	73.7	327	85	1	2	327	12	338	7.2e-177	493
Gyn-10X-HIC-v5-00019112.mRNA1	AT3G61460.1	78.035	173	32	4	1	171	1	169	1.72e-93	273
Gyn-10X-HIC-v5-00019208.mRNA1	AT5G54160.1	51.639	366	165	5	2	362	3	361	1.2e-135	390
Gyn-10X-HIC-v5-00025853.mRNA1	AT2G47240.2	77.074	663	146	1	1	663	1	657	0	1083
Gyn-10X-HIC-v5-00025899.mRNA1	AT5G36000.1	75.974	308	70	2	3	309	51	355	1.55e-180	502
Gyn-10X-HIC-v5-00025945.mRNA1	AT2G45770.1	87.052	363	43	1	5	363	4	366	0	635
Gyn-10X-HIC-v5-00026131.mRNA1	AT2G43770.1	87.117	326	39	1	1	323	18	343	0	604
Gyn-10X-HIC-v5-00026185.mRNA1	AT2G43180.1	70.2	500	122	11	1	495	1	478	0	643
Gyn-10X-HIC-v5-00026304.mRNA1	AT3G57800.2	71.208	389	84	11	1	371	1	379	6.86e-170	478
Gyn-10X-HIC-v5-00026486.mRNA1	AT2G37580.1	54.976	211	87	3	18	225	30	235	1.67e-61	192
Gyn-10X-HIC-v5-00026528.mRNA1	AT2G39700.1	87.356	261	29	1	1	261	1	257	1.49e-171	473
Gyn-10X-HIC-v5-00026609.mRNA1	AT2G39200.1	63.158	133	48	1	1	133	408	539	1.74e-50	168
Gyn-10X-HIC-v5-00026631.mRNA1	AT3G54810.1	61.128	337	112	9	45	377	1	322	5.12e-104	309
Gyn-10X-HIC-v5-00026730.mRNA1	AT2G35880.1	60.417	384	101	9	33	380	4	372	3.53e-121	360
Gyn-10X-HIC-v5-00026983.mRNA2	AT2G38550.1	59.146	328	95	7	1	298	6	324	8.61e-117	339
Gyn-10X-HIC-v5-00030799.mRNA1	AT4G33950.2	78.512	121	26	0	1	121	162	282	9.02e-68	206
Gyn-10X-HIC-v5-00003266.mRNA1	AT5G43970.1	82.474	97	17	0	1	97	1	97	1.26e-53	162
Gyn-10X-HIC-v5-00003510.mRNA2	AT2G30580.1	75.587	426	90	3	5	430	6	417	0	620
Gyn-10X-HIC-v5-00003611.mRNA1	AT1G07400.1	79.874	159	26	3	1	155	1	157	5.09e-86	248
Gyn-10X-HIC-v5-00003719.mRNA1	AT2G28310.3	84.097	371	54	2	1	367	4	373	0	659
Gyn-10X-HIC-v5-00003943.mRNA1	AT3G20340.1	44.361	133	53	4	1	131	1	114	2.75e-25	92.4
Gyn-10X-HIC-v5-00004177.mRNA2	AT5G51070.1	69.811	106	29	1	186	291	80	182	6.4e-38	142
Gyn-10X-HIC-v5-00004190.mRNA1	AT1G30050.1	86.441	59	7	1	1	58	194	252	1.08e-26	100
Gyn-10X-HIC-v5-00004368.mRNA1	AT3G16260.1	73.494	83	21	1	4	86	432	513	3.78e-35	126
Gyn-10X-HIC-v5-00004606.mRNA1	AT1G17100.1	77.576	165	37	0	30	194	35	199	5.55e-97	281
Gyn-10X-HIC-v5-00004627.mRNA1	AT5G45540.1	51.429	805	328	15	1	762	1	785	0	773
Gyn-10X-HIC-v5-00005073.mRNA1	AT5G51550.1	85.163	337	50	0	1	337	1	337	0	573
Gyn-10X-HIC-v5-00005125.mRNA1	AT5G52240.1	74.091	220	53	3	1	217	1	219	2.43e-113	323
Gyn-10X-HIC-v5-00005185.mRNA1	AT5G53150.1	46.681	452	185	9	1	438	1	410	2.52e-119	368
Gyn-10X-HIC-v5-00005201.mRNA1	AT5G53030.1	47.561	246	86	11	8	225	1	231	4.94e-55	176
Gyn-10X-HIC-v5-00005256.mRNA1	AT5G54790.1	43.023	172	70	6	7	166	10	165	4.67e-27	99.8
Gyn-10X-HIC-v5-00005266.mRNA1	AT4G27250.2	74.009	227	55	2	1	226	3	226	3.46e-122	350
Gyn-10X-HIC-v5-00005311.mRNA1	AT5G55280.1	82.759	435	66	6	1	428	1	433	0	620
Gyn-10X-HIC-v5-00005429.mRNA1	AT4G28040.5	63.736	364	122	3	1	362	3	358	1.09e-168	474
Gyn-10X-HIC-v5-00011970.mRNA1	AT1G01520.1	49.18	183	82	4	49	230	40	212	7.14e-50	165
Gyn-10X-HIC-v5-00012091.mRNA1	AT1G63200.1	44.371	151	74	5	209	355	27	171	1e-27	108
Gyn-10X-HIC-v5-00012181.mRNA1	AT1G60460.1	65.885	469	144	2	8	476	12	464	0	647
Gyn-10X-HIC-v5-00012288.mRNA1	AT1G59520.3	73.214	392	60	3	1	352	1	387	0	542
Gyn-10X-HIC-v5-00012406.mRNA1	AT4G34490.1	63	100	33	2	1	96	1	100	3.22e-32	116
Gyn-10X-HIC-v5-00012679.mRNA1	AT2G40010.1	70	100	30	0	1	100	161	260	2.9e-47	154
Gyn-10X-HIC-v5-00012917.mRNA2	AT4G13610.1	66.667	39	11	1	127	165	1251	1287	1.34e-10	59.3
Gyn-10X-HIC-v5-00012940.mRNA1	AT1G65650.1	55.949	311	68	6	164	406	13	322	3.69e-90	275
Gyn-10X-HIC-v5-00013199.mRNA1	AT4G26780.1	77.049	122	23	1	25	146	204	320	1.03e-60	192
Gyn-10X-HIC-v5-00013230.mRNA1	AT3G29170.1	76.86	121	27	1	1	120	1	121	3.57e-52	160
Gyn-10X-HIC-v5-00013416.mRNA1	AT3G27330.1	59.337	332	114	7	11	324	584	912	1.81e-102	320
Gyn-10X-HIC-v5-00013449.mRNA1	AT5G14760.1	45.625	160	28	2	26	126	1	160	3.04e-34	129
Gyn-10X-HIC-v5-00013755.mRNA1	AT2G01430.1	66.019	206	49	5	1	191	74	273	2.31e-81	243
Gyn-10X-HIC-v5-00005500.mRNA1	AT3G18830.1	74.118	510	125	4	3	506	10	518	0	763
Gyn-10X-HIC-v5-00005555.mRNA1	AT5G35410.1	82.472	445	78	0	10	454	1	445	0	768
Gyn-10X-HIC-v5-00005678.mRNA1	AT3G55760.3	72.109	588	151	7	1	585	1	578	0	811
Gyn-10X-HIC-v5-00005704.mRNA1	AT1G32030.1	43.791	153	75	4	262	406	184	333	3.15e-28	113
Gyn-10X-HIC-v5-00005759.mRNA1	AT3G22160.1	59.036	166	48	5	1	161	1	151	7.71e-39	132
Gyn-10X-HIC-v5-00005879.mRNA1	AT3G18060.1	59.036	83	31	1	4	83	37	119	2.43e-26	100
Gyn-10X-HIC-v5-00005922.mRNA1	AT3G23430.1	64.856	313	89	8	1	300	1	305	7.06e-111	338
Gyn-10X-HIC-v5-00006085.mRNA1	AT3G25040.1	93.023	215	15	0	1	215	1	215	2.93e-149	413
Gyn-10X-HIC-v5-00006119.mRNA1	AT2G06020.1	47.826	161	76	3	12	167	2	159	2.55e-40	149
Gyn-10X-HIC-v5-00006151.mRNA1	AT2G05170.1	85.134	935	127	3	1	935	1	923	0	1651
Gyn-10X-HIC-v5-00006309.mRNA1	AT2G01770.1	82.4	250	44	0	1	250	1	250	1.29e-153	427
Gyn-10X-HIC-v5-00006479.mRNA1	AT3G26744.4	75.157	479	102	10	29	501	27	494	0	654
Gyn-10X-HIC-v5-00006530.mRNA1	AT3G25900.1	85.583	326	47	0	1	326	1	326	0	592
Gyn-10X-HIC-v5-00006568.mRNA1	AT3G25560.1	76.879	173	37	1	4	176	400	569	7.49e-89	272
Gyn-10X-HIC-v5-00006581.mRNA1	AT2G03890.1	79.148	657	109	9	1	636	1	650	0	1030
Gyn-10X-HIC-v5-00006654.mRNA1	AT5G39500.1	77.334	1328	293	4	14	1339	111	1432	0	2108
Gyn-10X-HIC-v5-00006896.mRNA1	AT3G52300.1	49.153	59	27	1	44	99	1	59	5.19e-10	53.5
Gyn-10X-HIC-v5-00006940.mRNA1	AT1G08650.1	78.397	287	58	3	1	286	1	284	4.65e-170	471
Gyn-10X-HIC-v5-00007590.mRNA1	AT1G64090.1	78.544	261	48	3	1	259	1	255	1.42e-133	377
Gyn-10X-HIC-v5-00007605.mRNA1	AT1G64385.1	49.861	361	137	10	32	358	1	351	1.46e-99	298
Gyn-10X-HIC-v5-00013865.mRNA1	AT1G32370.2	77.344	128	29	0	4	131	2	129	4.21e-68	201
Gyn-10X-HIC-v5-00013899.mRNA1	AT1G31920.1	62.273	607	166	6	1	545	1	606	0	744
Gyn-10X-HIC-v5-00013959.mRNA1	AT2G35060.1	82.368	777	116	6	1	764	1	769	0	1239
Gyn-10X-HIC-v5-00014045.mRNA1	AT1G15000.1	69.492	177	54	0	2	178	245	421	5.39e-88	265
Gyn-10X-HIC-v5-00014123.mRNA1	AT1G29330.1	75.814	215	19	1	1	182	1	215	1.62e-115	326
Gyn-10X-HIC-v5-00014175.mRNA1	AT1G28960.2	75.6	250	55	2	1	244	1	250	2.53e-132	375
Gyn-10X-HIC-v5-00014263.mRNA1	AT2G43160.4	77.419	31	7	0	116	146	27	57	7.64e-11	60.5
Gyn-10X-HIC-v5-00014425.mRNA1	AT1G75250.2	67.123	73	24	0	7	79	3	75	1.2e-34	114
Gyn-10X-HIC-v5-00014626.mRNA1	AT1G37130.1	84.222	919	137	3	1	913	1	917	0	1603
Gyn-10X-HIC-v5-00014715.mRNA1	AT1G52740.1	88.235	136	14	2	1	136	1	134	1.47e-76	223
Gyn-10X-HIC-v5-00014779.mRNA1	AT1G34790.1	65.064	312	82	5	3	300	5	303	3.07e-133	380
Gyn-10X-HIC-v5-00014830.mRNA1	AT4G09600.1	65	100	30	2	26	121	1	99	2.98e-34	114
Gyn-10X-HIC-v5-00014960.mRNA1	AT4G12390.1	73.214	168	44	1	38	204	37	204	1.12e-79	236
Gyn-10X-HIC-v5-00015185.mRNA1	AT4G11330.1	62.943	367	134	2	2	366	9	375	5.69e-175	491
Gyn-10X-HIC-v5-00015333.mRNA1	AT4G21550.1	51.963	764	253	16	9	764	14	671	0	663
Gyn-10X-HIC-v5-00015461.mRNA1	AT4G35540.1	55.403	509	217	5	1	503	1	505	3.49e-180	516
Gyn-10X-HIC-v5-00015482.mRNA1	AT4G20110.1	82.237	152	27	0	9	160	26	177	3.16e-85	261
Gyn-10X-HIC-v5-00015592.mRNA1	AT5G47580.1	67.246	748	232	4	1	736	1	747	0	1017
Gyn-10X-HIC-v5-00015716.mRNA1	AT5G46110.1	80.861	418	66	4	1	412	1	410	0	673
Gyn-10X-HIC-v5-00007676.mRNA1	AT3G12950.1	75.536	560	112	11	1	543	1	552	0	820
Gyn-10X-HIC-v5-00007764.mRNA1	AT3G13620.1	80	480	92	3	1	480	3	478	0	778
Gyn-10X-HIC-v5-00007788.mRNA1	AT1G34047.1	42.5	80	43	3	1	77	1	80	1.23e-11	54.7
Gyn-10X-HIC-v5-00007801.mRNA1	AT3G13880.1	68.414	744	231	1	1	744	2	741	0	1038
Gyn-10X-HIC-v5-00007822.mRNA2	AT3G14020.1	55.521	326	89	17	1	288	1	308	1.1e-87	264
Gyn-10X-HIC-v5-00007999.mRNA1	AT3G15354.1	64.079	863	216	15	1	796	1	836	0	1035
Gyn-10X-HIC-v5-00008263.mRNA1	AT3G20898.1	54.032	124	33	2	4	127	6	105	1.27e-32	110
Gyn-10X-HIC-v5-00008351.mRNA1	AT5G04895.1	73.333	75	20	0	1	75	323	397	9.35e-34	121
Gyn-10X-HIC-v5-00008393.mRNA1	AT5G51070.1	68.75	64	17	1	53	116	121	181	9.14e-21	85.9
Gyn-10X-HIC-v5-00008405.mRNA1	AT1G08450.1	84.235	425	65	2	1	424	1	424	0	714
Gyn-10X-HIC-v5-00008500.mRNA1	AT4G21650.1	65.253	495	134	6	34	497	38	525	0	631
Gyn-10X-HIC-v5-00008597.mRNA1	AT1G14800.1	30.952	126	84	1	272	397	82	204	1.22e-12	69.7
Gyn-10X-HIC-v5-00008874.mRNA1	AT2G41720.2	69.632	326	60	1	1	287	107	432	2.04e-157	456
Gyn-10X-HIC-v5-00008991.mRNA1	AT3G15880.3	83.158	95	16	0	53	147	514	608	6.41e-52	177
Gyn-10X-HIC-v5-00009152.mRNA1	AT2G32240.1	64.444	1350	410	8	1	1297	1	1333	0	1422
Gyn-10X-HIC-v5-00009256.mRNA1	AT2G30695.2	60.976	41	15	1	78	118	160	199	1.18e-07	48.1
Gyn-10X-HIC-v5-00009289.mRNA1	AT5G62710.1	83.333	72	11	1	29	99	289	360	4.09e-33	120
Gyn-10X-HIC-v5-00009313.mRNA1	AT1G06390.2	94.554	404	22	0	1	404	1	404	0	796
Gyn-10X-HIC-v5-00009428.mRNA1	AT2G31750.1	65.217	92	31	1	1	91	104	195	1.54e-35	126
[truncated: 30,255 more rows]

## Sheet: table 7
Supplementary Table 7
[truncated: 26,664 more rows]

## Sheet: table 8
Supplementary Table 8
[truncated: 364 more rows]

[truncated: 11 more sheets: table 9, table 10, table 11, table 12, table 13, table 14, table 15, table 16, table17, table 18, table 19]
